# Supplementary material for: Orthogonal binding and displacement of different guest types using a coordination cage host with cavity-based and surface-based binding sites
Source: Chem Sci. 2021 Aug 25;12(38):12640–50. doi: 10.1039/d1sc04272f (PMC8494021; doi:10.1039/d1sc04272f)
Supplement: SC-012-D1SC04272F-s002 [file SC-012-D1SC04272F-s002.cif]

# Electronic Supplementary Material (ESI) for Chemical Science.
# This journal is © The Royal Society of Chemistry 2021

####################################################################### 
# 
# This file contains crystal structure data downloaded from the 
# Cambridge Structural Database (CSD) hosted by the Cambridge 
# Crystallographic Data Centre (CCDC).
# 
# Full information about CCDC data access policies and citation 
# guidelines are available at http://www.ccdc.cam.ac.uk/access/V1 
# 
# Audit and citation data items may have been added by the CCDC. 
# Please retain this information to preserve the provenance of 
# this file and to allow appropriate attribution of the data. 
# 
#######################################################################

data_dmwms-2v2-333_pf6
_database_code_depnum_ccdc_archive 'CCDC 2101190'
loop_
_audit_author_name
_audit_author_address
'Christopher Taylor'
;University of Warwick
United Kingdom
;
_audit_update_record             
;
2021-08-03 deposited with the CCDC.	2021-08-25 downloaded from the CCDC.
;
_refine_special_details          
;The X-ray diffraction limit of the crystal was set at 0.71 A resolution (SHEL 999). An extinction parameter was refined to a value of 0.00015(30) (EXTI).

Rigid bond and similarity restraints were applied to the anisotropic displacement parameters of all atoms in the structure (RIGU and SIMU).

All hydrogen atoms were geometrically placed and refined with riding model.

A pair of 4-methyl-7-amino coumarin guests, residue G, were located within the cage cavity and refined with a fixed occupancy of 1 (2 guests per whole cage).

Hexafluorophosphate residues P11X [1], P41X [1], P61X [0.5], and P91X [0.5] were refined with fixed occupanciess within square brackets

Hexafluorophosphate residues P81X [0.75] vs P81Y [0.25] were found to have positionally disorder and occupancy refined with a fixed value in square brackets

Hexafluorophosphate residues P21X [0.716(5)], P31X  [0.826(6)], P71X [0.602(8)] were found to have positional disorder with residues P21Y [0.284(5)], P31Y  [0.174(6)], P71Y [0.398(8)] respectively and occupancy values were refined freely to sum to unity to values within the square brackets.

Hexafluorophosphate residues P51X, P51Y and P51Z were all found to have positionally disorder and collectively set to a unified occupancy of 1. P51X occupancy was fixed to a value of 0.25 while P51Y [0.560(6)*0.75 = 0.42] and P51Z [0.440(6)*0.75 = 0.33] were allowed to freely refine to sum to 0.75*unity with occupancy values in square brackets.

The geometries of all methylene-pyrazolyl-pyridine, all naphthyl moieties and all Hexafluorophosphates were restrained such that all instances of each type 

have similar geometries to one another (SAME)

Disordered solvent molecules could not be sensibly modelled, so the structure was treated with a solvent mask using Olex2 implementation of BYPASS (a.k.a. SQUEEZE). Details are included below within the smtbx_masks section.,SQUEEZE
;
_exptl_crystal_preparation       
'Crystal was soaked in methanolic mother liquor (from the solvothermal crystals growth). A saturated methanolic solution of tetra-butyl Hexafluorophosphate  was added along with a saturated methanolic solution of 7-amino-4-methyl coumarin and left for around 24 hours. Crystals were transferred to Fomblin oil before a crystal was mounted on a MiteGen Microloop and flash frozen under liquid nitrogen for storage.'
_smtbx_masks_special_details     
;
A solvent mask was calculated and 2372 electrons were 
found in a volume of 8110\%A^3^ in 1 void per unit cell. 
This is consistent with the presence of 
33[CH3OH] per Formula Unit 
which account for 2376 electrons 
per unit cell.
;
loop_
_smtbx_masks_void_nr
_smtbx_masks_void_average_x
_smtbx_masks_void_average_y
_smtbx_masks_void_average_z
_smtbx_masks_void_volume
_smtbx_masks_void_count_electrons
_smtbx_masks_void_content
1 0.000 0.500 0.677 4054.9 1185.7 '66 CH3OH'
2 0.500 0.000 0.707 4054.9 1185.7 '66 CH3OH'

_smtbx_masks_void_probe_radius   1.2
_smtbx_masks_void_truncation_radius 1.2
_audit_creation_date             2021-03-17
_audit_creation_method           
;
Olex2 1.3
(compiled 2020.11.12 svn.r5f609507 for OlexSys, GUI svn.r6272)
;
_shelx_SHELXL_version_number     2018/3
_chemical_name_common            ?
_chemical_name_systematic        H?MAC?PF6
_chemical_formula_moiety         
'C336 H264 Co8 N72, 2(C10 H9 N O2), 16(F6 P), 33[CH3OH]'
_chemical_formula_sum            'C389 H414 Co8 F96 N74 O37 P16'
_chemical_formula_weight         9508.88
_chemical_melting_point          ?
loop_
_atom_type_symbol
_atom_type_description
_atom_type_scat_dispersion_real
_atom_type_scat_dispersion_imag
_atom_type_scat_source
C C 0.0019 0.0015 'International Tables Vol C Tables 4.2.6.8 and 6.1.1.4'
Co Co 0.2978 0.9222 'International Tables Vol C Tables 4.2.6.8 and 6.1.1.4'
F F 0.0124 0.0097 'International Tables Vol C Tables 4.2.6.8 and 6.1.1.4'
H H 0.0000 0.0000 'International Tables Vol C Tables 4.2.6.8 and 6.1.1.4'
N N 0.0037 0.0031 'International Tables Vol C Tables 4.2.6.8 and 6.1.1.4'
O O 0.0071 0.0057 'International Tables Vol C Tables 4.2.6.8 and 6.1.1.4'
P P 0.0853 0.0888 'International Tables Vol C Tables 4.2.6.8 and 6.1.1.4'

_shelx_space_group_comment       
;
The symmetry employed for this shelxl refinement is uniquely defined
by the following loop, which should always be used as a source of
symmetry information in preference to the above space-group names.
They are only intended as comments.
;
_space_group_crystal_system      monoclinic
_space_group_IT_number           15
_space_group_name_H-M_alt        'C 1 2/c 1'
_space_group_name_Hall           '-C 2yc'
loop_
_space_group_symop_operation_xyz
'x, y, z'
'-x, y, -z+1/2'
'x+1/2, y+1/2, z'
'-x+1/2, y+1/2, -z+1/2'
'-x, -y, -z'
'x, -y, z-1/2'
'-x+1/2, -y+1/2, -z'
'x+1/2, -y+1/2, z-1/2'

loop_
_symmetry_equiv_pos_as_xyz
-x,y,-z+1/2

_cell_length_a                   34.60663(19)
_cell_length_b                   29.36102(18)
_cell_length_c                   41.9366(4)
_cell_angle_alpha                90.00
_cell_angle_beta                 97.2150(7)
_cell_angle_gamma                90.00
_cell_volume                     42273.8(4)
_cell_formula_units_Z            4
_cell_measurement_reflns_used    70138
_cell_measurement_temperature    100.0
_cell_measurement_theta_max      27.621631074676326
_cell_measurement_theta_min      0.9448603043551419
_shelx_estimated_absorpt_T_max   0.974
_shelx_estimated_absorpt_T_min   0.957
_exptl_absorpt_coefficient_mu    0.446
_exptl_absorpt_correction_T_max  1.0
_exptl_absorpt_correction_T_min  0.9717544809001109
_exptl_absorpt_correction_type   empirical
_exptl_absorpt_process_details   
;
CCP4 7.1.003: AIMLESS, version 0.7.4 : 13/12/18
Scaling & analysis of unmerged intensities, absorption correction using spherical harmonics
;
_exptl_absorpt_special_details   ?
_exptl_crystal_colour            'clear light orange'
_exptl_crystal_colour_lustre     clear
_exptl_crystal_colour_modifier   light
_exptl_crystal_colour_primary    orange
_exptl_crystal_density_diffrn    1.494
_exptl_crystal_density_meas      ?
_exptl_crystal_density_method    ?
_exptl_crystal_description       block
_exptl_crystal_F_000             19528
_exptl_crystal_size_max          0.1
_exptl_crystal_size_mid          0.09
_exptl_crystal_size_min          0.06
_exptl_transmission_factor_max   ?
_exptl_transmission_factor_min   ?
_diffrn_reflns_av_R_equivalents  0.0482
_diffrn_reflns_av_unetI/netI     0.0557
_diffrn_reflns_Laue_measured_fraction_full 0.998
_diffrn_reflns_Laue_measured_fraction_max 0.997
_diffrn_reflns_limit_h_max       48
_diffrn_reflns_limit_h_min       -48
_diffrn_reflns_limit_k_max       41
_diffrn_reflns_limit_k_min       -41
_diffrn_reflns_limit_l_max       59
_diffrn_reflns_limit_l_min       -59
_diffrn_reflns_number            321209
_diffrn_reflns_point_group_measured_fraction_full 0.998
_diffrn_reflns_point_group_measured_fraction_max 0.997
_diffrn_reflns_theta_full        24.415
_diffrn_reflns_theta_max         29.022
_diffrn_reflns_theta_min         0.949
_diffrn_ambient_temperature      100.0
_diffrn_detector                 'Photon counting pixel array'
_diffrn_detector_area_resol_mean ?
_diffrn_detector_type            'Dectris PILATUS 2M'
_diffrn_measured_fraction_theta_full 0.998
_diffrn_measured_fraction_theta_max 0.997
_diffrn_measurement_device       'Fixed \c 3-circle diffractometer'
_diffrn_measurement_device_type  'Fluid Film Devices'
_diffrn_measurement_method       'shutterless scans'
_diffrn_measurement_specimen_support 'MiTeGen MicroMount'
_diffrn_radiation_monochromator  'Silicon 111'
_diffrn_radiation_type           Synchrotron
_diffrn_radiation_wavelength     0.6889
_diffrn_source                   Synchrotron
_diffrn_source_details           'Allan et al. (2017)'
_diffrn_source_type              'Diamond Light Source Beamline I19-1'
_reflns_Friedel_coverage         0.000
_reflns_Friedel_fraction_full    .
_reflns_Friedel_fraction_max     .
_reflns_number_gt                34246
_reflns_number_total             61669
_reflns_special_details          
;
 Reflections were merged by SHELXL according to the crystal
 class for the calculation of statistics and refinement.
 
 Structure factors included contributions from the .fab file.
 
 _reflns_Friedel_fraction is defined as the number of unique
 Friedel pairs measured divided by the number that would be
 possible theoretically, ignoring centric projections and
 systematic absences.
;
_reflns_threshold_expression     'I > 2\s(I)'
_computing_cell_refinement       
'DIALS 2theta refinement, DIALS 3.1.2-gc563cd297-release'
_computing_data_collection       'GDA - generic data acquisition software'
_computing_data_reduction        
;
aimless (Evans, P. R. and Murshudov, G. N., 2013)
ccp4 (Winn, M. D. et al., 2011)
DIALS 3.1.2-gc563cd297-release (Winter, G. et al., 2018)
pointless (Evans, P., 2006)
XIA2 0.7.90-g7281562a-dials-3.1 (Winter, G., 2010)
;
_computing_molecular_graphics    'Olex2 1.3 (Dolomanov et al., 2009)'
_computing_publication_material  'Olex2 1.3 (Dolomanov et al., 2009)'
_computing_structure_refinement  'SHELXL 2018/3 (Sheldrick, 2015)'
_computing_structure_solution    'SHELXT  (Sheldrick, 2015)'
_refine_diff_density_max         2.875
_refine_diff_density_min         -1.591
_refine_diff_density_rms         0.104
_refine_ls_extinction_coef       0.00015(3)
_refine_ls_extinction_expression Fc^*^=kFc[1+0.001xFc^2^\l^3^/sin(2\q)]^-1/4^
_refine_ls_extinction_method     'SHELXL-2018/3 (Sheldrick 2018)'
_refine_ls_goodness_of_fit_ref   1.275
_refine_ls_hydrogen_treatment    constr
_refine_ls_matrix_type           full
_refine_ls_number_parameters     2910
_refine_ls_number_reflns         61669
_refine_ls_number_restraints     12076
_refine_ls_R_factor_all          0.1472
_refine_ls_R_factor_gt           0.1033
_refine_ls_restrained_S_all      1.454
_refine_ls_shift/su_max          0.002
_refine_ls_shift/su_mean         0.000
_refine_ls_structure_factor_coef Fsqd
_refine_ls_weighting_details     
'w=1/[\s^2^(Fo^2^)+(0.2000P)^2^] where P=(Fo^2^+2Fc^2^)/3'
_refine_ls_weighting_scheme      calc
_refine_ls_wR_factor_gt          0.3303
_refine_ls_wR_factor_ref         0.3670
_olex2_refinement_description    
;
1. Fixed Uiso
 At 1.2 times of:
  All C(H) groups, All C(H,H) groups, All N(H,H) groups
 At 1.5 times of:
  All C(H,H,H) groups
2. Uiso/Uaniso restraints and constraints
N11A \\sim C12A \\sim C13A \\sim C14A \\sim C15A \\sim C16A \\sim N21A \\sim
N22A \\sim C23A \\sim C24A \\sim C25A \\sim C26A \\sim N31A \\sim C32A \\sim
C33A \\sim C34A \\sim C35A \\sim C36A \\sim N41A \\sim N42A \\sim C43A \\sim
C44A \\sim C45A \\sim C46A \\sim C51A \\sim C52A \\sim C53A \\sim C54A \\sim
C55A \\sim C56A \\sim C61A \\sim C62A \\sim C63A \\sim C64A \\sim N11B \\sim
C12B \\sim C13B \\sim C14B \\sim C15B \\sim C16B \\sim N21B \\sim N22B \\sim
C23B \\sim C24B \\sim C25B \\sim C26B \\sim N31B \\sim C32B \\sim C33B \\sim
C34B \\sim C35B \\sim C36B \\sim N41B \\sim N42B \\sim C43B \\sim C44B \\sim
C45B \\sim C46B \\sim C51B \\sim C52B \\sim C53B \\sim C54B \\sim C55B \\sim
C56B \\sim C61B \\sim C62B \\sim C63B \\sim C64B \\sim N11C \\sim C12C \\sim
C13C \\sim C14C \\sim C15C \\sim C16C \\sim N21C \\sim N22C \\sim C23C \\sim
C24C \\sim C25C \\sim C26C \\sim N31C \\sim C32C \\sim C33C \\sim C34C \\sim
C35C \\sim C36C \\sim N41C \\sim N42C \\sim C43C \\sim C44C \\sim C45C \\sim
C46C \\sim C51C \\sim C52C \\sim C53C \\sim C54C \\sim C55C \\sim C56C \\sim
C61C \\sim C62C \\sim C63C \\sim C64C \\sim N11D \\sim C12D \\sim C13D \\sim
C14D \\sim C15D \\sim C16D \\sim N21D \\sim N22D \\sim C23D \\sim C24D \\sim
C25D \\sim C26D \\sim N31D \\sim C32D \\sim C33D \\sim C34D \\sim C35D \\sim
C36D \\sim N41D \\sim N42D \\sim C43D \\sim C44D \\sim C45D \\sim C46D \\sim
C51D \\sim C52D \\sim C53D \\sim C54D \\sim C55D \\sim C56D \\sim C61D \\sim
C62D \\sim C63D \\sim C64D \\sim N11E \\sim C12E \\sim C13E \\sim C14E \\sim
C15E \\sim C16E \\sim N21E \\sim N22E \\sim C23E \\sim C24E \\sim C25E \\sim
C26E \\sim N31E \\sim C32E \\sim C33E \\sim C34E \\sim C35E \\sim C36E \\sim
N41E \\sim N42E \\sim C43E \\sim C44E \\sim C45E \\sim C46E \\sim C51E \\sim
C52E \\sim C53E \\sim C54E \\sim C55E \\sim C56E \\sim C61E \\sim C62E \\sim
C63E \\sim C64E \\sim N11F \\sim C12F \\sim C13F \\sim C14F \\sim C15F \\sim
C16F \\sim N21F \\sim N22F \\sim C23F \\sim C24F \\sim C25F \\sim C26F \\sim
N31F \\sim C32F \\sim C33F \\sim C34F \\sim C35F \\sim C36F \\sim N41F \\sim
N42F \\sim C43F \\sim C44F \\sim C45F \\sim C46F \\sim C51F \\sim C52F \\sim
C53F \\sim C54F \\sim C55F \\sim C56F \\sim C61F \\sim C62F \\sim C63F \\sim
C64F \\sim O10G \\sim C11G \\sim C12G \\sim C13G \\sim C14G \\sim C15G \\sim
C16G \\sim C17G \\sim C18G \\sim C19G \\sim O20G \\sim C21G \\sim N22G \\sim
P11X \\sim F12X \\sim F13X \\sim F14X \\sim F15X \\sim F16X \\sim F17X \\sim
P21X \\sim F22X \\sim F23X \\sim F24X \\sim F25X \\sim F26X \\sim F27X \\sim P1
\\sim F22Y \\sim F25Y \\sim F26Y \\sim F27Y \\sim F23Y \\sim F24Y \\sim P31X
\\sim F32X \\sim F33X \\sim F34X \\sim F35X \\sim F36X \\sim F37X \\sim P31Y
\\sim F32Y \\sim F33Y \\sim F34Y \\sim F35Y \\sim F36Y \\sim F37Y \\sim P41X
\\sim F42X \\sim F43X \\sim F44X \\sim F45X \\sim F46X \\sim F47X \\sim P51X
\\sim F52X \\sim F53X \\sim F54X \\sim F55X \\sim F56X \\sim F57X \\sim P51Y
\\sim F52Y \\sim F53Y \\sim F54Y \\sim F55Y \\sim F56Y \\sim F57Y \\sim P51Z
\\sim F52Z \\sim F53Z \\sim F54Z \\sim F55Z \\sim F56Z \\sim F57Z \\sim P61X
\\sim F62X \\sim F63X \\sim F66X \\sim F64X \\sim F65X \\sim F67X \\sim P71X
\\sim F72X \\sim F73X \\sim F74X \\sim F75X \\sim F76X \\sim F77X \\sim P71Y
\\sim F77Y \\sim F76Y \\sim F75Y \\sim F73Y \\sim F72Y \\sim F74Y \\sim P81X
\\sim F82X \\sim F83X \\sim F84X \\sim F85X \\sim F86X \\sim F87X \\sim P81Y
\\sim F82Y \\sim F83Y \\sim F84Y \\sim F85Y \\sim F86Y \\sim F87Y \\sim P91X
\\sim F92X \\sim F93X \\sim F94X: within 2.5A with sigma of 0.04 and sigma for
terminal atoms of 0.08 within 2.5A
3. Rigid body (RIGU) restrains
 N11A, C12A, C13A, C14A, C15A, C16A, N21A, N22A, C23A, C24A, C25A, C26A, N31A,
 C32A, C33A, C34A, C35A, C36A, N41A, N42A, C43A, C44A, C45A, C46A, C51A, C52A,
 C53A, C54A, C55A, C56A, C61A, C62A, C63A, C64A, N11B, C12B, C13B, C14B, C15B,
 C16B, N21B, N22B, C23B, C24B, C25B, C26B, N31B, C32B, C33B, C34B, C35B, C36B,
 N41B, N42B, C43B, C44B, C45B, C46B, C51B, C52B, C53B, C54B, C55B, C56B, C61B,
 C62B, C63B, C64B, N11C, C12C, C13C, C14C, C15C, C16C, N21C, N22C, C23C, C24C,
 C25C, C26C, N31C, C32C, C33C, C34C, C35C, C36C, N41C, N42C, C43C, C44C, C45C,
 C46C, C51C, C52C, C53C, C54C, C55C, C56C, C61C, C62C, C63C, C64C, N11D, C12D,
 C13D, C14D, C15D, C16D, N21D, N22D, C23D, C24D, C25D, C26D, N31D, C32D, C33D,
 C34D, C35D, C36D, N41D, N42D, C43D, C44D, C45D, C46D, C51D, C52D, C53D, C54D,
 C55D, C56D, C61D, C62D, C63D, C64D, N11E, C12E, C13E, C14E, C15E, C16E, N21E,
 N22E, C23E, C24E, C25E, C26E, N31E, C32E, C33E, C34E, C35E, C36E, N41E, N42E,
 C43E, C44E, C45E, C46E, C51E, C52E, C53E, C54E, C55E, C56E, C61E, C62E, C63E,
 C64E, N11F, C12F, C13F, C14F, C15F, C16F, N21F, N22F, C23F, C24F, C25F, C26F,
 N31F, C32F, C33F, C34F, C35F, C36F, N41F, N42F, C43F, C44F, C45F, C46F, C51F,
 C52F, C53F, C54F, C55F, C56F, C61F, C62F, C63F, C64F, O10G, C11G, C12G, C13G,
 C14G, C15G, C16G, C17G, C18G, C19G, O20G, C21G, N22G, P11X, F12X, F13X, F14X,
 F15X, F16X, F17X, P21X, F22X, F23X, F24X, F25X, F26X, F27X, P1, F22Y, F25Y,
 F26Y, F27Y, F23Y, F24Y, P31X, F32X, F33X, F34X, F35X, F36X, F37X, P31Y, F32Y,
 F33Y, F34Y, F35Y, F36Y, F37Y, P41X, F42X, F43X, F44X, F45X, F46X, F47X, P51X,
 F52X, F53X, F54X, F55X, F56X, F57X, P51Y, F52Y, F53Y, F54Y, F55Y, F56Y, F57Y,
 P51Z, F52Z, F53Z, F54Z, F55Z, F56Z, F57Z, P61X, F62X, F63X, F66X, F64X, F65X,
 F67X, P71X, F72X, F73X, F74X, F75X, F76X, F77X, P71Y, F77Y, F76Y, F75Y, F73Y,
 F72Y, F74Y, P81X, F82X, F83X, F84X, F85X, F86X, F87X, P81Y, F82Y, F83Y, F84Y,
 F85Y, F86Y, F87Y, P91X, F92X, F93X, F94X
 with sigma for 1-2 distances of 0.004 and sigma for 1-3 distances of 0.004
4. Same fragment restrains
{N11A, C12A, C13A, C14A, C15A, C16A} sigma for 1-2: 0.02, 1-3: 0.04
as in
{N31A, C32A, C33A, C34A, C35A, C36A}
{N21A, N22A, C23A, C24A, C25A} sigma for 1-2: 0.02, 1-3: 0.04
as in
{N41A, N42A, C43A, C44A, C45A}
{N11A, C12A, C13A, C14A, C15A, C16A} sigma for 1-2: 0.02, 1-3: 0.04
as in
{N11B, C12B, C13B, C14B, C15B, C16B}
{N11A, C12A, C13A, C14A, C15A, C16A} sigma for 1-2: 0.02, 1-3: 0.04
as in
{N31B, C32B, C33B, C34B, C35B, C36B}
{N21A, N22A, C23A, C24A, C25A} sigma for 1-2: 0.02, 1-3: 0.04
as in
{N41B, N42B, C43B, C44B, C45B}
{C51A, C52A, C53A, C54A, C55A, C56A, C61A, C62A, C63A, C64A} sigma for 1-2:
0.02, 1-3: 0.04
as in
{C51B, C52B, C53B, C54B, C55B, C56B, C61B, C62B, C63B, C64B}
{N11A, C12A, C13A, C14A, C15A, C16A} sigma for 1-2: 0.02, 1-3: 0.04
as in
{N11C, C12C, C13C, C14C, C15C, C16C}
{N21A, N22A, C23A, C24A, C25A} sigma for 1-2: 0.02, 1-3: 0.04
as in
{N21C, N22C, C23C, C24C, C25C}
{N11A, C12A, C13A, C14A, C15A, C16A} sigma for 1-2: 0.02, 1-3: 0.04
as in
{N31C, C32C, C33C, C34C, C35C, C36C}
{N21A, N22A, C23A, C24A, C25A} sigma for 1-2: 0.02, 1-3: 0.04
as in
{N41C, N42C, C43C, C44C, C45C}
{C51A, C52A, C53A, C54A, C55A, C56A, C61A, C62A, C63A, C64A} sigma for 1-2:
0.02, 1-3: 0.04
as in
{C51C, C52C, C53C, C54C, C55C, C56C, C61C, C62C, C63C, C64C}
{N11A, C12A, C13A, C14A, C15A, C16A} sigma for 1-2: 0.02, 1-3: 0.04
as in
{N11D, C12D, C13D, C14D, C15D, C16D}
{N21A, N22A, C23A, C24A, C25A} sigma for 1-2: 0.02, 1-3: 0.04
as in
{N21D, N22D, C23D, C24D, C25D}
{N11A, C12A, C13A, C14A, C15A, C16A} sigma for 1-2: 0.02, 1-3: 0.04
as in
{N31D, C32D, C33D, C34D, C35D, C36D}
{N21A, N22A, C23A, C24A, C25A} sigma for 1-2: 0.02, 1-3: 0.04
as in
{N41D, N42D, C43D, C44D, C45D}
{C51A, C52A, C53A, C54A, C55A, C56A, C61A, C62A, C63A, C64A} sigma for 1-2:
0.02, 1-3: 0.04
as in
{C51D, C52D, C53D, C54D, C55D, C56D, C61D, C62D, C63D, C64D}
{N11A, C12A, C13A, C14A, C15A, C16A} sigma for 1-2: 0.02, 1-3: 0.04
as in
{N11E, C12E, C13E, C14E, C15E, C16E}
{N21A, N22A, C23A, C24A, C25A} sigma for 1-2: 0.02, 1-3: 0.04
as in
{N21E, N22E, C23E, C24E, C25E}
{N11A, C12A, C13A, C14A, C15A, C16A} sigma for 1-2: 0.02, 1-3: 0.04
as in
{N31E, C32E, C33E, C34E, C35E, C36E}
{N21A, N22A, C23A, C24A, C25A} sigma for 1-2: 0.02, 1-3: 0.04
as in
{N41E, N42E, C43E, C44E, C45E}
{C51A, C52A, C53A, C54A, C55A, C56A, C61A, C62A, C63A, C64A} sigma for 1-2:
0.02, 1-3: 0.04
as in
{C51E, C52E, C53E, C54E, C55E, C56E, C61E, C62E, C63E, C64E}
{N11A, C12A, C13A, C14A, C15A, C16A} sigma for 1-2: 0.02, 1-3: 0.04
as in
{N11F, C12F, C13F, C14F, C15F, C16F}
{N21A, N22A, C23A, C24A, C25A} sigma for 1-2: 0.02, 1-3: 0.04
as in
{N21F, N22F, C23F, C24F, C25F}
{N11A, C12A, C13A, C14A, C15A, C16A} sigma for 1-2: 0.02, 1-3: 0.04
as in
{N31F, C32F, C33F, C34F, C35F, C36F}
{N21A, N22A, C23A, C24A, C25A} sigma for 1-2: 0.02, 1-3: 0.04
as in
{N41F, N42F, C43F, C44F, C45F}
{C51A, C52A, C53A, C54A, C55A, C56A, C61A, C62A, C63A, C64A} sigma for 1-2:
0.02, 1-3: 0.04
as in
{C51F, C52F, C53F, C54F, C55F, C56F, C61F, C62F, C63F, C64F}
{P11X, F12X, F13X, F14X, F15X, F16X, F17X} sigma for 1-2: 0.02, 1-3: 0.04
as in
{P21X, F22X, F23X, F24X, F25X, F26X, F27X}
{P11X, F12X, F13X, F14X, F15X, F16X, F17X} sigma for 1-2: 0.02, 1-3: 0.04
as in
{P1, F22Y, F25Y, F26Y, F27Y, F23Y, F24Y}
{P11X, F12X, F13X, F14X, F15X, F16X, F17X} sigma for 1-2: 0.02, 1-3: 0.04
as in
{P31X, F32X, F33X, F34X, F35X, F36X, F37X}
{P11X, F12X, F13X, F14X, F15X, F16X, F17X} sigma for 1-2: 0.02, 1-3: 0.04
as in
{P31Y, F32Y, F33Y, F34Y, F35Y, F36Y, F37Y}
{P11X, F12X, F13X, F14X, F15X, F16X, F17X} sigma for 1-2: 0.02, 1-3: 0.04
as in
{P41X, F42X, F43X, F44X, F45X, F46X, F47X}
{P11X, F12X, F13X, F14X, F15X, F16X, F17X} sigma for 1-2: 0.02, 1-3: 0.04
as in
{P51X, F52X, F53X, F54X, F55X, F56X, F57X}
{P11X, F12X, F13X, F14X, F15X, F16X, F17X} sigma for 1-2: 0.02, 1-3: 0.04
as in
{P51Y, F52Y, F53Y, F54Y, F55Y, F56Y, F57Y}
{P11X, F12X, F13X, F14X, F15X, F16X, F17X} sigma for 1-2: 0.02, 1-3: 0.04
as in
{P51Z, F52Z, F53Z, F54Z, F55Z, F56Z, F57Z}
{P11X, F12X, F13X, F14X, F15X, F16X, F17X} sigma for 1-2: 0.02, 1-3: 0.04
as in
{P61X, F62X, F63X, F66X, F64X, F65X, F67X}
{P11X, F12X, F13X, F14X, F15X, F16X, F17X} sigma for 1-2: 0.02, 1-3: 0.04
as in
{P71X, F72X, F73X, F74X, F75X, F76X, F77X}
{P11X, F12X, F13X, F14X, F15X, F16X, F17X} sigma for 1-2: 0.02, 1-3: 0.04
as in
{P71Y, F77Y, F76Y, F75Y, F73Y, F72Y, F74Y}
{P11X, F12X, F13X, F14X, F15X, F16X, F17X} sigma for 1-2: 0.02, 1-3: 0.04
as in
{P81X, F82X, F83X, F84X, F85X, F86X, F87X}
{P11X, F12X, F13X, F14X, F15X, F16X, F17X} sigma for 1-2: 0.02, 1-3: 0.04
as in
{P81Y, F82Y, F83Y, F84Y, F85Y, F86Y, F87Y}
{P11X, F12X, F13X, F14X} sigma for 1-2: 0.02, 1-3: 0.04
as in
{P91X, F92X, F93X, F94X}
5. Others
 Sof(P71Y)=Sof(F77Y)=Sof(F76Y)=Sof(F75Y)=Sof(F73Y)=Sof(F72Y)=Sof(F74Y)=1-FVAR(1)
 Sof(P71X)=Sof(F72X)=Sof(F73X)=Sof(F74X)=Sof(F75X)=Sof(F76X)=Sof(F77X)=FVAR(1)
 Sof(P1)=Sof(F22Y)=Sof(F25Y)=Sof(F26Y)=Sof(F27Y)=Sof(F23Y)=Sof(F24Y)=1-FVAR(2)
 Sof(P21X)=Sof(F22X)=Sof(F23X)=Sof(F24X)=Sof(F25X)=Sof(F26X)=Sof(F27X)=FVAR(2)
 Sof(P51Z)=Sof(F52Z)=Sof(F53Z)=Sof(F54Z)=Sof(F55Z)=Sof(F56Z)=Sof(F57Z)=0.75*(1-
 FVAR(4))
 Sof(P51Y)=Sof(F52Y)=Sof(F53Y)=Sof(F54Y)=Sof(F55Y)=Sof(F56Y)=Sof(F57Y)=0.75*
 FVAR(4)
 Sof(P31Y)=Sof(F32Y)=Sof(F33Y)=Sof(F34Y)=Sof(F35Y)=Sof(F36Y)=Sof(F37Y)=1-FVAR(4)
 Sof(P31X)=Sof(F32X)=Sof(F33X)=Sof(F34X)=Sof(F35X)=Sof(F36X)=Sof(F37X)=FVAR(4)
 Fixed Sof: P51X(0.25) F52X(0.25) F53X(0.25) F54X(0.25) F55X(0.25) F56X(0.25)
 F57X(0.25) P61X(0.5) F62X(0.5) F63X(0.5) F66X(0.5) F64X(0.5) F65X(0.5)
 F67X(0.5) P81X(0.75) F82X(0.75) F83X(0.75) F84X(0.75) F85X(0.75) F86X(0.75)
 F87X(0.75) P81Y(0.25) F82Y(0.25) F83Y(0.25) F84Y(0.25) F85Y(0.25) F86Y(0.25)
 F87Y(0.25)
6.a Secondary CH2 refined with riding coordinates:
 C26A(H26A,H26B), C46A(H46A,H46B), C26B(H26C,H26D), C46B(H46C,H46D), C26C(H26E,
 H26F), C46C(H46E,H46F), C26D(H26G,H26H), C46D(H46G,H46H), C26E(H26I,H26J),
 C46E(H46I,H46J), C26F(H26K,H26L), C46F(H46K,H46L)
6.b Aromatic/amide H refined with riding coordinates:
 C13A(H13A), C14A(H14A), C15A(H15A), C16A(H16A), C23A(H23A), C24A(H24A),
 C33A(H33A), C34A(H34A), C35A(H35A), C36A(H36A), C43A(H43A), C44A(H44A),
 C52A(H52A), C53A(H53A), C54A(H54A), C61A(H61A), C62A(H62A), C63A(H63A),
 C13B(H13B), C14B(H14B), C15B(H15B), C16B(H16B), C23B(H23B), C24B(H24B),
 C33B(H33B), C34B(H34B), C35B(H35B), C36B(H36B), C43B(H43B), C44B(H44B),
 C52B(H52B), C53B(H53B), C54B(H54B), C61B(H61B), C62B(H62B), C63B(H63B),
 C13C(H13C), C14C(H14C), C15C(H15C), C16C(H16C), C23C(H23C), C24C(H24C),
 C33C(H33C), C34C(H34C), C35C(H35C), C36C(H36C), C43C(H43C), C44C(H44C),
 C52C(H52C), C53C(H53C), C54C(H54C), C61C(H61C), C62C(H62C), C63C(H63C),
 C13D(H13D), C14D(H14D), C15D(H15D), C16D(H16D), C23D(H23D), C24D(H24D),
 C33D(H33D), C34D(H34D), C35D(H35D), C36D(H36D), C43D(H43D), C44D(H44D),
 C52D(H52D), C53D(H53D), C54D(H54D), C61D(H61D), C62D(H62D), C63D(H63D),
 C13E(H13E), C14E(H14E), C15E(H15E), C16E(H16E), C23E(H23E), C24E(H24E),
 C33E(H33E), C34E(H34E), C35E(H35E), C36E(H36E), C43E(H43E), C44E(H44E),
 C52E(H52E), C53E(H53E), C54E(H54E), C61E(H61E), C62E(H62E), C63E(H63E),
 C13F(H13F), C14F(H14F), C15F(H15F), C16F(H16F), C23F(H23F), C24F(H24F),
 C33F(H33F), C34F(H34F), C35F(H35F), C36F(H36F), C43F(H43F), C44F(H44F),
 C52F(H52F), C53F(H53F), C54F(H54F), C61F(H61F), C62F(H62F), C63F(H63F),
 C12G(H12G), C16G(H16G), C18G(H18G), C19G(H19G)
6.c X=CH2 refined with riding coordinates:
 N22G(H22A,H22B)
6.d Idealised Me refined as rotating group:
 C21G(H21A,H21B,H21C)
;
_atom_sites_solution_hydrogens   geom
_atom_sites_solution_primary     dual
_atom_sites_solution_secondary   ?
loop_
_atom_site_label
_atom_site_type_symbol
_atom_site_fract_x
_atom_site_fract_y
_atom_site_fract_z
_atom_site_U_iso_or_equiv
_atom_site_adp_type
_atom_site_occupancy
_atom_site_site_symmetry_order
_atom_site_calc_flag
_atom_site_refinement_flags_posn
_atom_site_refinement_flags_adp
_atom_site_refinement_flags_occupancy
_atom_site_disorder_assembly
_atom_site_disorder_group
Co1 Co 0.64829(2) 0.71851(2) 0.71453(2) 0.06876(18) Uani 1 1 d . . . . .
Co2 Co 0.89767(2) 0.51406(2) 0.63772(2) 0.06589(17) Uani 1 1 d . . . . .
Co3 Co 0.74300(2) 0.43324(2) 0.38849(2) 0.07221(19) Uani 1 1 d . . . . .
Co4 Co 0.49372(2) 0.66083(2) 0.45916(2) 0.06583(17) Uani 1 1 d . . . . .
N11A N 0.61045(10) 0.75984(13) 0.68327(9) 0.0751(9) Uani 1 1 d D U . . .
C12A C 0.62450(10) 0.77402(12) 0.65677(11) 0.0663(10) Uani 1 1 d D U . . .
C13A C 0.60229(11) 0.79937(13) 0.63343(11) 0.0681(10) Uani 1 1 d D U . . .
H13A H 0.612449 0.808135 0.614325 0.082 Uiso 1 1 calc R U . . .
C14A C 0.56495(12) 0.81168(15) 0.63851(13) 0.0780(12) Uani 1 1 d D U . . .
H14A H 0.549183 0.829273 0.622918 0.094 Uiso 1 1 calc R U . . .
C15A C 0.55107(13) 0.79855(19) 0.66574(13) 0.0892(15) Uani 1 1 d D U . . .
H15A H 0.525613 0.807230 0.669590 0.107 Uiso 1 1 calc R U . . .
C16A C 0.57411(12) 0.77243(18) 0.68796(14) 0.0894(15) Uani 1 1 d D U . . .
H16A H 0.564123 0.763099 0.707021 0.107 Uiso 1 1 calc R U . . .
N21A N 0.68510(8) 0.73899(10) 0.67853(9) 0.0646(8) Uani 1 1 d D U . . .
N22A N 0.72153(9) 0.73480(11) 0.66991(9) 0.0677(8) Uani 1 1 d D U . . .
C23A C 0.72347(11) 0.75277(13) 0.64108(12) 0.0745(12) Uani 1 1 d D U . . .
H23A H 0.745922 0.753021 0.630166 0.089 Uiso 1 1 calc R U . . .
C24A C 0.68781(11) 0.77097(13) 0.62954(12) 0.0719(11) Uani 1 1 d D U . . .
H24A H 0.680384 0.786186 0.609725 0.086 Uiso 1 1 calc R U . . .
C25A C 0.66502(10) 0.76151(12) 0.65432(11) 0.0654(10) Uani 1 1 d D U . . .
C26A C 0.75249(11) 0.70892(12) 0.68862(12) 0.0684(10) Uani 1 1 d . U . . .
H26A H 0.749571 0.711779 0.711721 0.082 Uiso 1 1 calc R U . . .
H26B H 0.777939 0.722321 0.685333 0.082 Uiso 1 1 calc R U . . .
N31A N 0.95060(9) 0.48144(13) 0.65995(12) 0.0869(12) Uani 1 1 d D U . . .
C32A C 0.94678(12) 0.45532(16) 0.68534(15) 0.0913(15) Uani 1 1 d D U . . .
C33A C 0.97651(14) 0.4283(2) 0.69962(18) 0.121(2) Uani 1 1 d D U . . .
H33A H 0.973317 0.411134 0.718311 0.145 Uiso 1 1 calc R U . . .
C34A C 1.01157(14) 0.4265(2) 0.6862(2) 0.139(3) Uani 1 1 d D U . . .
H34A H 1.031750 0.406417 0.694855 0.167 Uiso 1 1 calc R U . . .
C35A C 1.01643(14) 0.4532(3) 0.66119(19) 0.134(3) Uani 1 1 d D U . . .
H35A H 1.040396 0.453572 0.652356 0.161 Uiso 1 1 calc R U . . .
C36A C 0.98542(13) 0.4805(2) 0.64847(18) 0.118(2) Uani 1 1 d D U . . .
H36A H 0.988878 0.499512 0.630730 0.142 Uiso 1 1 calc R U . . .
N41A N 0.88129(9) 0.48480(10) 0.68096(10) 0.0725(9) Uani 1 1 d D U . . .
N42A N 0.84892(9) 0.47946(10) 0.69558(10) 0.0733(9) Uani 1 1 d D U . . .
C43A C 0.85549(13) 0.45094(13) 0.72077(12) 0.0753(11) Uani 1 1 d D U . . .
H43A H 0.837127 0.442561 0.734764 0.090 Uiso 1 1 calc R U . . .
C44A C 0.89366(13) 0.43588(13) 0.72278(13) 0.0785(12) Uani 1 1 d D U . . .
H44A H 0.906858 0.415580 0.738093 0.094 Uiso 1 1 calc R U . . .
C45A C 0.90850(11) 0.45775(13) 0.69671(12) 0.0755(11) Uani 1 1 d D U . . .
C46A C 0.81300(11) 0.50480(13) 0.68469(13) 0.0725(11) Uani 1 1 d . U . . .
H46A H 0.790654 0.488708 0.692170 0.087 Uiso 1 1 calc R U . . .
H46B H 0.808930 0.505011 0.660903 0.087 Uiso 1 1 calc R U . . .
C51A C 0.75250(10) 0.65857(12) 0.67976(10) 0.0620(9) Uani 1 1 d D U . . .
C52A C 0.72258(10) 0.64137(13) 0.65791(11) 0.0659(9) Uani 1 1 d D U . . .
H52A H 0.702685 0.661110 0.648303 0.079 Uiso 1 1 calc R U . . .
C53A C 0.72165(11) 0.59474(13) 0.64996(11) 0.0688(10) Uani 1 1 d D U . . .
H53A H 0.700510 0.583185 0.635594 0.083 Uiso 1 1 calc R U . . .
C54A C 0.75050(10) 0.56583(13) 0.66249(11) 0.0676(10) Uani 1 1 d D U . . .
H54A H 0.749417 0.534531 0.656710 0.081 Uiso 1 1 calc R U . . .
C55A C 0.78207(10) 0.58249(11) 0.68409(11) 0.0636(9) Uani 1 1 d D U . . .
C56A C 0.78289(9) 0.62948(11) 0.69315(10) 0.0602(9) Uani 1 1 d D U . . .
C61A C 0.81463(11) 0.64585(13) 0.71526(11) 0.0671(10) Uani 1 1 d D U . . .
H61A H 0.815552 0.676919 0.721634 0.081 Uiso 1 1 calc R U . . .
C62A C 0.84348(12) 0.61684(14) 0.72712(12) 0.0754(11) Uani 1 1 d D U . . .
H62A H 0.864113 0.627983 0.742179 0.090 Uiso 1 1 calc R U . . .
C63A C 0.84376(12) 0.57150(13) 0.71796(12) 0.0731(11) Uani 1 1 d D U . . .
H63A H 0.864809 0.552397 0.726257 0.088 Uiso 1 1 calc R U . . .
C64A C 0.81361(11) 0.55397(12) 0.69683(12) 0.0697(10) Uani 1 1 d D U . . .
N11B N 0.90862(10) 0.57836(10) 0.65941(9) 0.0698(9) Uani 1 1 d D U . . .
C12B C 0.88253(12) 0.61123(12) 0.64979(11) 0.0671(9) Uani 1 1 d D U . . .
C13B C 0.88791(15) 0.65594(14) 0.66053(12) 0.0791(12) Uani 1 1 d D U . . .
H13B H 0.870005 0.679119 0.652773 0.095 Uiso 1 1 calc R U . . .
C14B C 0.91956(17) 0.66587(18) 0.68252(13) 0.0950(15) Uani 1 1 d D U . . .
H14B H 0.923837 0.696200 0.690039 0.114 Uiso 1 1 calc R U . . .
C15B C 0.94449(18) 0.63267(19) 0.69341(14) 0.1013(17) Uani 1 1 d D U . . .
H15B H 0.965817 0.639074 0.709344 0.122 Uiso 1 1 calc R U . . .
C16B C 0.93884(15) 0.58919(17) 0.68124(13) 0.0904(14) Uani 1 1 d D U . . .
H16B H 0.957045 0.566119 0.688611 0.109 Uiso 1 1 calc R U . . .
N21B N 0.84648(8) 0.55282(9) 0.61832(8) 0.0593(7) Uani 1 1 d . U . . .
N22B N 0.81173(8) 0.54909(10) 0.59997(8) 0.0595(7) Uani 1 1 d . U . . .
C23B C 0.79326(11) 0.58917(14) 0.59706(10) 0.0658(9) Uani 1 1 d . U . . .
H23B H 0.768346 0.594486 0.585351 0.079 Uiso 1 1 calc R U . . .
C24B C 0.81658(12) 0.62163(13) 0.61399(10) 0.0641(9) Uani 1 1 d . U . . .
H24B H 0.811684 0.653291 0.615898 0.077 Uiso 1 1 calc R U . . .
C25B C 0.84888(10) 0.59693(11) 0.62757(10) 0.0581(8) Uani 1 1 d . U . . .
C26B C 0.80010(9) 0.50712(13) 0.58169(11) 0.0630(9) Uani 1 1 d . U . . .
H26C H 0.771319 0.505071 0.578304 0.076 Uiso 1 1 calc R U . . .
H26D H 0.810111 0.480301 0.594460 0.076 Uiso 1 1 calc R U . . .
N31B N 0.72437(15) 0.36928(15) 0.36651(11) 0.1041(15) Uani 1 1 d D U . . .
C32B C 0.7493(2) 0.33479(16) 0.37258(14) 0.1154(18) Uani 1 1 d D U . . .
C33B C 0.7403(3) 0.2909(2) 0.35975(18) 0.153(3) Uani 1 1 d D U . . .
H33B H 0.757996 0.266355 0.364599 0.184 Uiso 1 1 calc R U . . .
C34B C 0.7062(3) 0.2841(3) 0.3404(2) 0.177(4) Uani 1 1 d D U . . .
H34B H 0.700045 0.254959 0.331302 0.213 Uiso 1 1 calc R U . . .
C35B C 0.6806(3) 0.3197(3) 0.33408(17) 0.159(3) Uani 1 1 d D U . . .
H35B H 0.656490 0.315179 0.320955 0.190 Uiso 1 1 calc R U . . .
C36B C 0.6903(2) 0.3623(2) 0.34698(15) 0.128(2) Uani 1 1 d D U . . .
H36B H 0.672853 0.387027 0.342140 0.153 Uiso 1 1 calc R U . . .
N41B N 0.78846(14) 0.38707(11) 0.40755(11) 0.0843(11) Uani 1 1 d D U . . .
N42B N 0.82200(13) 0.38660(11) 0.42745(11) 0.0852(11) Uani 1 1 d D U . . .
C43B C 0.8394(2) 0.34534(17) 0.42712(17) 0.1172(19) Uani 1 1 d D U . . .
H43B H 0.863568 0.336855 0.438999 0.141 Uiso 1 1 calc R U . . .
C44B C 0.8158(2) 0.31800(16) 0.40640(17) 0.130(2) Uani 1 1 d D U . . .
H44B H 0.820156 0.287008 0.401425 0.156 Uiso 1 1 calc R U . . .
C45B C 0.7838(2) 0.34491(14) 0.39407(14) 0.1027(16) Uani 1 1 d D U . . .
C46B C 0.83449(14) 0.42491(13) 0.44769(12) 0.0757(11) Uani 1 1 d . U . . .
H46C H 0.828677 0.453390 0.435375 0.091 Uiso 1 1 calc R U . . .
H46D H 0.863057 0.423219 0.453660 0.091 Uiso 1 1 calc R U . . .
C51B C 0.81555(9) 0.50594(11) 0.54900(10) 0.0588(8) Uani 1 1 d D U . . .
C52B C 0.83872(9) 0.54024(11) 0.54005(10) 0.0576(8) Uani 1 1 d D U . . .
H52B H 0.843936 0.565923 0.553691 0.069 Uiso 1 1 calc R U . . .
C53B C 0.85467(10) 0.53807(12) 0.51140(11) 0.0641(9) Uani 1 1 d D U . . .
H53B H 0.870594 0.562362 0.505697 0.077 Uiso 1 1 calc R U . . .
C54B C 0.84780(10) 0.50103(11) 0.49084(11) 0.0609(9) Uani 1 1 d D U . . .
H54B H 0.859537 0.499700 0.471561 0.073 Uiso 1 1 calc R U . . .
C55B C 0.82309(10) 0.46506(11) 0.49880(10) 0.0596(9) Uani 1 1 d D U . . .
C56B C 0.80631(9) 0.46777(11) 0.52827(10) 0.0601(9) Uani 1 1 d D U . . .
C61B C 0.78172(12) 0.43174(13) 0.53638(12) 0.0708(10) Uani 1 1 d D U . . .
H61B H 0.770291 0.432998 0.555810 0.085 Uiso 1 1 calc R U . . .
C62B C 0.77453(15) 0.39481(13) 0.51584(12) 0.0824(13) Uani 1 1 d D U . . .
H62B H 0.757947 0.370913 0.521105 0.099 Uiso 1 1 calc R U . . .
C63B C 0.79168(14) 0.39272(13) 0.48736(13) 0.0823(13) Uani 1 1 d D U . . .
H63B H 0.787069 0.366751 0.473903 0.099 Uiso 1 1 calc R U . . .
C64B C 0.81477(12) 0.42673(12) 0.47835(11) 0.0697(10) Uani 1 1 d D U . . .
N11C N 0.76866(9) 0.45200(11) 0.34650(9) 0.0650(8) Uani 1 1 d D U . . .
C12C C 0.74631(11) 0.47706(14) 0.32509(11) 0.0707(10) Uani 1 1 d D U . . .
C13C C 0.76024(13) 0.49788(14) 0.29909(11) 0.0729(11) Uani 1 1 d D U . . .
H13C H 0.743817 0.516580 0.284700 0.087 Uiso 1 1 calc R U . . .
C14C C 0.79923(13) 0.49052(15) 0.29465(12) 0.0752(11) Uani 1 1 d D U . . .
H14C H 0.809770 0.503987 0.277040 0.090 Uiso 1 1 calc R U . . .
C15C C 0.82183(12) 0.46363(16) 0.31612(12) 0.0779(11) Uani 1 1 d D U . . .
H15C H 0.848286 0.457999 0.313525 0.094 Uiso 1 1 calc R U . . .
C16C C 0.80583(11) 0.44474(15) 0.34159(11) 0.0714(10) Uani 1 1 d D U . . .
H16C H 0.821709 0.425849 0.356246 0.086 Uiso 1 1 calc R U . . .
N21C N 0.69509(9) 0.46844(13) 0.35935(10) 0.0786(10) Uani 1 1 d D U . . .
N22C N 0.65631(10) 0.47344(17) 0.35711(11) 0.0932(13) Uani 1 1 d D U . . .
C23C C 0.64213(14) 0.4908(2) 0.32849(15) 0.1041(17) Uani 1 1 d D U . . .
H23C H 0.615649 0.498102 0.321628 0.125 Uiso 1 1 calc R U . . .
C24C C 0.67330(14) 0.4962(2) 0.31044(14) 0.1022(17) Uani 1 1 d D U . . .
H24C H 0.672512 0.507315 0.289098 0.123 Uiso 1 1 calc R U . . .
C25C C 0.70513(12) 0.48171(16) 0.33062(12) 0.0807(12) Uani 1 1 d D U . . .
C26C C 0.63484(12) 0.46867(19) 0.38500(14) 0.0931(16) Uani 1 1 d . U . . .
H26E H 0.646542 0.443815 0.398973 0.112 Uiso 1 1 calc R U . . .
H26F H 0.607475 0.460332 0.377543 0.112 Uiso 1 1 calc R U . . .
N31C N 0.45456(9) 0.66798(11) 0.49541(12) 0.0820(11) Uani 1 1 d D U . . .
C32C C 0.46716(11) 0.64885(14) 0.52472(13) 0.0783(12) Uani 1 1 d D U . . .
C33C C 0.44507(13) 0.65072(18) 0.55037(15) 0.0966(16) Uani 1 1 d D U . . .
H33C H 0.453899 0.636103 0.570160 0.116 Uiso 1 1 calc R U . . .
C34C C 0.41040(15) 0.6740(2) 0.5465(2) 0.116(2) Uani 1 1 d D U . . .
H34C H 0.394865 0.675659 0.563629 0.139 Uiso 1 1 calc R U . . .
C35C C 0.39848(14) 0.69480(18) 0.5177(2) 0.118(2) Uani 1 1 d D U . . .
H35C H 0.375062 0.712026 0.515161 0.142 Uiso 1 1 calc R U . . .
C36C C 0.42071(12) 0.69085(16) 0.49190(17) 0.1035(18) Uani 1 1 d D U . . .
H36C H 0.411640 0.704513 0.471810 0.124 Uiso 1 1 calc R U . . .
N41C N 0.52521(8) 0.63099(10) 0.50147(9) 0.0625(8) Uani 1 1 d D U . . .
N42C N 0.55994(8) 0.61113(10) 0.51158(8) 0.0602(7) Uani 1 1 d D U . . .
C43C C 0.56219(11) 0.59535(13) 0.54189(11) 0.0682(10) Uani 1 1 d D U . . .
H43C H 0.583692 0.580100 0.553576 0.082 Uiso 1 1 calc R U . . .
C44C C 0.52663(12) 0.60580(15) 0.55283(12) 0.0741(11) Uani 1 1 d D U . . .
H44C H 0.518920 0.599412 0.573320 0.089 Uiso 1 1 calc R U . . .
C45C C 0.50508(11) 0.62766(13) 0.52699(12) 0.0712(10) Uani 1 1 d D U . . .
C46C C 0.58935(9) 0.60739(12) 0.48976(10) 0.0584(8) Uani 1 1 d . U . . .
H46E H 0.615485 0.610058 0.502267 0.070 Uiso 1 1 calc R U . . .
H46F H 0.586186 0.633013 0.474307 0.070 Uiso 1 1 calc R U . . .
C51C C 0.63568(10) 0.51225(15) 0.40413(12) 0.0748(12) Uani 1 1 d D U . . .
C52C C 0.65940(11) 0.54828(16) 0.39837(12) 0.0764(12) Uani 1 1 d D U . . .
H52C H 0.674709 0.546052 0.381148 0.092 Uiso 1 1 calc R U . . .
C53C C 0.66175(10) 0.58779(14) 0.41683(11) 0.0711(11) Uani 1 1 d D U . . .
H53C H 0.679144 0.611380 0.412512 0.085 Uiso 1 1 calc R U . . .
C54C C 0.63914(9) 0.59294(12) 0.44121(10) 0.0620(9) Uani 1 1 d D U . . .
H54C H 0.640987 0.619886 0.453853 0.074 Uiso 1 1 calc R U . . .
C55C C 0.61275(8) 0.55745(12) 0.44749(10) 0.0568(8) Uani 1 1 d D U . . .
C56C C 0.61152(9) 0.51642(13) 0.42954(11) 0.0662(10) Uani 1 1 d D U . . .
C61C C 0.58547(10) 0.48135(13) 0.43647(12) 0.0700(11) Uani 1 1 d D U . . .
H61C H 0.585133 0.453305 0.425144 0.084 Uiso 1 1 calc R U . . .
C62C C 0.56087(10) 0.48751(12) 0.45928(11) 0.0668(10) Uani 1 1 d D U . . .
H62C H 0.543285 0.464050 0.463465 0.080 Uiso 1 1 calc R U . . .
C63C C 0.56175(9) 0.52872(12) 0.47646(10) 0.0589(9) Uani 1 1 d D U . . .
H63C H 0.544355 0.532869 0.492039 0.071 Uiso 1 1 calc R U . . .
C64C C 0.58706(9) 0.56300(11) 0.47128(9) 0.0546(8) Uani 1 1 d D U . . .
N11D N 0.45470(10) 0.69502(12) 0.42265(12) 0.0888(12) Uani 1 1 d D U . . .
C12D C 0.45428(11) 0.74118(14) 0.42442(15) 0.0907(14) Uani 1 1 d D U . . .
C13D C 0.42800(15) 0.76762(19) 0.40370(17) 0.1099(18) Uani 1 1 d D U . . .
H13D H 0.427880 0.799867 0.405539 0.132 Uiso 1 1 calc R U . . .
C14D C 0.40303(17) 0.7464(2) 0.3812(2) 0.128(2) Uani 1 1 d D U . . .
H14D H 0.385221 0.763756 0.367025 0.154 Uiso 1 1 calc R U . . .
C15D C 0.40331(18) 0.7013(2) 0.3790(2) 0.131(3) Uani 1 1 d D U . . .
H15D H 0.385465 0.686521 0.363198 0.157 Uiso 1 1 calc R U . . .
C16D C 0.42962(15) 0.67515(19) 0.39953(16) 0.1038(17) Uani 1 1 d D U . . .
H16D H 0.429810 0.642977 0.397163 0.125 Uiso 1 1 calc R U . . .
N21D N 0.50891(8) 0.73188(10) 0.46657(10) 0.0736(9) Uani 1 1 d D U . . .
N22D N 0.53236(9) 0.75939(11) 0.48629(10) 0.0762(10) Uani 1 1 d D U . . .
C23D C 0.52223(13) 0.80367(13) 0.48196(14) 0.0843(13) Uani 1 1 d D U . . .
H23D H 0.534696 0.828695 0.493354 0.101 Uiso 1 1 calc R U . . .
C24D C 0.49110(14) 0.80648(14) 0.45848(15) 0.0922(15) Uani 1 1 d D U . . .
H24D H 0.477742 0.833043 0.450191 0.111 Uiso 1 1 calc R U . . .
C25D C 0.48335(11) 0.76017(13) 0.44931(14) 0.0815(12) Uani 1 1 d D U . . .
C26D C 0.56308(12) 0.74041(14) 0.50986(13) 0.0781(12) Uani 1 1 d . U . . .
H26G H 0.585339 0.761848 0.512511 0.094 Uiso 1 1 calc R U . . .
H26H H 0.572332 0.711500 0.501322 0.094 Uiso 1 1 calc R U . . .
N31D N 0.68937(10) 0.67364(11) 0.74050(10) 0.0736(9) Uani 1 1 d D U . . .
C32D C 0.68747(12) 0.63012(14) 0.73175(13) 0.0797(12) Uani 1 1 d D U . . .
C33D C 0.71504(15) 0.59837(15) 0.74613(13) 0.0873(13) Uani 1 1 d D U . . .
H33D H 0.712934 0.567065 0.740460 0.105 Uiso 1 1 calc R U . . .
C34D C 0.74446(15) 0.61300(17) 0.76806(14) 0.0924(15) Uani 1 1 d D U . . .
H34D H 0.763878 0.592150 0.776944 0.111 Uiso 1 1 calc R U . . .
C35D C 0.74643(15) 0.65777(17) 0.77754(14) 0.0907(14) Uani 1 1 d D U . . .
H35D H 0.766316 0.668220 0.793548 0.109 Uiso 1 1 calc R U . . .
C36D C 0.71837(13) 0.68705(16) 0.76292(13) 0.0815(12) Uani 1 1 d D U . . .
H36D H 0.719627 0.718238 0.768998 0.098 Uiso 1 1 calc R U . . .
N41D N 0.63372(10) 0.65281(13) 0.69234(11) 0.0817(10) Uani 1 1 d D U . . .
N42D N 0.60585(11) 0.63221(16) 0.67205(12) 0.0975(13) Uani 1 1 d D U . . .
C43D C 0.60901(19) 0.5865(2) 0.67431(19) 0.120(2) Uani 1 1 d D U . . .
H43D H 0.591767 0.565160 0.662967 0.144 Uiso 1 1 calc R U . . .
C44D C 0.64127(18) 0.57557(18) 0.69571(18) 0.1122(19) Uani 1 1 d D U . . .
H44D H 0.651576 0.546286 0.701428 0.135 Uiso 1 1 calc R U . . .
C45D C 0.65536(13) 0.61890(15) 0.70715(14) 0.0845(12) Uani 1 1 d D U . . .
C46D C 0.57669(14) 0.6601(2) 0.65145(16) 0.1063(17) Uani 1 1 d . U . . .
H46G H 0.572122 0.688871 0.662684 0.128 Uiso 1 1 calc R U . . .
H46H H 0.551705 0.643317 0.647860 0.128 Uiso 1 1 calc R U . . .
C51D C 0.55012(10) 0.73132(13) 0.54280(12) 0.0759(11) Uani 1 1 d D U . . .
C52D C 0.51406(11) 0.74422(14) 0.55006(12) 0.0759(11) Uani 1 1 d D U . . .
H52D H 0.496540 0.760154 0.534710 0.091 Uiso 1 1 calc R U . . .
C53D C 0.50326(12) 0.73347(16) 0.58079(13) 0.0853(13) Uani 1 1 d D U . . .
H53D H 0.478443 0.742902 0.585747 0.102 Uiso 1 1 calc R U . . .
C54D C 0.52652(11) 0.71078(18) 0.60276(14) 0.0850(13) Uani 1 1 d D U . . .
H54D H 0.517845 0.703803 0.622811 0.102 Uiso 1 1 calc R U . . .
C55D C 0.56432(10) 0.69668(15) 0.59679(12) 0.0807(12) Uani 1 1 d D U . . .
C56D C 0.57647(10) 0.70804(13) 0.56579(12) 0.0766(11) Uani 1 1 d D U . . .
C61D C 0.61413(11) 0.69469(15) 0.55967(13) 0.0803(12) Uani 1 1 d D U . . .
H61D H 0.622834 0.702669 0.539804 0.096 Uiso 1 1 calc R U . . .
C62D C 0.63806(12) 0.67064(16) 0.58171(14) 0.0884(14) Uani 1 1 d D U . . .
H62D H 0.663294 0.662258 0.577122 0.106 Uiso 1 1 calc R U . . .
C63D C 0.62600(12) 0.65811(17) 0.61102(14) 0.0882(13) Uani 1 1 d D U . . .
H63D H 0.642842 0.640304 0.625722 0.106 Uiso 1 1 calc R U . . .
C64D C 0.59032(11) 0.67097(17) 0.61906(14) 0.0874(13) Uani 1 1 d D U . . .
N11E N 0.60732(10) 0.70609(13) 0.74889(10) 0.0776(10) Uani 1 1 d D U . . .
C12E C 0.60929(15) 0.73566(17) 0.77355(13) 0.0874(13) Uani 1 1 d D U . . .
C13E C 0.5861(2) 0.7309(2) 0.79836(16) 0.115(2) Uani 1 1 d D U . . .
H13E H 0.587772 0.752401 0.815421 0.139 Uiso 1 1 calc R U . . .
C14E C 0.5608(2) 0.6947(2) 0.79770(18) 0.130(2) Uani 1 1 d D U . . .
H14E H 0.545534 0.690222 0.814747 0.156 Uiso 1 1 calc R U . . .
C15E C 0.55784(17) 0.6650(2) 0.77207(16) 0.1049(17) Uani 1 1 d D U . . .
H15E H 0.539702 0.640558 0.770676 0.126 Uiso 1 1 calc R U . . .
C16E C 0.58186(13) 0.67144(17) 0.74835(14) 0.0883(14) Uani 1 1 d D U . . .
H16E H 0.580246 0.650485 0.730972 0.106 Uiso 1 1 calc R U . . .
N21E N 0.65874(10) 0.77441(12) 0.74779(9) 0.0735(9) Uani 1 1 d D U . . .
N22E N 0.68238(11) 0.81122(12) 0.75397(10) 0.0778(9) Uani 1 1 d D U . . .
C23E C 0.67626(17) 0.83246(17) 0.78177(13) 0.0907(14) Uani 1 1 d D U . . .
H23E H 0.689348 0.858968 0.790462 0.109 Uiso 1 1 calc R U . . .
C24E C 0.64779(18) 0.80885(18) 0.79513(14) 0.0972(15) Uani 1 1 d D U . . .
H24E H 0.637443 0.815153 0.814599 0.117 Uiso 1 1 calc R U . . .
C25E C 0.63751(15) 0.77272(16) 0.77285(13) 0.0853(12) Uani 1 1 d D U . . .
C26E C 0.70726(12) 0.82817(13) 0.73089(13) 0.0742(11) Uani 1 1 d . U . . .
H26I H 0.717775 0.801915 0.719931 0.089 Uiso 1 1 calc R U . . .
H26J H 0.729564 0.844709 0.742673 0.089 Uiso 1 1 calc R U . . .
N31E N 0.78461(11) 1.07515(12) 0.56992(10) 0.0824(11) Uani 1 1 d D U . . .
C32E C 0.78393(12) 1.03834(14) 0.55020(11) 0.0719(11) Uani 1 1 d D U . . .
C33E C 0.80344(12) 1.03713(17) 0.52335(12) 0.0832(14) Uani 1 1 d D U . . .
H33E H 0.802809 1.010573 0.510355 0.100 Uiso 1 1 calc R U . . .
C34E C 0.82411(16) 1.0757(2) 0.51571(14) 0.1043(19) Uani 1 1 d D U . . .
H34E H 0.838283 1.075818 0.497725 0.125 Uiso 1 1 calc R U . . .
C35E C 0.82336(17) 1.1137(2) 0.53505(14) 0.1069(19) Uani 1 1 d D U . . .
H35E H 0.836424 1.140727 0.529924 0.128 Uiso 1 1 calc R U . . .
C36E C 0.80387(16) 1.11284(17) 0.56162(13) 0.0944(16) Uani 1 1 d D U . . .
H36E H 0.803850 1.139360 0.574599 0.113 Uiso 1 1 calc R U . . .
N41E N 0.73936(8) 1.00591(9) 0.58410(8) 0.0614(8) Uani 1 1 d D U . . .
N42E N 0.71569(8) 0.96860(9) 0.58349(8) 0.0582(7) Uani 1 1 d D U . . .
C43E C 0.72029(10) 0.94157(11) 0.55807(10) 0.0593(9) Uani 1 1 d D U . . .
H43E H 0.706854 0.913835 0.552784 0.071 Uiso 1 1 calc R U . . .
C44E C 0.74748(9) 0.96086(11) 0.54128(10) 0.0585(8) Uani 1 1 d D U . . .
H44E H 0.756910 0.949547 0.522490 0.070 Uiso 1 1 calc R U . . .
C45E C 0.75834(10) 1.00115(12) 0.55808(10) 0.0602(9) Uani 1 1 d D U . . .
C46E C 0.69138(10) 0.95914(11) 0.60868(10) 0.0572(8) Uani 1 1 d . U . . .
H46I H 0.667034 0.944257 0.598986 0.069 Uiso 1 1 calc R U . . .
H46J H 0.684242 0.988298 0.618255 0.069 Uiso 1 1 calc R U . . .
C51E C 0.68638(11) 0.85943(12) 0.70592(11) 0.0659(9) Uani 1 1 d D U . . .
C52E C 0.64769(12) 0.86982(13) 0.70485(12) 0.0746(11) Uani 1 1 d D U . . .
H52E H 0.633016 0.856680 0.720183 0.090 Uiso 1 1 calc R U . . .
C53E C 0.62942(11) 0.89940(13) 0.68160(12) 0.0723(11) Uani 1 1 d D U . . .
H53E H 0.602640 0.906414 0.681711 0.087 Uiso 1 1 calc R U . . .
C54E C 0.64905(10) 0.91840(12) 0.65881(11) 0.0652(10) Uani 1 1 d D U . . .
H54E H 0.635762 0.937930 0.643014 0.078 Uiso 1 1 calc R U . . .
C55E C 0.68929(9) 0.90925(11) 0.65846(10) 0.0603(9) Uani 1 1 d D U . . .
C56E C 0.70855(10) 0.88007(11) 0.68311(11) 0.0641(9) Uani 1 1 d D U . . .
C61E C 0.74912(10) 0.87225(13) 0.68342(12) 0.0695(10) Uani 1 1 d D U . . .
H61E H 0.762439 0.853150 0.699480 0.083 Uiso 1 1 calc R U . . .
C62E C 0.76941(10) 0.89194(12) 0.66080(11) 0.0678(10) Uani 1 1 d D U . . .
H62E H 0.796535 0.886388 0.661388 0.081 Uiso 1 1 calc R U . . .
C63E C 0.75024(9) 0.92013(11) 0.63690(11) 0.0635(9) Uani 1 1 d D U . . .
H63E H 0.764773 0.933548 0.621579 0.076 Uiso 1 1 calc R U . . .
C64E C 0.71123(9) 0.92889(10) 0.63500(10) 0.0565(8) Uani 1 1 d D U . . .
N11F N 0.88237(9) 0.45293(11) 0.61187(12) 0.0806(11) Uani 1 1 d D U . . .
C12F C 0.89531(11) 0.45012(12) 0.58305(13) 0.0781(12) Uani 1 1 d D U . . .
C13F C 0.88704(13) 0.41278(14) 0.56203(16) 0.0981(16) Uani 1 1 d D U . . .
H13F H 0.896548 0.411552 0.541758 0.118 Uiso 1 1 calc R U . . .
C14F C 0.86424(15) 0.37773(15) 0.57238(18) 0.1083(18) Uani 1 1 d D U . . .
H14F H 0.857926 0.351946 0.559054 0.130 Uiso 1 1 calc R U . . .
C15F C 0.85117(15) 0.38062(15) 0.60142(19) 0.1109(19) Uani 1 1 d D U . . .
H15F H 0.835854 0.356821 0.608689 0.133 Uiso 1 1 calc R U . . .
C16F C 0.86023(13) 0.41802(13) 0.62013(17) 0.0992(17) Uani 1 1 d D U . . .
H16F H 0.850345 0.419642 0.640230 0.119 Uiso 1 1 calc R U . . .
N21F N 0.92502(8) 0.52351(10) 0.59557(10) 0.0694(9) Uani 1 1 d D U . . .
N22F N 0.95060(9) 0.55131(11) 0.58323(10) 0.0727(9) Uani 1 1 d D U . . .
C23F C 0.96146(13) 0.53458(17) 0.55684(14) 0.0882(13) Uani 1 1 d D U . . .
H23F H 0.979480 0.548333 0.544459 0.106 Uiso 1 1 calc R U . . .
C24F C 0.94225(15) 0.49313(15) 0.54978(14) 0.0890(13) Uani 1 1 d D U . . .
H24F H 0.943906 0.473484 0.532003 0.107 Uiso 1 1 calc R U . . .
C25F C 0.92035(11) 0.48767(13) 0.57482(13) 0.0759(11) Uani 1 1 d D U . . .
C26F C 0.96355(11) 0.59354(14) 0.59840(13) 0.0750(11) Uani 1 1 d . U . . .
H26K H 0.991099 0.598527 0.595212 0.090 Uiso 1 1 calc R U . . .
H26L H 0.962494 0.590781 0.621801 0.090 Uiso 1 1 calc R U . . .
N31F N 1.02938(8) 0.90573(11) 0.55551(9) 0.0649(8) Uani 1 1 d D U . . .
C32F C 1.01285(10) 0.92633(12) 0.57885(10) 0.0625(9) Uani 1 1 d D U . . .
C33F C 1.02585(12) 0.96793(13) 0.59123(12) 0.0725(11) Uani 1 1 d D U . . .
H33F H 1.013522 0.981603 0.607833 0.087 Uiso 1 1 calc R U . . .
C34F C 1.05619(13) 0.98960(14) 0.57990(12) 0.0791(12) Uani 1 1 d D U . . .
H34F H 1.065348 1.018170 0.588391 0.095 Uiso 1 1 calc R U . . .
C35F C 1.07324(12) 0.96856(14) 0.55556(12) 0.0758(11) Uani 1 1 d D U . . .
H35F H 1.094654 0.982400 0.547205 0.091 Uiso 1 1 calc R U . . .
C36F C 1.05869(11) 0.92701(14) 0.54350(12) 0.0740(11) Uani 1 1 d D U . . .
H36F H 1.069814 0.913295 0.526262 0.089 Uiso 1 1 calc R U . . .
N41F N 0.97014(8) 0.86103(10) 0.57668(9) 0.0604(7) Uani 1 1 d D U . . .
N42F N 0.94077(8) 0.84575(10) 0.59186(9) 0.0633(8) Uani 1 1 d D U . . .
C43F C 0.93342(11) 0.87461(14) 0.61582(12) 0.0728(11) Uani 1 1 d D U . . .
H43F H 0.914388 0.870682 0.630056 0.087 Uiso 1 1 calc R U . . .
C44F C 0.95911(11) 0.91084(13) 0.61542(11) 0.0691(10) Uani 1 1 d D U . . .
H44F H 0.961065 0.936940 0.628915 0.083 Uiso 1 1 calc R U . . .
C45F C 0.98131(10) 0.90063(12) 0.59101(11) 0.0636(9) Uani 1 1 d D U . . .
C46F C 0.92114(10) 0.80274(12) 0.58331(11) 0.0644(10) Uani 1 1 d . U . . .
H46K H 0.918060 0.799410 0.559638 0.077 Uiso 1 1 calc R U . . .
H46L H 0.894748 0.803816 0.590057 0.077 Uiso 1 1 calc R U . . .
C51F C 0.93997(9) 0.63508(12) 0.58599(11) 0.0634(9) Uani 1 1 d D U . . .
C52F C 0.90982(9) 0.63135(12) 0.56097(11) 0.0653(10) Uani 1 1 d D U . . .
H52F H 0.903290 0.602318 0.551836 0.078 Uiso 1 1 calc R U . . .
C53F C 0.88891(9) 0.66986(11) 0.54901(10) 0.0605(9) Uani 1 1 d D U . . .
H53F H 0.867989 0.666752 0.532169 0.073 Uiso 1 1 calc R U . . .
C54F C 0.89861(9) 0.71197(11) 0.56158(10) 0.0600(9) Uani 1 1 d D U . . .
H54F H 0.884058 0.737823 0.553460 0.072 Uiso 1 1 calc R U . . .
C55F C 0.93007(9) 0.71779(11) 0.58659(10) 0.0590(8) Uani 1 1 d D U . . .
C56F C 0.95089(9) 0.67816(12) 0.59899(10) 0.0616(9) Uani 1 1 d D U . . .
C61F C 0.98216(11) 0.68416(14) 0.62424(12) 0.0733(11) Uani 1 1 d D U . . .
H61F H 0.996140 0.658343 0.633133 0.088 Uiso 1 1 calc R U . . .
C62F C 0.99206(12) 0.72596(15) 0.63560(13) 0.0797(12) Uani 1 1 d D U . . .
H62F H 1.012547 0.728901 0.652809 0.096 Uiso 1 1 calc R U . . .
C63F C 0.97301(11) 0.76545(14) 0.62279(12) 0.0726(11) Uani 1 1 d D U . . .
H63F H 0.981135 0.794614 0.630849 0.087 Uiso 1 1 calc R U . . .
C64F C 0.94206(10) 0.76148(12) 0.59815(10) 0.0623(9) Uani 1 1 d D U . . .
O10G O 0.68254(6) 0.73654(7) 0.51483(6) 0.0525(5) Uani 1 1 d . U . . .
C11G C 0.67726(9) 0.69847(11) 0.49501(9) 0.0532(8) Uani 1 1 d . U . . .
C12G C 0.70948(9) 0.66780(11) 0.49554(10) 0.0547(8) Uani 1 1 d . U . . .
H12G H 0.706507 0.641439 0.482327 0.066 Uiso 1 1 calc R U . . .
C13G C 0.74375(9) 0.67455(10) 0.51385(9) 0.0526(8) Uani 1 1 d . U . . .
C14G C 0.74837(9) 0.71369(10) 0.53451(9) 0.0492(7) Uani 1 1 d . U . . .
C15G C 0.71722(8) 0.74391(10) 0.53424(9) 0.0496(7) Uani 1 1 d . U . . .
C16G C 0.71863(9) 0.78250(10) 0.55283(10) 0.0549(8) Uani 1 1 d . U . . .
H16G H 0.696590 0.801930 0.552098 0.066 Uiso 1 1 calc R U . . .
C17G C 0.75288(10) 0.79284(10) 0.57283(10) 0.0543(8) Uani 1 1 d . U . . .
C18G C 0.78527(9) 0.76375(11) 0.57383(10) 0.0555(8) Uani 1 1 d . U . . .
H18G H 0.808629 0.770618 0.587398 0.067 Uiso 1 1 calc R U . . .
C19G C 0.78282(9) 0.72489(10) 0.55482(9) 0.0520(8) Uani 1 1 d . U . . .
H19G H 0.804803 0.705375 0.555475 0.062 Uiso 1 1 calc R U . . .
O20G O 0.64527(6) 0.69472(8) 0.47960(7) 0.0611(6) Uani 1 1 d . U . . .
C21G C 0.77704(10) 0.64167(11) 0.51294(11) 0.0624(9) Uani 1 1 d . U . . .
H21A H 0.768509 0.616076 0.498782 0.094 Uiso 1 1 calc R U . . .
H21B H 0.785443 0.630278 0.534672 0.094 Uiso 1 1 calc R U . . .
H21C H 0.798826 0.657276 0.504772 0.094 Uiso 1 1 calc R U . . .
N22G N 0.75617(10) 0.83190(9) 0.59184(9) 0.0672(8) Uani 1 1 d . U . . .
H22A H 0.736362 0.850778 0.591430 0.081 Uiso 1 1 calc R U . . .
H22B H 0.778049 0.837690 0.604252 0.081 Uiso 1 1 calc R U . . .
P11X P 0.61832(3) 0.86734(3) 0.55307(3) 0.0660(3) Uani 1 1 d D U . . .
F12X F 0.58757(7) 0.87081(10) 0.57796(8) 0.0981(9) Uani 1 1 d D U . . .
F13X F 0.62280(7) 0.92109(7) 0.55425(7) 0.0725(6) Uani 1 1 d D U . . .
F14X F 0.58476(7) 0.87175(9) 0.52357(8) 0.0921(8) Uani 1 1 d D U . . .
F15X F 0.61442(8) 0.81330(8) 0.55239(8) 0.0913(8) Uani 1 1 d D U . . .
F16X F 0.65314(6) 0.86248(7) 0.58230(6) 0.0670(6) Uani 1 1 d D U . . .
F17X F 0.64978(7) 0.86443(7) 0.52835(6) 0.0744(6) Uani 1 1 d D U . . .
P21X P 0.85259(11) 0.79225(15) 0.66287(9) 0.0665(8) Uani 0.716(5) 1 d D U P A 1
F22X F 0.85351(17) 0.75060(18) 0.68742(13) 0.0905(15) Uani 0.716(5) 1 d D U P A
1
F23X F 0.85991(14) 0.75805(14) 0.63425(10) 0.0909(14) Uani 0.716(5) 1 d D U P A
1
F24X F 0.89847(11) 0.79870(19) 0.67070(15) 0.1166(17) Uani 0.716(5) 1 d D U P A
1
F25X F 0.84528(15) 0.82662(14) 0.69091(11) 0.0961(14) Uani 0.716(5) 1 d D U P A
1
F26X F 0.80665(9) 0.78682(13) 0.65483(11) 0.0827(12) Uani 0.716(5) 1 d D U P A
1
F27X F 0.84971(15) 0.83323(16) 0.63767(15) 0.0972(17) Uani 0.716(5) 1 d D U P A
1
P1 P 0.8526(3) 0.7852(4) 0.6649(3) 0.087(3) Uani 0.284(5) 1 d D U P A 2
F22Y F 0.8198(4) 0.8005(4) 0.6856(4) 0.122(4) Uani 0.284(5) 1 d D U P A 2
F25Y F 0.8713(5) 0.7557(5) 0.6941(4) 0.112(5) Uani 0.284(5) 1 d D U P A 2
F26Y F 0.8760(4) 0.8288(4) 0.6784(4) 0.122(4) Uani 0.284(5) 1 d D U P A 2
F27Y F 0.8357(5) 0.8157(4) 0.6349(3) 0.106(4) Uani 0.284(5) 1 d D U P A 2
F23Y F 0.8273(2) 0.7432(3) 0.6492(3) 0.090(3) Uani 0.284(5) 1 d D U P A 2
F24Y F 0.8876(3) 0.7688(4) 0.6466(3) 0.106(3) Uani 0.284(5) 1 d D U P A 2
P31X P 0.68436(9) 0.54384(11) 0.55474(8) 0.0765(8) Uani 0.826(6) 1 d D U P B 1
F32X F 0.64622(14) 0.5523(2) 0.57260(15) 0.1018(17) Uani 0.826(6) 1 d D U P B 1
F33X F 0.66433(12) 0.5658(2) 0.52219(11) 0.1252(18) Uani 0.826(6) 1 d D U P B 1
F34X F 0.66743(12) 0.49577(17) 0.54261(12) 0.1174(19) Uani 0.826(6) 1 d D U P B
1
F35X F 0.70573(9) 0.52132(13) 0.58689(9) 0.0818(10) Uani 0.826(6) 1 d D U P B 1
F36X F 0.70094(10) 0.59155(11) 0.56687(10) 0.0885(11) Uani 0.826(6) 1 d D U P B
1
F37X F 0.72207(12) 0.53436(19) 0.53721(12) 0.0798(12) Uani 0.826(6) 1 d D U P B
1
P31Y P 0.6808(4) 0.5395(5) 0.5569(4) 0.095(4) Uani 0.174(6) 1 d D U P B 2
F32Y F 0.6480(6) 0.5347(9) 0.5791(6) 0.100(6) Uani 0.174(6) 1 d D U P B 2
F33Y F 0.6706(5) 0.5920(5) 0.5473(6) 0.124(6) Uani 0.174(6) 1 d D U P B 2
F34Y F 0.6511(3) 0.5275(6) 0.5274(4) 0.082(4) Uani 0.174(6) 1 d D U P B 2
F35Y F 0.6958(6) 0.4897(6) 0.5631(5) 0.118(6) Uani 0.174(6) 1 d D U P B 2
F36Y F 0.7117(5) 0.5542(10) 0.5860(4) 0.144(7) Uani 0.174(6) 1 d D U P B 2
F37Y F 0.7148(5) 0.5456(8) 0.5341(5) 0.099(6) Uani 0.174(6) 1 d D U P B 2
P41X P 0.47868(4) 0.57530(6) 0.65274(4) 0.1047(6) Uani 1 1 d D U . . .
F42X F 0.5008(2) 0.5627(4) 0.68415(14) 0.269(4) Uani 1 1 d D U . . .
F43X F 0.49011(12) 0.62719(19) 0.66107(17) 0.219(3) Uani 1 1 d D U . . .
F44X F 0.43990(11) 0.58296(17) 0.66792(11) 0.1559(19) Uani 1 1 d D U . . .
F45X F 0.46476(9) 0.52709(12) 0.64216(11) 0.1218(12) Uani 1 1 d D U . . .
F46X F 0.51603(12) 0.57149(18) 0.63498(13) 0.185(3) Uani 1 1 d D U . . .
F47X F 0.45434(18) 0.59393(16) 0.61939(13) 0.1745(19) Uani 1 1 d D U . . .
P51X P 0.80214(17) 0.24566(16) 0.55351(19) 0.0921(17) Uani 0.25 1 d D U P C 1
F52X F 0.8408(4) 0.2705(4) 0.5462(4) 0.116(4) Uani 0.25 1 d D U P C 1
F53X F 0.7994(5) 0.2789(4) 0.5834(4) 0.135(5) Uani 0.25 1 d D U P C 1
F54X F 0.7766(3) 0.2795(4) 0.5313(4) 0.127(4) Uani 0.25 1 d D U P C 1
F55X F 0.8067(4) 0.2105(3) 0.5259(3) 0.097(3) Uani 0.25 1 d D U P C 1
F56X F 0.8296(4) 0.2128(4) 0.5778(4) 0.098(4) Uani 0.25 1 d D U P C 1
F57X F 0.7653(3) 0.2196(4) 0.5622(4) 0.098(4) Uani 0.25 1 d D U P C 1
P51Y P 0.8252(2) 0.25017(16) 0.5804(2) 0.173(3) Uani 0.420(5) 1 d D U P D 2
F52Y F 0.8667(3) 0.2696(2) 0.5755(3) 0.124(3) Uani 0.420(5) 1 d D U P D 2
F53Y F 0.8292(5) 0.2742(3) 0.6149(3) 0.208(5) Uani 0.420(5) 1 d D U P D 2
F54Y F 0.8074(4) 0.2951(3) 0.5659(3) 0.171(4) Uani 0.420(5) 1 d D U P D 2
F55Y F 0.8235(4) 0.2275(4) 0.5464(3) 0.172(4) Uani 0.420(5) 1 d D U P D 2
F56Y F 0.8439(4) 0.2052(3) 0.5952(3) 0.164(4) Uani 0.420(5) 1 d D U P D 2
F57Y F 0.7840(4) 0.2288(4) 0.5838(4) 0.205(6) Uani 0.420(5) 1 d D U P D 2
P51Z P 0.8769(5) 0.2583(5) 0.6136(4) 0.295(7) Uani 0.330(5) 1 d D U P D 3
F52Z F 0.9000(8) 0.2680(8) 0.5834(5) 0.274(9) Uani 0.330(5) 1 d D U P D 3
F53Z F 0.9002(6) 0.2970(5) 0.6361(4) 0.246(7) Uani 0.330(5) 1 d D U P D 3
F54Z F 0.8509(8) 0.2990(7) 0.5987(6) 0.294(9) Uani 0.330(5) 1 d D U P D 3
F55Z F 0.8511(7) 0.2217(7) 0.5916(6) 0.248(7) Uani 0.330(5) 1 d D U P D 3
F56Z F 0.9058(7) 0.2179(7) 0.6211(5) 0.265(8) Uani 0.330(5) 1 d D U P D 3
F57Z F 0.8503(8) 0.2476(9) 0.6394(6) 0.311(9) Uani 0.330(5) 1 d D U P D 3
P61X P 0.94710(13) 0.5456(2) 0.78088(13) 0.1542(17) Uani 0.5 1 d D U P . .
F62X F 0.9707(3) 0.5868(4) 0.7712(2) 0.177(4) Uani 0.5 1 d D U P . .
F63X F 0.9367(4) 0.5326(4) 0.7468(2) 0.208(5) Uani 0.5 1 d D U P . .
F66X F 0.9855(3) 0.5198(5) 0.7767(3) 0.224(5) Uani 0.5 1 d D U P . .
F64X F 0.9118(3) 0.5764(5) 0.7892(3) 0.245(6) Uani 0.5 1 d D U P . .
F65X F 0.9594(3) 0.5594(6) 0.8181(2) 0.225(5) Uani 0.5 1 d D U P . .
F67X F 0.9250(4) 0.5016(5) 0.7934(4) 0.260(6) Uani 0.5 1 d D U P . .
P71X P 0.72020(12) 0.43940(14) 0.71729(10) 0.1004(12) Uani 0.602(7) 1 d D U P E
1
F72X F 0.7278(3) 0.4549(4) 0.68318(16) 0.166(4) Uani 0.602(7) 1 d D U P E 1
F73X F 0.76505(17) 0.4359(3) 0.73166(18) 0.127(3) Uani 0.602(7) 1 d D U P E 1
F74X F 0.7325(5) 0.3877(4) 0.7065(3) 0.226(5) Uani 0.602(7) 1 d D U P E 1
F75X F 0.6793(3) 0.4214(4) 0.7036(2) 0.192(4) Uani 0.602(7) 1 d D U P E 1
F76X F 0.7058(4) 0.4841(3) 0.7274(3) 0.223(5) Uani 0.602(7) 1 d D U P E 1
F77X F 0.7136(3) 0.4197(3) 0.75126(16) 0.133(3) Uani 0.602(7) 1 d D U P E 1
P71Y P 0.7324(4) 0.4325(4) 0.7221(3) 0.219(5) Uani 0.398(7) 1 d D U P E 2
F77Y F 0.7609(6) 0.4210(7) 0.7527(4) 0.242(7) Uani 0.398(7) 1 d D U P E 2
F76Y F 0.7423(5) 0.4847(4) 0.7251(3) 0.160(5) Uani 0.398(7) 1 d D U P E 2
F75Y F 0.6992(5) 0.4429(7) 0.7436(4) 0.216(7) Uani 0.398(7) 1 d D U P E 2
F73Y F 0.7180(7) 0.3806(5) 0.7234(6) 0.260(8) Uani 0.398(7) 1 d D U P E 2
F72Y F 0.7616(4) 0.4153(4) 0.6999(4) 0.184(5) Uani 0.398(7) 1 d D U P E 2
F74Y F 0.7034(6) 0.4388(8) 0.6899(4) 0.258(8) Uani 0.398(7) 1 d D U P E 2
P81X P 1.07855(5) 0.56353(10) 0.62015(8) 0.1253(9) Uani 0.75 1 d D U P . .
F82X F 1.11105(17) 0.5970(2) 0.6373(3) 0.244(5) Uani 0.75 1 d D U P . .
F83X F 1.04677(14) 0.5805(3) 0.64033(18) 0.176(3) Uani 0.75 1 d D U P . .
F84X F 1.09113(13) 0.5265(2) 0.64726(15) 0.151(2) Uani 0.75 1 d D U P . .
F85X F 1.11068(12) 0.5412(2) 0.60270(14) 0.1385(19) Uani 0.75 1 d D U P . .
F86X F 1.06435(19) 0.5991(3) 0.5931(2) 0.233(4) Uani 0.75 1 d D U P . .
F87X F 1.04543(11) 0.5293(2) 0.60363(12) 0.1281(17) Uani 0.75 1 d D U P . .
P81Y P 0.80918(14) 0.78014(18) 0.79612(16) 0.114(2) Uani 0.25 1 d D U P F 1
F82Y F 0.8167(3) 0.7347(4) 0.8172(3) 0.098(3) Uani 0.25 1 d D U P F 1
F83Y F 0.8536(3) 0.7819(5) 0.7925(4) 0.173(6) Uani 0.25 1 d D U P F 1
F84Y F 0.8157(4) 0.8094(5) 0.8270(3) 0.169(6) Uani 0.25 1 d D U P F 1
F85Y F 0.7638(2) 0.7778(3) 0.7999(3) 0.091(3) Uani 0.25 1 d D U P F 1
F86Y F 0.7926(5) 0.7507(4) 0.7644(2) 0.142(5) Uani 0.25 1 d D U P F 1
F87Y F 0.8024(3) 0.8185(5) 0.7693(4) 0.151(6) Uani 0.25 1 d D U P F 1
P91X P 0.500000 0.81416(8) 0.750000 0.0995(7) Uani 1 2 d DS TU P . .
F92X F 0.5287(2) 0.7757(2) 0.74325(13) 0.211(3) Uani 1 1 d D U . . .
F93X F 0.52943(9) 0.85246(13) 0.74227(7) 0.1011(9) Uani 1 1 d D U . . .
F94X F 0.48364(13) 0.81542(16) 0.71347(8) 0.1345(14) Uani 1 1 d D U . . .

loop_
_atom_site_aniso_label
_atom_site_aniso_U_11
_atom_site_aniso_U_22
_atom_site_aniso_U_33
_atom_site_aniso_U_23
_atom_site_aniso_U_13
_atom_site_aniso_U_12
Co1 0.0456(3) 0.0592(3) 0.1054(4) 0.0206(3) 0.0253(3) 0.0106(2)
Co2 0.0367(2) 0.0393(2) 0.1211(5) 0.0149(2) 0.0074(2) 0.00427(17)
Co3 0.0682(3) 0.0546(3) 0.1022(4) -0.0298(3) 0.0435(3) -0.0296(2)
Co4 0.0334(2) 0.0447(2) 0.1223(5) -0.0033(3) 0.0212(2) -0.00690(17)
N11A 0.0520(17) 0.077(2) 0.101(2) 0.0208(19) 0.0247(17) 0.0174(15)
C12A 0.0436(16) 0.0507(18) 0.109(3) 0.0129(19) 0.0260(18) 0.0083(14)
C13A 0.055(2) 0.058(2) 0.094(3) 0.0104(19) 0.0204(19) 0.0087(16)
C14A 0.051(2) 0.067(2) 0.119(3) 0.016(2) 0.020(2) 0.0126(18)
C15A 0.053(2) 0.105(4) 0.113(3) 0.024(3) 0.023(2) 0.034(2)
C16A 0.053(2) 0.099(3) 0.121(4) 0.036(3) 0.033(2) 0.023(2)
N21A 0.0445(14) 0.0499(15) 0.104(2) 0.0150(15) 0.0261(15) 0.0102(12)
N22A 0.0444(15) 0.0529(16) 0.111(2) 0.0168(16) 0.0279(16) 0.0111(12)
C23A 0.0530(19) 0.055(2) 0.123(3) 0.025(2) 0.039(2) 0.0081(16)
C24A 0.057(2) 0.0511(19) 0.114(3) 0.020(2) 0.035(2) 0.0060(16)
C25A 0.0424(16) 0.0477(17) 0.110(3) 0.0119(18) 0.0238(17) 0.0059(14)
C26A 0.0463(18) 0.0484(17) 0.113(3) 0.0120(19) 0.0213(19) 0.0070(14)
N31A 0.0390(15) 0.069(2) 0.152(4) 0.044(2) 0.0124(18) 0.0034(14)
C32A 0.049(2) 0.071(3) 0.154(4) 0.049(3) 0.015(2) 0.0100(18)
C33A 0.062(3) 0.117(4) 0.187(6) 0.090(4) 0.027(3) 0.028(3)
C34A 0.052(3) 0.140(5) 0.229(7) 0.105(5) 0.030(3) 0.037(3)
C35A 0.047(2) 0.148(5) 0.211(7) 0.096(5) 0.036(3) 0.034(3)
C36A 0.045(2) 0.117(4) 0.196(6) 0.088(4) 0.024(3) 0.015(2)
N41A 0.0459(15) 0.0464(15) 0.125(3) 0.0203(17) 0.0121(17) 0.0043(12)
N42A 0.0536(17) 0.0436(15) 0.124(3) 0.0148(17) 0.0184(18) 0.0093(13)
C43A 0.068(2) 0.0442(18) 0.116(3) 0.012(2) 0.023(2) 0.0037(17)
C44A 0.066(2) 0.0426(18) 0.127(4) 0.017(2) 0.013(2) 0.0018(16)
C45A 0.0531(19) 0.0483(18) 0.125(3) 0.020(2) 0.011(2) 0.0047(15)
C46A 0.0461(18) 0.0452(17) 0.127(3) 0.005(2) 0.014(2) 0.0081(14)
C51A 0.0432(16) 0.0492(17) 0.097(3) 0.0131(17) 0.0223(16) 0.0040(13)
C52A 0.0434(17) 0.060(2) 0.097(3) 0.0130(19) 0.0228(17) 0.0087(15)
C53A 0.0479(18) 0.0569(19) 0.105(3) 0.0083(19) 0.0245(19) -0.0005(15)
C54A 0.0453(17) 0.0532(19) 0.108(3) 0.0063(19) 0.0247(18) 0.0027(14)
C55A 0.0414(16) 0.0459(16) 0.107(3) 0.0123(17) 0.0243(17) 0.0033(13)
C56A 0.0414(15) 0.0471(16) 0.096(3) 0.0088(16) 0.0224(16) 0.0044(13)
C61A 0.056(2) 0.0452(17) 0.102(3) 0.0033(18) 0.0161(19) 0.0047(15)
C62A 0.055(2) 0.057(2) 0.113(3) 0.008(2) 0.007(2) 0.0037(17)
C63A 0.054(2) 0.056(2) 0.109(3) 0.015(2) 0.007(2) 0.0110(16)
C64A 0.0526(19) 0.0436(17) 0.116(3) 0.0096(18) 0.0220(19) 0.0063(14)
N11B 0.0603(18) 0.0464(15) 0.101(2) 0.0121(16) 0.0019(17) -0.0075(13)
C12B 0.067(2) 0.0486(18) 0.086(3) 0.0105(17) 0.0090(19) -0.0047(16)
C13B 0.095(3) 0.052(2) 0.093(3) 0.002(2) 0.024(2) -0.013(2)
C14B 0.117(4) 0.073(3) 0.095(3) -0.004(2) 0.012(3) -0.035(3)
C15B 0.113(4) 0.089(3) 0.096(4) 0.009(3) -0.008(3) -0.038(3)
C16B 0.078(3) 0.082(3) 0.105(3) 0.026(3) -0.014(3) -0.016(2)
N21B 0.0396(13) 0.0417(13) 0.095(2) 0.0024(14) 0.0038(13) 0.0081(11)
N22B 0.0356(12) 0.0536(15) 0.089(2) 0.0023(14) 0.0071(13) 0.0082(11)
C23B 0.0463(17) 0.068(2) 0.084(3) 0.0097(19) 0.0146(17) 0.0227(16)
C24B 0.066(2) 0.0500(17) 0.079(2) 0.0082(17) 0.0175(18) 0.0255(16)
C25B 0.0516(17) 0.0406(15) 0.083(2) 0.0098(15) 0.0115(16) 0.0062(13)
C26B 0.0319(14) 0.0572(19) 0.102(3) -0.0008(18) 0.0154(16) -0.0029(13)
N31B 0.134(3) 0.079(2) 0.112(3) -0.042(2) 0.065(3) -0.064(2)
C32B 0.197(5) 0.056(2) 0.106(4) -0.039(2) 0.071(3) -0.049(3)
C33B 0.274(9) 0.065(3) 0.130(5) -0.039(3) 0.064(5) -0.058(4)
C34B 0.301(10) 0.095(4) 0.142(6) -0.054(4) 0.049(6) -0.109(5)
C35B 0.251(8) 0.127(5) 0.104(5) -0.057(4) 0.046(5) -0.113(5)
C36B 0.167(5) 0.114(4) 0.111(4) -0.052(3) 0.048(4) -0.092(4)
N41B 0.110(3) 0.0408(15) 0.113(3) -0.0193(17) 0.057(2) -0.0178(17)
N42B 0.098(3) 0.0437(16) 0.123(3) -0.0139(18) 0.050(2) -0.0026(17)
C43B 0.153(5) 0.056(3) 0.153(5) -0.006(3) 0.062(4) 0.023(3)
C44B 0.198(6) 0.043(2) 0.162(5) -0.023(3) 0.075(4) 0.011(3)
C45B 0.159(4) 0.043(2) 0.120(4) -0.024(2) 0.073(3) -0.015(2)
C46B 0.073(3) 0.0471(18) 0.113(3) -0.0024(19) 0.036(2) 0.0001(17)
C51B 0.0322(14) 0.0475(16) 0.097(3) -0.0004(16) 0.0104(15) -0.0010(12)
C52B 0.0374(15) 0.0442(16) 0.091(2) 0.0037(16) 0.0091(15) -0.0027(12)
C53B 0.0390(15) 0.0442(16) 0.111(3) 0.0065(17) 0.0147(17) -0.0075(13)
C54B 0.0416(16) 0.0447(16) 0.099(3) 0.0040(16) 0.0194(17) -0.0029(13)
C55B 0.0414(15) 0.0386(15) 0.102(3) 0.0011(16) 0.0210(16) -0.0011(12)
C56B 0.0386(15) 0.0426(15) 0.102(3) -0.0030(16) 0.0208(16) -0.0073(12)
C61B 0.057(2) 0.057(2) 0.102(3) -0.0023(19) 0.027(2) -0.0176(17)
C62B 0.089(3) 0.0465(19) 0.117(3) 0.000(2) 0.035(3) -0.024(2)
C63B 0.084(3) 0.0462(19) 0.123(4) -0.013(2) 0.035(3) -0.0171(19)
C64B 0.062(2) 0.0409(16) 0.111(3) -0.0021(17) 0.029(2) -0.0036(15)
N11C 0.0483(15) 0.0547(16) 0.097(2) -0.0231(15) 0.0270(15) -0.0149(13)
C12C 0.0550(19) 0.060(2) 0.102(3) -0.0303(19) 0.0281(19) -0.0187(16)
C13C 0.069(2) 0.056(2) 0.098(3) -0.0153(19) 0.028(2) -0.0089(18)
C14C 0.070(2) 0.064(2) 0.097(3) -0.011(2) 0.033(2) -0.0214(19)
C15C 0.055(2) 0.079(3) 0.106(3) -0.022(2) 0.038(2) -0.0186(19)
C16C 0.0510(19) 0.070(2) 0.098(3) -0.021(2) 0.0281(19) -0.0103(17)
N21C 0.0461(16) 0.086(2) 0.110(3) -0.042(2) 0.0329(17) -0.0207(16)
N22C 0.0413(16) 0.130(4) 0.112(3) -0.049(3) 0.0237(18) -0.0240(19)
C23C 0.054(2) 0.139(5) 0.122(4) -0.049(3) 0.023(2) -0.008(3)
C24C 0.060(3) 0.143(5) 0.105(3) -0.035(3) 0.015(2) -0.005(3)
C25C 0.055(2) 0.082(3) 0.109(3) -0.037(2) 0.026(2) -0.0087(19)
C26C 0.0402(18) 0.107(3) 0.138(4) -0.050(3) 0.034(2) -0.028(2)
N31C 0.0437(16) 0.0488(16) 0.160(3) -0.0129(19) 0.0400(19) -0.0105(13)
C32C 0.0480(18) 0.057(2) 0.137(4) -0.025(2) 0.041(2) -0.0227(16)
C33C 0.060(2) 0.086(3) 0.155(4) -0.030(3) 0.057(3) -0.033(2)
C34C 0.068(3) 0.088(4) 0.208(6) -0.023(4) 0.077(4) -0.019(2)
C35C 0.057(3) 0.070(3) 0.245(7) -0.004(4) 0.086(4) -0.006(2)
C36C 0.049(2) 0.061(2) 0.211(6) 0.010(3) 0.059(3) -0.0055(18)
N41C 0.0382(13) 0.0448(14) 0.108(2) -0.0147(15) 0.0230(14) -0.0110(11)
N42C 0.0392(13) 0.0502(15) 0.094(2) -0.0075(14) 0.0202(13) -0.0106(11)
C43C 0.0531(19) 0.0547(19) 0.100(3) -0.0034(19) 0.0202(19) -0.0199(15)
C44C 0.066(2) 0.067(2) 0.095(3) -0.013(2) 0.031(2) -0.0253(19)
C45C 0.0518(18) 0.0547(19) 0.113(3) -0.0177(19) 0.0349(19) -0.0252(15)
C46C 0.0353(14) 0.0513(17) 0.091(3) -0.0046(16) 0.0186(15) -0.0103(13)
C51C 0.0361(16) 0.082(3) 0.110(3) -0.030(2) 0.0244(18) -0.0166(16)
C52C 0.0392(17) 0.086(3) 0.109(3) -0.015(2) 0.0272(19) -0.0148(17)
C53C 0.0390(16) 0.064(2) 0.114(3) 0.000(2) 0.0233(18) -0.0104(15)
C54C 0.0335(14) 0.0545(18) 0.100(3) -0.0031(18) 0.0167(16) -0.0053(13)
C55C 0.0266(12) 0.0526(17) 0.091(2) -0.0051(16) 0.0087(14) -0.0055(12)
C56C 0.0309(14) 0.062(2) 0.108(3) -0.0169(19) 0.0156(16) -0.0098(13)
C61C 0.0390(16) 0.0567(19) 0.116(3) -0.021(2) 0.0177(18) -0.0116(14)
C62C 0.0441(17) 0.0516(18) 0.107(3) -0.0073(18) 0.0169(18) -0.0157(14)
C63C 0.0359(14) 0.0490(17) 0.094(3) -0.0040(16) 0.0161(16) -0.0100(13)
C64C 0.0323(13) 0.0460(16) 0.087(2) -0.0024(15) 0.0127(14) -0.0049(12)
N11D 0.0452(17) 0.0622(19) 0.160(4) 0.008(2) 0.017(2) -0.0049(15)
C12D 0.0408(18) 0.061(2) 0.175(5) 0.018(3) 0.032(2) 0.0041(16)
C13D 0.067(3) 0.076(3) 0.192(6) 0.026(3) 0.035(3) 0.020(2)
C14D 0.062(3) 0.101(4) 0.216(7) 0.044(4) -0.006(4) 0.008(3)
C15D 0.072(3) 0.110(4) 0.200(7) 0.033(4) -0.028(4) 0.005(3)
C16D 0.066(3) 0.084(3) 0.155(5) 0.022(3) -0.008(3) -0.002(2)
N21D 0.0398(14) 0.0467(15) 0.141(3) -0.0063(17) 0.0371(16) -0.0090(12)
N22D 0.0492(16) 0.0509(16) 0.136(3) -0.0154(17) 0.0404(17) -0.0122(13)
C23D 0.072(2) 0.0506(19) 0.143(4) -0.022(2) 0.062(3) -0.0179(18)
C24D 0.066(2) 0.0487(19) 0.174(5) -0.002(2) 0.063(3) -0.0039(18)
C25D 0.0479(18) 0.0491(18) 0.156(4) 0.006(2) 0.048(2) -0.0003(15)
C26D 0.0530(19) 0.058(2) 0.133(3) -0.031(2) 0.049(2) -0.0231(16)
N31D 0.0552(17) 0.0535(16) 0.117(3) 0.0231(17) 0.0286(17) 0.0062(14)
C32D 0.056(2) 0.059(2) 0.132(4) 0.028(2) 0.040(2) 0.0033(16)
C33D 0.085(3) 0.059(2) 0.127(4) 0.037(2) 0.048(3) 0.013(2)
C34D 0.071(3) 0.077(3) 0.134(4) 0.046(3) 0.036(3) 0.014(2)
C35D 0.074(3) 0.085(3) 0.114(4) 0.041(3) 0.016(3) 0.014(2)
C36D 0.064(2) 0.071(3) 0.111(3) 0.032(2) 0.019(2) 0.0092(19)
N41D 0.0451(16) 0.072(2) 0.132(3) 0.011(2) 0.0304(18) -0.0095(15)
N42D 0.059(2) 0.096(3) 0.141(4) 0.001(3) 0.028(2) -0.021(2)
C43D 0.096(4) 0.087(3) 0.181(6) -0.008(4) 0.037(4) -0.046(3)
C44D 0.094(4) 0.067(3) 0.182(6) 0.002(3) 0.046(4) -0.028(3)
C45D 0.066(2) 0.058(2) 0.135(4) 0.011(2) 0.037(2) -0.0075(18)
C46D 0.050(2) 0.128(5) 0.143(4) -0.011(3) 0.023(3) -0.029(3)
C51D 0.0424(17) 0.0527(19) 0.140(3) -0.025(2) 0.041(2) -0.0179(14)
C52D 0.0462(18) 0.063(2) 0.125(3) -0.025(2) 0.038(2) -0.0118(16)
C53D 0.0455(19) 0.077(3) 0.141(4) -0.025(3) 0.041(2) -0.0105(18)
C54D 0.0418(18) 0.095(3) 0.123(4) -0.025(3) 0.031(2) -0.0187(19)
C55D 0.0402(17) 0.074(2) 0.134(3) -0.035(2) 0.034(2) -0.0211(16)
C56D 0.0404(16) 0.058(2) 0.138(3) -0.032(2) 0.0356(19) -0.0220(15)
C61D 0.0416(17) 0.066(2) 0.141(4) -0.033(2) 0.038(2) -0.0186(16)
C62D 0.046(2) 0.074(3) 0.152(4) -0.025(3) 0.042(2) -0.0175(18)
C63D 0.046(2) 0.082(3) 0.138(4) -0.020(3) 0.020(2) -0.0157(19)
C64D 0.0438(19) 0.085(3) 0.139(4) -0.020(3) 0.034(2) -0.0230(18)
N11E 0.0535(18) 0.068(2) 0.114(3) 0.0252(19) 0.0224(18) 0.0106(15)
C12E 0.084(3) 0.078(3) 0.107(3) 0.029(2) 0.036(3) 0.022(2)
C13E 0.121(5) 0.106(4) 0.133(5) 0.024(4) 0.067(4) 0.000(3)
C14E 0.139(5) 0.124(5) 0.143(5) 0.025(4) 0.086(5) -0.004(4)
C15E 0.085(3) 0.100(4) 0.138(5) 0.044(3) 0.049(3) 0.003(3)
C16E 0.059(2) 0.086(3) 0.127(4) 0.030(3) 0.041(2) 0.005(2)
N21E 0.0633(19) 0.0609(18) 0.100(2) 0.0195(17) 0.0257(18) 0.0171(15)
N22E 0.074(2) 0.0565(18) 0.106(3) 0.0108(18) 0.0212(19) 0.0172(16)
C23E 0.099(4) 0.064(3) 0.111(4) 0.003(2) 0.021(3) 0.011(2)
C24E 0.116(4) 0.079(3) 0.102(4) 0.015(3) 0.034(3) 0.018(3)
C25E 0.086(3) 0.070(2) 0.104(3) 0.021(2) 0.028(2) 0.018(2)
C26E 0.057(2) 0.0481(18) 0.121(3) 0.006(2) 0.027(2) 0.0096(16)
N31E 0.075(2) 0.0648(19) 0.117(3) -0.0313(19) 0.049(2) -0.0392(17)
C32E 0.057(2) 0.067(2) 0.097(3) -0.025(2) 0.034(2) -0.0295(18)
C33E 0.060(2) 0.088(3) 0.109(3) -0.031(3) 0.042(2) -0.032(2)
C34E 0.091(3) 0.122(4) 0.110(4) -0.028(3) 0.051(3) -0.063(3)
C35E 0.105(4) 0.103(4) 0.120(4) -0.019(3) 0.047(3) -0.069(3)
C36E 0.098(3) 0.083(3) 0.110(3) -0.027(3) 0.041(3) -0.059(3)
N41E 0.0463(14) 0.0422(13) 0.101(2) -0.0172(14) 0.0311(15) -0.0167(11)
N42E 0.0394(13) 0.0370(12) 0.102(2) -0.0139(13) 0.0258(14) -0.0125(10)
C43E 0.0447(16) 0.0377(14) 0.098(3) -0.0134(16) 0.0175(17) -0.0080(12)
C44E 0.0404(15) 0.0469(16) 0.091(2) -0.0162(16) 0.0200(16) -0.0039(13)
C45E 0.0434(16) 0.0473(16) 0.094(3) -0.0174(17) 0.0255(16) -0.0098(13)
C46E 0.0435(16) 0.0363(14) 0.096(2) -0.0080(15) 0.0248(16) -0.0079(12)
C51E 0.0537(19) 0.0438(17) 0.102(3) -0.0036(17) 0.0191(18) 0.0049(14)
C52E 0.059(2) 0.053(2) 0.119(3) 0.012(2) 0.042(2) 0.0087(16)
C53E 0.0508(19) 0.0479(18) 0.125(3) 0.009(2) 0.036(2) 0.0051(15)
C54E 0.0426(16) 0.0420(16) 0.115(3) -0.0019(18) 0.0250(18) 0.0006(13)
C55E 0.0426(15) 0.0352(14) 0.107(3) -0.0087(15) 0.0244(16) -0.0034(12)
C56E 0.0503(17) 0.0368(15) 0.109(3) -0.0078(16) 0.0259(18) 0.0005(13)
C61E 0.0466(17) 0.0475(18) 0.117(3) -0.0106(19) 0.0197(19) 0.0008(14)
C62E 0.0422(16) 0.0448(17) 0.120(3) -0.0157(18) 0.0236(18) -0.0029(13)
C63E 0.0395(15) 0.0405(15) 0.114(3) -0.0129(17) 0.0237(17) -0.0042(12)
C64E 0.0395(14) 0.0353(14) 0.098(3) -0.0120(15) 0.0199(15) -0.0062(11)
N11F 0.0407(15) 0.0446(15) 0.158(3) -0.0030(19) 0.0193(19) 0.0050(12)
C12F 0.0485(19) 0.0410(17) 0.142(4) -0.008(2) -0.001(2) 0.0162(14)
C13F 0.058(2) 0.0458(19) 0.185(5) -0.022(2) -0.007(3) 0.0182(17)
C14F 0.072(3) 0.047(2) 0.202(6) -0.024(3) 0.002(3) 0.007(2)
C15F 0.067(3) 0.045(2) 0.221(6) -0.009(3) 0.020(3) 0.0010(19)
C16F 0.056(2) 0.0427(19) 0.202(5) -0.002(3) 0.029(3) 0.0022(16)
N21F 0.0380(14) 0.0449(14) 0.125(3) 0.0073(16) 0.0094(15) 0.0063(11)
N22F 0.0467(16) 0.0498(15) 0.124(3) 0.0065(17) 0.0192(17) 0.0089(13)
C23F 0.056(2) 0.077(3) 0.134(4) 0.020(3) 0.023(2) 0.012(2)
C24F 0.077(3) 0.061(2) 0.128(4) -0.004(2) 0.009(3) 0.021(2)
C25F 0.0452(18) 0.0486(18) 0.133(4) -0.004(2) 0.007(2) 0.0166(14)
C26F 0.0462(18) 0.057(2) 0.120(3) 0.013(2) 0.005(2) -0.0015(15)
N31F 0.0360(13) 0.0564(16) 0.101(2) 0.0087(16) 0.0043(14) -0.0112(12)
C32F 0.0451(17) 0.0467(17) 0.094(3) 0.0015(17) 0.0033(17) -0.0082(14)
C33F 0.060(2) 0.055(2) 0.102(3) 0.0023(19) 0.007(2) -0.0149(17)
C34F 0.064(2) 0.058(2) 0.113(3) 0.000(2) 0.004(2) -0.0253(18)
C35F 0.052(2) 0.059(2) 0.115(3) 0.007(2) 0.004(2) -0.0258(17)
C36F 0.0480(19) 0.060(2) 0.114(3) 0.005(2) 0.010(2) -0.0169(16)
N41F 0.0374(13) 0.0455(14) 0.100(2) 0.0009(14) 0.0134(14) -0.0106(11)
N42F 0.0426(14) 0.0468(14) 0.103(2) 0.0008(15) 0.0189(15) -0.0083(11)
C43F 0.0505(19) 0.060(2) 0.110(3) -0.005(2) 0.017(2) -0.0053(16)
C44F 0.0461(18) 0.056(2) 0.106(3) -0.0037(19) 0.0104(18) -0.0064(15)
C45F 0.0403(16) 0.0483(17) 0.102(3) 0.0024(17) 0.0067(16) -0.0084(13)
C46F 0.0397(16) 0.0464(17) 0.108(3) 0.0005(18) 0.0148(17) -0.0107(13)
C51F 0.0333(14) 0.0492(17) 0.108(3) 0.0103(18) 0.0108(16) -0.0053(13)
C52F 0.0377(15) 0.0433(16) 0.116(3) 0.0045(18) 0.0118(17) -0.0047(13)
C53F 0.0311(14) 0.0499(17) 0.100(3) 0.0061(17) 0.0081(15) -0.0074(12)
C54F 0.0281(13) 0.0462(16) 0.107(3) 0.0101(17) 0.0121(15) -0.0032(12)
C55F 0.0330(14) 0.0504(17) 0.095(3) 0.0047(16) 0.0129(15) -0.0083(12)
C56F 0.0322(14) 0.0509(17) 0.102(3) 0.0095(17) 0.0104(15) -0.0043(12)
C61F 0.0430(17) 0.065(2) 0.110(3) 0.015(2) 0.0015(19) -0.0054(16)
C62F 0.049(2) 0.067(2) 0.119(4) 0.012(2) -0.004(2) -0.0120(17)
C63F 0.0447(18) 0.060(2) 0.112(3) 0.008(2) 0.0049(19) -0.0130(16)
C64F 0.0386(15) 0.0489(17) 0.100(3) 0.0088(17) 0.0115(16) -0.0071(13)
O10G 0.0331(10) 0.0373(10) 0.0892(16) 0.0009(10) 0.0152(10) 0.0009(8)
C11G 0.0332(13) 0.0413(15) 0.088(2) 0.0028(15) 0.0175(14) -0.0061(11)
C12G 0.0376(14) 0.0375(14) 0.091(2) -0.0043(15) 0.0155(15) -0.0013(11)
C13G 0.0371(14) 0.0350(13) 0.089(2) -0.0001(14) 0.0208(14) -0.0021(11)
C14G 0.0370(13) 0.0328(13) 0.080(2) 0.0030(13) 0.0140(13) 0.0001(10)
C15G 0.0335(13) 0.0367(13) 0.080(2) 0.0082(13) 0.0144(13) 0.0005(11)
C16G 0.0417(15) 0.0335(13) 0.092(2) 0.0068(14) 0.0189(15) 0.0004(11)
C17G 0.0460(16) 0.0306(13) 0.088(2) 0.0016(14) 0.0164(15) -0.0054(11)
C18G 0.0392(15) 0.0419(15) 0.087(2) 0.0021(15) 0.0145(15) -0.0081(12)
C19G 0.0344(13) 0.0348(13) 0.089(2) 0.0023(14) 0.0170(14) -0.0017(11)
O20G 0.0309(10) 0.0538(13) 0.0994(19) -0.0019(12) 0.0110(11) -0.0042(9)
C21G 0.0407(16) 0.0406(15) 0.107(3) -0.0090(17) 0.0128(17) 0.0051(13)
N22G 0.0621(18) 0.0365(13) 0.106(3) -0.0100(15) 0.0232(17) -0.0073(12)
P11X 0.0414(4) 0.0414(4) 0.1156(8) 0.0146(5) 0.0119(5) -0.0074(3)
F12X 0.0569(13) 0.0974(19) 0.146(2) 0.0537(18) 0.0365(15) 0.0157(13)
F13X 0.0619(13) 0.0432(10) 0.1159(18) 0.0085(11) 0.0244(12) 0.0059(9)
F14X 0.0543(13) 0.0822(17) 0.135(2) 0.0330(16) -0.0052(14) -0.0164(12)
F15X 0.0842(17) 0.0465(11) 0.136(2) 0.0185(13) -0.0125(16) -0.0263(11)
F16X 0.0500(11) 0.0430(10) 0.1074(17) 0.0066(10) 0.0079(11) -0.0032(8)
F17X 0.0620(13) 0.0537(12) 0.1107(18) 0.0052(11) 0.0230(12) 0.0073(10)
P21X 0.0505(14) 0.0545(14) 0.0972(18) 0.0113(11) 0.0202(12) 0.0043(9)
F22X 0.100(4) 0.068(3) 0.105(3) 0.025(2) 0.017(3) 0.019(3)
F23X 0.096(3) 0.077(2) 0.103(3) 0.014(2) 0.027(2) 0.031(2)
F24X 0.056(2) 0.114(4) 0.179(5) -0.003(3) 0.007(3) 0.011(2)
F25X 0.093(3) 0.072(2) 0.122(3) -0.010(2) 0.009(2) 0.011(2)
F26X 0.0534(18) 0.084(2) 0.112(3) 0.008(2) 0.0171(18) -0.0063(16)
F27X 0.087(3) 0.062(3) 0.153(4) 0.031(3) 0.056(3) 0.013(2)
P1 0.053(4) 0.052(4) 0.155(7) 0.012(3) 0.007(4) -0.001(2)
F22Y 0.100(8) 0.085(7) 0.192(11) 0.004(7) 0.061(8) 0.002(6)
F25Y 0.111(11) 0.081(7) 0.136(8) 0.005(6) -0.019(7) 0.016(7)
F26Y 0.096(8) 0.082(6) 0.184(11) -0.019(6) 0.008(7) -0.021(6)
F27Y 0.133(11) 0.052(6) 0.127(7) 0.001(5) -0.014(7) 0.018(6)
F23Y 0.060(5) 0.064(5) 0.147(8) 0.001(5) 0.016(5) -0.008(4)
F24Y 0.046(5) 0.081(6) 0.193(10) 0.000(7) 0.020(6) -0.001(4)
P31X 0.0376(13) 0.0908(15) 0.1020(16) -0.0217(13) 0.0117(10) -0.0021(10)
F32X 0.0397(17) 0.121(4) 0.150(4) -0.042(3) 0.029(2) 0.002(2)
F33X 0.071(2) 0.181(5) 0.118(3) -0.004(3) -0.010(2) 0.021(3)
F34X 0.071(3) 0.138(4) 0.152(4) -0.079(3) 0.049(3) -0.047(3)
F35X 0.0525(17) 0.085(2) 0.113(2) 0.0033(19) 0.0279(16) -0.0040(15)
F36X 0.066(2) 0.0737(19) 0.126(3) -0.0150(18) 0.0140(18) 0.0070(15)
F37X 0.0427(17) 0.100(3) 0.099(2) -0.009(2) 0.0195(16) 0.0044(17)
P31Y 0.016(3) 0.121(8) 0.147(9) -0.074(7) 0.004(4) 0.006(4)
F32Y 0.051(8) 0.113(15) 0.138(12) -0.040(11) 0.013(8) -0.015(9)
F33Y 0.066(9) 0.104(9) 0.214(17) -0.038(9) 0.067(10) -0.021(7)
F34Y 0.022(5) 0.101(11) 0.120(9) -0.002(8) 0.002(5) -0.001(6)
F35Y 0.081(11) 0.142(10) 0.133(14) 0.005(9) 0.019(9) 0.030(9)
F36Y 0.073(9) 0.230(18) 0.130(11) -0.066(13) 0.014(8) -0.043(12)
F37Y 0.054(9) 0.100(12) 0.148(12) -0.061(10) 0.025(9) -0.034(8)
P41X 0.0657(7) 0.1411(13) 0.1145(11) -0.0538(10) 0.0391(7) -0.0495(8)
F42X 0.170(5) 0.471(12) 0.149(4) -0.016(6) -0.045(4) -0.010(7)
F43X 0.106(3) 0.229(5) 0.348(7) -0.206(5) 0.133(4) -0.105(3)
F44X 0.098(2) 0.199(4) 0.186(4) -0.081(3) 0.080(2) -0.084(3)
F45X 0.0736(18) 0.104(2) 0.193(4) -0.007(2) 0.037(2) -0.0162(17)
F46X 0.127(3) 0.200(4) 0.255(5) -0.145(4) 0.124(3) -0.099(3)
F47X 0.232(6) 0.108(3) 0.188(4) 0.001(3) 0.045(4) -0.023(3)
P51X 0.093(4) 0.044(2) 0.154(5) -0.014(3) 0.072(4) -0.010(2)
F52X 0.121(8) 0.073(6) 0.173(11) -0.019(7) 0.088(8) -0.036(6)
F53X 0.186(12) 0.059(6) 0.189(10) -0.022(7) 0.137(9) -0.013(7)
F54X 0.115(8) 0.063(6) 0.219(11) 0.025(7) 0.075(8) -0.001(6)
F55X 0.109(9) 0.060(6) 0.130(8) 0.005(5) 0.047(7) -0.004(5)
F56X 0.088(6) 0.047(6) 0.162(10) -0.019(6) 0.029(7) -0.035(4)
F57X 0.066(5) 0.070(6) 0.169(11) 0.015(7) 0.056(6) 0.004(5)
P51Y 0.218(7) 0.069(3) 0.265(7) -0.027(3) 0.163(6) -0.025(3)
F52Y 0.173(7) 0.049(3) 0.168(8) -0.002(4) 0.093(7) -0.016(4)
F53Y 0.380(15) 0.051(4) 0.241(9) -0.030(6) 0.224(9) -0.044(7)
F54Y 0.187(9) 0.078(5) 0.264(11) -0.052(6) 0.090(9) -0.030(5)
F55Y 0.205(11) 0.094(6) 0.245(9) -0.040(7) 0.136(8) -0.034(7)
F56Y 0.252(12) 0.046(4) 0.224(10) -0.036(5) 0.149(9) -0.044(5)
F57Y 0.249(10) 0.100(7) 0.302(14) -0.026(9) 0.179(10) -0.055(7)
P51Z 0.338(17) 0.196(11) 0.356(16) 0.073(11) 0.061(12) -0.027(10)
F52Z 0.36(2) 0.226(19) 0.244(15) 0.007(13) 0.044(16) 0.020(16)
F53Z 0.39(2) 0.181(12) 0.172(12) 0.081(9) 0.054(12) 0.115(11)
F54Z 0.348(18) 0.201(14) 0.328(18) -0.024(14) 0.024(14) 0.013(14)
F55Z 0.277(16) 0.182(14) 0.302(16) -0.011(13) 0.103(13) 0.078(12)
F56Z 0.38(2) 0.242(16) 0.179(14) -0.015(12) 0.062(14) 0.057(15)
F57Z 0.36(2) 0.29(2) 0.288(17) -0.023(15) 0.080(17) 0.056(16)
P61X 0.085(2) 0.208(5) 0.165(4) 0.015(4) -0.003(2) 0.009(3)
F62X 0.124(6) 0.274(10) 0.128(6) -0.010(7) -0.004(5) -0.070(7)
F63X 0.236(12) 0.204(11) 0.171(7) 0.023(7) -0.025(8) 0.012(9)
F66X 0.119(7) 0.314(13) 0.235(11) -0.085(11) 0.006(7) 0.013(8)
F64X 0.113(7) 0.363(15) 0.257(12) 0.024(12) 0.019(7) 0.073(9)
F65X 0.167(9) 0.354(17) 0.155(7) -0.032(8) 0.026(6) 0.025(10)
F67X 0.168(10) 0.322(13) 0.277(13) 0.085(12) -0.025(10) -0.071(10)
P71X 0.100(2) 0.097(2) 0.100(2) 0.0139(16) -0.0023(16) -0.0211(15)
F72X 0.148(6) 0.226(9) 0.113(4) 0.038(5) -0.025(4) -0.092(6)
F73X 0.078(3) 0.184(7) 0.118(5) 0.043(5) 0.012(3) -0.016(4)
F74X 0.309(13) 0.168(8) 0.203(10) -0.037(7) 0.037(10) -0.010(9)
F75X 0.166(6) 0.267(10) 0.135(6) 0.009(6) -0.016(5) -0.118(7)
F76X 0.324(13) 0.100(5) 0.227(9) 0.001(6) -0.035(9) 0.086(7)
F77X 0.172(7) 0.124(5) 0.103(4) 0.024(4) 0.014(4) -0.053(5)
P71Y 0.260(13) 0.195(9) 0.199(10) -0.008(8) 0.023(7) -0.051(9)
F77Y 0.284(16) 0.209(14) 0.227(12) 0.019(12) 0.002(12) 0.019(13)
F76Y 0.245(13) 0.128(7) 0.128(7) -0.004(6) 0.107(8) -0.053(8)
F75Y 0.210(13) 0.252(15) 0.195(12) 0.067(11) 0.066(10) -0.072(11)
F73Y 0.286(17) 0.229(11) 0.276(18) 0.007(12) 0.080(13) -0.117(12)
F72Y 0.216(12) 0.083(6) 0.251(13) -0.006(8) 0.025(9) -0.047(7)
F74Y 0.260(16) 0.295(18) 0.206(12) -0.017(13) -0.021(12) -0.030(15)
P81X 0.0437(8) 0.141(2) 0.192(3) 0.0305(18) 0.0170(11) 0.0069(10)
F82X 0.091(4) 0.143(5) 0.473(13) -0.063(7) -0.065(6) 0.039(3)
F83X 0.067(3) 0.226(7) 0.226(6) -0.027(5) -0.017(3) 0.033(4)
F84X 0.064(2) 0.206(6) 0.179(5) 0.076(4) 0.003(3) 0.003(3)
F85X 0.057(2) 0.190(5) 0.176(4) 0.053(4) 0.046(3) 0.013(3)
F86X 0.106(4) 0.199(7) 0.389(10) 0.165(8) 0.015(6) 0.000(4)
F87X 0.054(2) 0.188(5) 0.144(4) 0.034(3) 0.018(2) -0.006(3)
P81Y 0.069(3) 0.084(3) 0.168(5) 0.065(3) -0.060(3) -0.044(2)
F82Y 0.074(6) 0.111(7) 0.103(7) 0.036(6) -0.016(6) -0.016(5)
F83Y 0.059(5) 0.143(12) 0.297(17) 0.104(11) -0.051(7) -0.038(6)
F84Y 0.120(9) 0.113(9) 0.235(11) -0.010(8) -0.128(9) -0.008(8)
F85Y 0.066(4) 0.061(5) 0.129(7) 0.022(5) -0.052(5) -0.023(4)
F86Y 0.203(13) 0.140(9) 0.088(6) 0.013(6) 0.033(6) -0.131(9)
F87Y 0.056(6) 0.143(9) 0.238(13) 0.132(9) -0.044(8) -0.039(6)
P91X 0.1260(17) 0.0865(12) 0.0970(14) 0.000 0.0576(13) 0.000
F92X 0.335(8) 0.162(4) 0.156(4) 0.028(3) 0.115(4) 0.127(5)
F93X 0.0768(17) 0.134(3) 0.0971(19) 0.0053(18) 0.0299(15) -0.0138(17)
F94X 0.149(3) 0.171(4) 0.092(2) -0.025(2) 0.047(2) -0.060(3)

_geom_special_details            
;
 All esds (except the esd in the dihedral angle between two l.s. planes)
 are estimated using the full covariance matrix.  The cell esds are taken
 into account individually in the estimation of esds in distances, angles
 and torsion angles; correlations between esds in cell parameters are only
 used when they are defined by crystal symmetry.  An approximate (isotropic)
 treatment of cell esds is used for estimating esds involving l.s. planes.
;
loop_
_geom_bond_atom_site_label_1
_geom_bond_atom_site_label_2
_geom_bond_distance
_geom_bond_site_symmetry_2
_geom_bond_publ_flag
Co1 N11A 2.116(3) . ?
Co1 N21A 2.179(3) . ?
Co1 N31D 2.134(3) . ?
Co1 N41D 2.173(4) . ?
Co1 N11E 2.176(4) . ?
Co1 N21E 2.155(4) . ?
Co2 N31A 2.171(3) . ?
Co2 N41A 2.146(4) . ?
Co2 N11B 2.109(3) . ?
Co2 N21B 2.175(3) . ?
Co2 N11F 2.129(4) . ?
Co2 N21F 2.125(4) . ?
Co3 N31B 2.155(4) . ?
Co3 N41B 2.153(5) . ?
Co3 N11C 2.141(3) . ?
Co3 N21C 2.191(4) . ?
Co3 N31E 2.106(4) 7_666 ?
Co3 N41E 2.170(3) 7_666 ?
Co4 N31C 2.170(4) . ?
Co4 N41C 2.149(4) . ?
Co4 N11D 2.158(4) . ?
Co4 N21D 2.164(3) . ?
Co4 N31F 2.171(3) 7_666 ?
Co4 N41F 2.170(3) 7_666 ?
N11A C12A 1.334(5) . ?
N11A C16A 1.349(5) . ?
C12A C13A 1.384(5) . ?
C12A C25A 1.466(5) . ?
C13A H13A 0.9500 . ?
C13A C14A 1.384(5) . ?
C14A H14A 0.9500 . ?
C14A C15A 1.350(6) . ?
C15A H15A 0.9500 . ?
C15A C16A 1.381(6) . ?
C16A H16A 0.9500 . ?
N21A N22A 1.360(4) . ?
N21A C25A 1.332(5) . ?
N22A C23A 1.328(5) . ?
N22A C26A 1.459(5) . ?
C23A H23A 0.9500 . ?
C23A C24A 1.376(5) . ?
C24A H24A 0.9500 . ?
C24A C25A 1.409(5) . ?
C26A H26A 0.9900 . ?
C26A H26B 0.9900 . ?
C26A C51A 1.524(5) . ?
N31A C32A 1.332(6) . ?
N31A C36A 1.353(6) . ?
C32A C33A 1.375(6) . ?
C32A C45A 1.465(6) . ?
C33A H33A 0.9500 . ?
C33A C34A 1.400(7) . ?
C34A H34A 0.9500 . ?
C34A C35A 1.339(7) . ?
C35A H35A 0.9500 . ?
C35A C36A 1.390(6) . ?
C36A H36A 0.9500 . ?
N41A N42A 1.352(4) . ?
N41A C45A 1.341(5) . ?
N42A C43A 1.345(5) . ?
N42A C46A 1.471(5) . ?
C43A H43A 0.9500 . ?
C43A C44A 1.386(6) . ?
C44A H44A 0.9500 . ?
C44A C45A 1.419(6) . ?
C46A H46A 0.9900 . ?
C46A H46B 0.9900 . ?
C46A C64A 1.530(5) . ?
C51A C52A 1.389(6) . ?
C51A C56A 1.415(5) . ?
C52A H52A 0.9500 . ?
C52A C53A 1.409(5) . ?
C53A H53A 0.9500 . ?
C53A C54A 1.364(5) . ?
C54A H54A 0.9500 . ?
C54A C55A 1.416(5) . ?
C55A C56A 1.430(5) . ?
C55A C64A 1.425(5) . ?
C56A C61A 1.429(5) . ?
C61A H61A 0.9500 . ?
C61A C62A 1.358(5) . ?
C62A H62A 0.9500 . ?
C62A C63A 1.386(6) . ?
C63A H63A 0.9500 . ?
C63A C64A 1.381(6) . ?
N11B C12B 1.348(5) . ?
N11B C16B 1.339(5) . ?
C12B C13B 1.393(5) . ?
C12B C25B 1.459(6) . ?
C13B H13B 0.9500 . ?
C13B C14B 1.371(7) . ?
C14B H14B 0.9500 . ?
C14B C15B 1.343(7) . ?
C15B H15B 0.9500 . ?
C15B C16B 1.380(7) . ?
C16B H16B 0.9500 . ?
N21B N22B 1.348(4) . ?
N21B C25B 1.352(4) . ?
N22B C23B 1.337(5) . ?
N22B C26B 1.480(5) . ?
C23B H23B 0.9500 . ?
C23B C24B 1.386(6) . ?
C24B H24B 0.9500 . ?
C24B C25B 1.393(5) . ?
C26B H26C 0.9900 . ?
C26B H26D 0.9900 . ?
C26B C51B 1.533(6) . ?
N31B C32B 1.334(8) . ?
N31B C36B 1.364(7) . ?
C32B C33B 1.416(6) . ?
C32B C45B 1.433(9) . ?
C33B H33B 0.9500 . ?
C33B C34B 1.363(10) . ?
C34B H34B 0.9500 . ?
C34B C35B 1.372(10) . ?
C35B H35B 0.9500 . ?
C35B C36B 1.386(7) . ?
C36B H36B 0.9500 . ?
N41B N42B 1.342(6) . ?
N41B C45B 1.362(5) . ?
N42B C43B 1.354(6) . ?
N42B C46B 1.442(6) . ?
C43B H43B 0.9500 . ?
C43B C44B 1.376(9) . ?
C44B H44B 0.9500 . ?
C44B C45B 1.404(8) . ?
C46B H46C 0.9900 . ?
C46B H46D 0.9900 . ?
C46B C64B 1.531(6) . ?
C51B C52B 1.369(4) . ?
C51B C56B 1.430(5) . ?
C52B H52B 0.9500 . ?
C52B C53B 1.385(5) . ?
C53B H53B 0.9500 . ?
C53B C54B 1.390(5) . ?
C54B H54B 0.9500 . ?
C54B C55B 1.425(4) . ?
C55B C56B 1.432(5) . ?
C55B C64B 1.422(5) . ?
C56B C61B 1.426(4) . ?
C61B H61B 0.9500 . ?
C61B C62B 1.388(6) . ?
C62B H62B 0.9500 . ?
C62B C63B 1.400(6) . ?
C63B H63B 0.9500 . ?
C63B C64B 1.362(5) . ?
N11C C12C 1.331(6) . ?
N11C C16C 1.345(4) . ?
C12C C13C 1.388(6) . ?
C12C C25C 1.479(5) . ?
C13C H13C 0.9500 . ?
C13C C14C 1.402(6) . ?
C14C H14C 0.9500 . ?
C14C C15C 1.367(6) . ?
C15C H15C 0.9500 . ?
C15C C16C 1.380(6) . ?
C16C H16C 0.9500 . ?
N21C N22C 1.341(4) . ?
N21C C25C 1.353(6) . ?
N22C C23C 1.339(7) . ?
N22C C26C 1.469(6) . ?
C23C H23C 0.9500 . ?
C23C C24C 1.403(7) . ?
C24C H24C 0.9500 . ?
C24C C25C 1.370(7) . ?
C26C H26E 0.9900 . ?
C26C H26F 0.9900 . ?
C26C C51C 1.509(6) . ?
N31C C32C 1.372(6) . ?
N31C C36C 1.342(5) . ?
C32C C33C 1.397(6) . ?
C32C C45C 1.444(6) . ?
C33C H33C 0.9500 . ?
C33C C34C 1.373(7) . ?
C34C H34C 0.9500 . ?
C34C C35C 1.369(8) . ?
C35C H35C 0.9500 . ?
C35C C36C 1.410(7) . ?
C36C H36C 0.9500 . ?
N41C N42C 1.355(4) . ?
N41C C45C 1.352(5) . ?
N42C C43C 1.346(5) . ?
N42C C46C 1.456(4) . ?
C43C H43C 0.9500 . ?
C43C C44C 1.400(5) . ?
C44C H44C 0.9500 . ?
C44C C45C 1.393(6) . ?
C46C H46E 0.9900 . ?
C46C H46F 0.9900 . ?
C46C C64C 1.513(5) . ?
C51C C52C 1.379(5) . ?
C51C C56C 1.440(5) . ?
C52C H52C 0.9500 . ?
C52C C53C 1.391(6) . ?
C53C H53C 0.9500 . ?
C53C C54C 1.372(5) . ?
C54C H54C 0.9500 . ?
C54C C55C 1.432(4) . ?
C55C C56C 1.418(5) . ?
C55C C64C 1.427(5) . ?
C56C C61C 1.422(5) . ?
C61C H61C 0.9500 . ?
C61C C62C 1.370(5) . ?
C62C H62C 0.9500 . ?
C62C C63C 1.407(5) . ?
C63C H63C 0.9500 . ?
C63C C64C 1.370(4) . ?
N11D C12D 1.358(5) . ?
N11D C16D 1.350(6) . ?
C12D C13D 1.409(7) . ?
C12D C25D 1.466(7) . ?
C13D H13D 0.9500 . ?
C13D C14D 1.348(8) . ?
C14D H14D 0.9500 . ?
C14D C15D 1.329(8) . ?
C15D H15D 0.9500 . ?
C15D C16D 1.401(7) . ?
C16D H16D 0.9500 . ?
N21D N22D 1.352(5) . ?
N21D C25D 1.355(6) . ?
N22D C23D 1.353(5) . ?
N22D C26D 1.467(7) . ?
C23D H23D 0.9500 . ?
C23D C24D 1.368(7) . ?
C24D H24D 0.9500 . ?
C24D C25D 1.429(6) . ?
C26D H26G 0.9900 . ?
C26D H26H 0.9900 . ?
C26D C51D 1.529(7) . ?
N31D C32D 1.329(5) . ?
N31D C36D 1.345(6) . ?
C32D C33D 1.414(6) . ?
C32D C45D 1.456(7) . ?
C33D H33D 0.9500 . ?
C33D C34D 1.353(7) . ?
C34D H34D 0.9500 . ?
C34D C35D 1.372(7) . ?
C35D H35D 0.9500 . ?
C35D C36D 1.381(6) . ?
C36D H36D 0.9500 . ?
N41D N42D 1.347(6) . ?
N41D C45D 1.349(6) . ?
N42D C43D 1.350(7) . ?
N42D C46D 1.488(8) . ?
C43D H43D 0.9500 . ?
C43D C44D 1.379(8) . ?
C44D H44D 0.9500 . ?
C44D C45D 1.424(7) . ?
C46D H46G 0.9900 . ?
C46D H46H 0.9900 . ?
C46D C64D 1.527(8) . ?
C51D C52D 1.374(5) . ?
C51D C56D 1.417(6) . ?
C52D H52D 0.9500 . ?
C52D C53D 1.422(6) . ?
C53D H53D 0.9500 . ?
C53D C54D 1.325(7) . ?
C54D H54D 0.9500 . ?
C54D C55D 1.424(5) . ?
C55D C56D 1.454(6) . ?
C55D C64D 1.428(7) . ?
C56D C61D 1.415(5) . ?
C61D H61D 0.9500 . ?
C61D C62D 1.359(7) . ?
C62D H62D 0.9500 . ?
C62D C63D 1.396(7) . ?
C63D H63D 0.9500 . ?
C63D C64D 1.373(6) . ?
N11E C12E 1.345(6) . ?
N11E C16E 1.344(6) . ?
C12E C13E 1.399(6) . ?
C12E C25E 1.465(7) . ?
C13E H13E 0.9500 . ?
C13E C14E 1.375(8) . ?
C14E H14E 0.9500 . ?
C14E C15E 1.378(8) . ?
C15E H15E 0.9500 . ?
C15E C16E 1.387(6) . ?
C16E H16E 0.9500 . ?
N21E N22E 1.361(5) . ?
N21E C25E 1.357(6) . ?
N22E C23E 1.362(6) . ?
N22E C26E 1.461(6) . ?
C23E H23E 0.9500 . ?
C23E C24E 1.380(7) . ?
C24E H24E 0.9500 . ?
C24E C25E 1.429(7) . ?
C26E H26I 0.9900 . ?
C26E H26J 0.9900 . ?
C26E C51E 1.507(6) . ?
N31E C32E 1.360(5) . ?
N31E C36E 1.360(5) . ?
C32E C33E 1.384(5) . ?
C32E C45E 1.469(5) . ?
C33E H33E 0.9500 . ?
C33E C34E 1.399(6) . ?
C34E H34E 0.9500 . ?
C34E C35E 1.382(7) . ?
C35E H35E 0.9500 . ?
C35E C36E 1.373(6) . ?
C36E H36E 0.9500 . ?
N41E N42E 1.366(3) . ?
N41E C45E 1.350(4) . ?
N42E C43E 1.354(5) . ?
N42E C46E 1.457(4) . ?
C43E H43E 0.9500 . ?
C43E C44E 1.367(5) . ?
C44E H44E 0.9500 . ?
C44E C45E 1.404(5) . ?
C46E H46I 0.9900 . ?
C46E H46J 0.9900 . ?
C46E C64E 1.513(5) . ?
C51E C52E 1.368(5) . ?
C51E C56E 1.434(5) . ?
C52E H52E 0.9500 . ?
C52E C53E 1.396(6) . ?
C53E H53E 0.9500 . ?
C53E C54E 1.360(5) . ?
C54E H54E 0.9500 . ?
C54E C55E 1.420(4) . ?
C55E C56E 1.440(5) . ?
C55E C64E 1.437(5) . ?
C56E C61E 1.421(5) . ?
C61E H61E 0.9500 . ?
C61E C62E 1.376(6) . ?
C62E H62E 0.9500 . ?
C62E C63E 1.401(6) . ?
C63E H63E 0.9500 . ?
C63E C64E 1.367(4) . ?
N11F C12F 1.343(6) . ?
N11F C16F 1.351(5) . ?
C12F C13F 1.413(6) . ?
C12F C25F 1.470(6) . ?
C13F H13F 0.9500 . ?
C13F C14F 1.399(7) . ?
C14F H14F 0.9500 . ?
C14F C15F 1.354(8) . ?
C15F H15F 0.9500 . ?
C15F C16F 1.363(7) . ?
C16F H16F 0.9500 . ?
N21F N22F 1.354(4) . ?
N21F C25F 1.362(5) . ?
N22F C23F 1.309(6) . ?
N22F C26F 1.439(6) . ?
C23F H23F 0.9500 . ?
C23F C24F 1.400(7) . ?
C24F H24F 0.9500 . ?
C24F C25F 1.380(7) . ?
C26F H26K 0.9900 . ?
C26F H26L 0.9900 . ?
C26F C51F 1.522(5) . ?
N31F C32F 1.339(5) . ?
N31F C36F 1.342(5) . ?
C32F C33F 1.380(5) . ?
C32F C45F 1.470(5) . ?
C33F H33F 0.9500 . ?
C33F C34F 1.363(5) . ?
C34F H34F 0.9500 . ?
C34F C35F 1.387(6) . ?
C35F H35F 0.9500 . ?
C35F C36F 1.391(5) . ?
C36F H36F 0.9500 . ?
N41F N42F 1.342(4) . ?
N41F C45F 1.343(5) . ?
N42F C43F 1.363(5) . ?
N42F C46F 1.457(4) . ?
C43F H43F 0.9500 . ?
C43F C44F 1.388(5) . ?
C44F H44F 0.9500 . ?
C44F C45F 1.388(6) . ?
C46F H46K 0.9900 . ?
C46F H46L 0.9900 . ?
C46F C64F 1.505(5) . ?
C51F C52F 1.388(5) . ?
C51F C56F 1.410(5) . ?
C52F H52F 0.9500 . ?
C52F C53F 1.401(5) . ?
C53F H53F 0.9500 . ?
C53F C54F 1.370(5) . ?
C54F H54F 0.9500 . ?
C54F C55F 1.424(5) . ?
C55F C56F 1.432(5) . ?
C55F C64F 1.415(5) . ?
C56F C61F 1.426(5) . ?
C61F H61F 0.9500 . ?
C61F C62F 1.345(6) . ?
C62F H62F 0.9500 . ?
C62F C63F 1.407(6) . ?
C63F H63F 0.9500 . ?
C63F C64F 1.397(5) . ?
O10G C11G 1.391(4) . ?
O10G C15G 1.380(4) . ?
C11G C12G 1.431(4) . ?
C11G O20G 1.215(4) . ?
C12G H12G 0.9500 . ?
C12G C13G 1.344(5) . ?
C13G C14G 1.436(5) . ?
C13G C21G 1.507(4) . ?
C14G C15G 1.395(4) . ?
C14G C19G 1.414(5) . ?
C15G C16G 1.373(5) . ?
C16G H16G 0.9500 . ?
C16G C17G 1.397(5) . ?
C17G C18G 1.406(5) . ?
C17G N22G 1.393(4) . ?
C18G H18G 0.9500 . ?
C18G C19G 1.388(5) . ?
C19G H19G 0.9500 . ?
C21G H21A 0.9800 . ?
C21G H21B 0.9800 . ?
C21G H21C 0.9800 . ?
N22G H22A 0.8800 . ?
N22G H22B 0.8800 . ?
P11X F12X 1.585(3) . ?
P11X F13X 1.586(2) . ?
P11X F14X 1.592(3) . ?
P11X F15X 1.592(2) . ?
P11X F16X 1.614(3) . ?
P11X F17X 1.597(3) . ?
P21X F22X 1.596(5) . ?
P21X F23X 1.609(5) . ?
P21X F24X 1.592(5) . ?
P21X F25X 1.594(5) . ?
P21X F26X 1.591(5) . ?
P21X F27X 1.596(5) . ?
P1 F22Y 1.578(11) . ?
P1 F25Y 1.570(12) . ?
P1 F26Y 1.581(11) . ?
P1 F27Y 1.595(11) . ?
P1 F23Y 1.604(11) . ?
P1 F24Y 1.585(11) . ?
P31X F32X 1.616(4) . ?
P31X F33X 1.588(5) . ?
P31X F34X 1.587(5) . ?
P31X F35X 1.597(4) . ?
P31X F36X 1.574(4) . ?
P31X F37X 1.600(4) . ?
P31Y F32Y 1.562(12) . ?
P31Y F33Y 1.623(12) . ?
P31Y F34Y 1.550(12) . ?
P31Y F35Y 1.562(12) . ?
P31Y F36Y 1.575(12) . ?
P31Y F37Y 1.618(12) . ?
P41X F42X 1.485(6) . ?
P41X F43X 1.602(4) . ?
P41X F44X 1.572(3) . ?
P41X F45X 1.542(4) . ?
P41X F46X 1.575(3) . ?
P41X F47X 1.634(6) . ?
P51X F52X 1.587(9) . ?
P51X F53X 1.600(10) . ?
P51X F54X 1.559(10) . ?
P51X F55X 1.572(10) . ?
P51X F56X 1.621(11) . ?
P51X F57X 1.567(9) . ?
P51Y F52Y 1.582(9) . ?
P51Y F53Y 1.599(10) . ?
P51Y F54Y 1.548(10) . ?
P51Y F55Y 1.569(10) . ?
P51Y F56Y 1.563(11) . ?
P51Y F57Y 1.580(10) . ?
P51Z F52Z 1.609(13) . ?
P51Z F53Z 1.622(12) . ?
P51Z F54Z 1.579(12) . ?
P51Z F55Z 1.613(13) . ?
P51Z F56Z 1.556(12) . ?
P51Z F57Z 1.538(12) . ?
P61X F62X 1.544(9) . ?
P61X F63X 1.478(9) . ?
P61X F66X 1.557(9) . ?
P61X F64X 1.593(9) . ?
P61X F65X 1.619(9) . ?
P61X F67X 1.621(10) . ?
P71X F72X 1.555(7) . ?
P71X F73X 1.596(7) . ?
P71X F74X 1.655(9) . ?
P71X F75X 1.551(7) . ?
P71X F76X 1.485(8) . ?
P71X F77X 1.581(7) . ?
P71Y F77Y 1.555(12) . ?
P71Y F76Y 1.573(11) . ?
P71Y F75Y 1.575(12) . ?
P71Y F73Y 1.607(12) . ?
P71Y F72Y 1.544(12) . ?
P71Y F74Y 1.589(12) . ?
P81X F82X 1.597(6) . ?
P81X F83X 1.551(6) . ?
P81X F84X 1.594(5) . ?
P81X F85X 1.551(5) . ?
P81X F86X 1.576(6) . ?
P81X F87X 1.613(5) . ?
P81Y F82Y 1.604(9) . ?
P81Y F83Y 1.564(10) . ?
P81Y F84Y 1.547(11) . ?
P81Y F85Y 1.598(9) . ?
P81Y F86Y 1.628(10) . ?
P81Y F87Y 1.588(9) . ?
P91X F92X 1.552(5) . ?
P91X F92X 1.552(5) 2_656 ?
P91X F93X 1.578(3) . ?
P91X F93X 1.578(3) 2_656 ?
P91X F94X 1.566(4) . ?
P91X F94X 1.565(4) 2_656 ?

loop_
_geom_angle_atom_site_label_1
_geom_angle_atom_site_label_2
_geom_angle_atom_site_label_3
_geom_angle
_geom_angle_site_symmetry_1
_geom_angle_site_symmetry_3
_geom_angle_publ_flag
N11A Co1 N21A 77.44(12) . . ?
N11A Co1 N31D 172.43(15) . . ?
N11A Co1 N41D 98.71(16) . . ?
N11A Co1 N11E 95.87(13) . . ?
N11A Co1 N21E 90.26(15) . . ?
N31D Co1 N21A 96.54(12) . . ?
N31D Co1 N41D 76.97(15) . . ?
N31D Co1 N11E 90.37(13) . . ?
N31D Co1 N21E 95.35(14) . . ?
N41D Co1 N21A 94.16(13) . . ?
N41D Co1 N11E 89.97(15) . . ?
N11E Co1 N21A 172.59(12) . . ?
N21E Co1 N21A 99.97(13) . . ?
N21E Co1 N41D 164.65(15) . . ?
N21E Co1 N11E 76.66(15) . . ?
N31A Co2 N21B 174.20(15) . . ?
N41A Co2 N31A 76.03(13) . . ?
N41A Co2 N21B 103.66(12) . . ?
N11B Co2 N31A 96.51(15) . . ?
N11B Co2 N41A 92.64(14) . . ?
N11B Co2 N21B 77.70(12) . . ?
N11B Co2 N11F 173.68(14) . . ?
N11B Co2 N21F 99.62(13) . . ?
N11F Co2 N31A 89.38(16) . . ?
N11F Co2 N41A 91.00(15) . . ?
N11F Co2 N21B 96.43(12) . . ?
N21F Co2 N31A 88.56(14) . . ?
N21F Co2 N41A 161.33(12) . . ?
N21F Co2 N21B 92.73(12) . . ?
N21F Co2 N11F 78.17(14) . . ?
N31B Co3 N21C 90.45(18) . . ?
N31B Co3 N41E 173.33(15) . 7_666 ?
N41B Co3 N31B 77.03(19) . . ?
N41B Co3 N21C 166.04(14) . . ?
N41B Co3 N41E 100.24(14) . 7_666 ?
N11C Co3 N31B 90.30(13) . . ?
N11C Co3 N41B 96.20(14) . . ?
N11C Co3 N21C 77.47(13) . . ?
N11C Co3 N41E 96.07(11) . 7_666 ?
N31E Co3 N31B 96.30(13) 7_666 . ?
N31E Co3 N41B 90.30(16) 7_666 . ?
N31E Co3 N11C 171.63(14) 7_666 . ?
N31E Co3 N21C 97.28(16) 7_666 . ?
N31E Co3 N41E 77.54(11) 7_666 7_666 ?
N41E Co3 N21C 92.86(13) 7_666 . ?
N31C Co4 N31F 92.61(13) . 7_666 ?
N41C Co4 N31C 75.97(14) . . ?
N41C Co4 N11D 169.36(14) . . ?
N41C Co4 N21D 100.70(14) . . ?
N41C Co4 N31F 89.86(12) . 7_666 ?
N41C Co4 N41F 100.07(12) . 7_666 ?
N11D Co4 N31C 93.53(17) . . ?
N11D Co4 N21D 76.85(15) . . ?
N11D Co4 N31F 92.42(13) . 7_666 ?
N11D Co4 N41F 90.57(15) . 7_666 ?
N21D Co4 N31C 88.16(12) . . ?
N21D Co4 N31F 169.27(14) . 7_666 ?
N21D Co4 N41F 103.53(11) . 7_666 ?
N41F Co4 N31C 168.22(11) 7_666 . ?
N41F Co4 N31F 76.18(11) 7_666 7_666 ?
C12A N11A Co1 115.7(2) . . ?
C12A N11A C16A 118.7(4) . . ?
C16A N11A Co1 125.6(3) . . ?
N11A C12A C13A 121.9(3) . . ?
N11A C12A C25A 115.6(3) . . ?
C13A C12A C25A 122.4(4) . . ?
C12A C13A H13A 120.7 . . ?
C12A C13A C14A 118.6(4) . . ?
C14A C13A H13A 120.7 . . ?
C13A C14A H14A 120.2 . . ?
C15A C14A C13A 119.6(4) . . ?
C15A C14A H14A 120.2 . . ?
C14A C15A H15A 120.2 . . ?
C14A C15A C16A 119.5(4) . . ?
C16A C15A H15A 120.2 . . ?
N11A C16A C15A 121.6(4) . . ?
N11A C16A H16A 119.2 . . ?
C15A C16A H16A 119.2 . . ?
N22A N21A Co1 143.3(2) . . ?
C25A N21A Co1 111.8(2) . . ?
C25A N21A N22A 104.7(3) . . ?
N21A N22A C26A 123.1(3) . . ?
C23A N22A N21A 111.1(3) . . ?
C23A N22A C26A 125.4(3) . . ?
N22A C23A H23A 125.4 . . ?
N22A C23A C24A 109.2(3) . . ?
C24A C23A H23A 125.4 . . ?
C23A C24A H24A 128.5 . . ?
C23A C24A C25A 103.0(4) . . ?
C25A C24A H24A 128.5 . . ?
N21A C25A C12A 118.9(3) . . ?
N21A C25A C24A 111.9(3) . . ?
C24A C25A C12A 129.2(4) . . ?
N22A C26A H26A 108.9 . . ?
N22A C26A H26B 108.9 . . ?
N22A C26A C51A 113.4(4) . . ?
H26A C26A H26B 107.7 . . ?
C51A C26A H26A 108.9 . . ?
C51A C26A H26B 108.9 . . ?
C32A N31A Co2 115.7(3) . . ?
C32A N31A C36A 117.0(4) . . ?
C36A N31A Co2 126.7(3) . . ?
N31A C32A C33A 122.4(4) . . ?
N31A C32A C45A 114.6(3) . . ?
C33A C32A C45A 123.0(4) . . ?
C32A C33A H33A 120.5 . . ?
C32A C33A C34A 119.1(5) . . ?
C34A C33A H33A 120.5 . . ?
C33A C34A H34A 120.2 . . ?
C35A C34A C33A 119.5(4) . . ?
C35A C34A H34A 120.2 . . ?
C34A C35A H35A 120.9 . . ?
C34A C35A C36A 118.1(5) . . ?
C36A C35A H35A 120.9 . . ?
N31A C36A C35A 123.7(5) . . ?
N31A C36A H36A 118.2 . . ?
C35A C36A H36A 118.2 . . ?
N42A N41A Co2 138.7(3) . . ?
C45A N41A Co2 114.2(3) . . ?
C45A N41A N42A 106.2(3) . . ?
N41A N42A C46A 121.1(3) . . ?
C43A N42A N41A 111.1(3) . . ?
C43A N42A C46A 127.7(4) . . ?
N42A C43A H43A 125.9 . . ?
N42A C43A C44A 108.2(4) . . ?
C44A C43A H43A 125.9 . . ?
C43A C44A H44A 128.0 . . ?
C43A C44A C45A 104.1(4) . . ?
C45A C44A H44A 128.0 . . ?
N41A C45A C32A 118.4(4) . . ?
N41A C45A C44A 110.4(4) . . ?
C44A C45A C32A 131.2(4) . . ?
N42A C46A H46A 108.9 . . ?
N42A C46A H46B 108.9 . . ?
N42A C46A C64A 113.4(4) . . ?
H46A C46A H46B 107.7 . . ?
C64A C46A H46A 108.9 . . ?
C64A C46A H46B 108.9 . . ?
C52A C51A C26A 119.4(3) . . ?
C52A C51A C56A 119.8(3) . . ?
C56A C51A C26A 120.8(4) . . ?
C51A C52A H52A 119.9 . . ?
C51A C52A C53A 120.2(4) . . ?
C53A C52A H52A 119.9 . . ?
C52A C53A H53A 119.3 . . ?
C54A C53A C52A 121.3(4) . . ?
C54A C53A H53A 119.3 . . ?
C53A C54A H54A 120.0 . . ?
C53A C54A C55A 120.0(4) . . ?
C55A C54A H54A 120.0 . . ?
C54A C55A C56A 119.4(3) . . ?
C54A C55A C64A 122.0(3) . . ?
C64A C55A C56A 118.6(4) . . ?
C51A C56A C55A 119.2(3) . . ?
C51A C56A C61A 121.8(3) . . ?
C61A C56A C55A 119.0(3) . . ?
C56A C61A H61A 120.1 . . ?
C62A C61A C56A 119.8(4) . . ?
C62A C61A H61A 120.1 . . ?
C61A C62A H62A 119.0 . . ?
C61A C62A C63A 122.1(4) . . ?
C63A C62A H62A 119.0 . . ?
C62A C63A H63A 119.8 . . ?
C64A C63A C62A 120.3(4) . . ?
C64A C63A H63A 119.8 . . ?
C55A C64A C46A 116.9(4) . . ?
C63A C64A C46A 122.9(3) . . ?
C63A C64A C55A 120.2(3) . . ?
C12B N11B Co2 115.7(3) . . ?
C16B N11B Co2 126.2(3) . . ?
C16B N11B C12B 118.1(4) . . ?
N11B C12B C13B 121.4(4) . . ?
N11B C12B C25B 115.9(3) . . ?
C13B C12B C25B 122.8(4) . . ?
C12B C13B H13B 120.6 . . ?
C14B C13B C12B 118.7(5) . . ?
C14B C13B H13B 120.6 . . ?
C13B C14B H14B 120.0 . . ?
C15B C14B C13B 119.9(5) . . ?
C15B C14B H14B 120.0 . . ?
C14B C15B H15B 120.3 . . ?
C14B C15B C16B 119.4(5) . . ?
C16B C15B H15B 120.3 . . ?
N11B C16B C15B 122.3(5) . . ?
N11B C16B H16B 118.8 . . ?
C15B C16B H16B 118.8 . . ?
N22B N21B Co2 142.8(2) . . ?
N22B N21B C25B 105.1(3) . . ?
C25B N21B Co2 112.1(2) . . ?
N21B N22B C26B 121.9(3) . . ?
C23B N22B N21B 111.3(3) . . ?
C23B N22B C26B 126.1(3) . . ?
N22B C23B H23B 125.7 . . ?
N22B C23B C24B 108.5(3) . . ?
C24B C23B H23B 125.7 . . ?
C23B C24B H24B 128.1 . . ?
C23B C24B C25B 103.7(3) . . ?
C25B C24B H24B 128.1 . . ?
N21B C25B C12B 118.3(3) . . ?
N21B C25B C24B 111.4(3) . . ?
C24B C25B C12B 130.3(3) . . ?
N22B C26B H26C 109.1 . . ?
N22B C26B H26D 109.1 . . ?
N22B C26B C51B 112.3(3) . . ?
H26C C26B H26D 107.9 . . ?
C51B C26B H26C 109.1 . . ?
C51B C26B H26D 109.1 . . ?
C32B N31B Co3 115.3(4) . . ?
C32B N31B C36B 119.3(5) . . ?
C36B N31B Co3 125.3(4) . . ?
N31B C32B C33B 120.8(7) . . ?
N31B C32B C45B 115.5(4) . . ?
C33B C32B C45B 123.6(7) . . ?
C32B C33B H33B 120.3 . . ?
C34B C33B C32B 119.5(7) . . ?
C34B C33B H33B 120.3 . . ?
C33B C34B H34B 120.2 . . ?
C33B C34B C35B 119.6(6) . . ?
C35B C34B H34B 120.2 . . ?
C34B C35B H35B 120.2 . . ?
C34B C35B C36B 119.6(8) . . ?
C36B C35B H35B 120.2 . . ?
N31B C36B C35B 121.2(8) . . ?
N31B C36B H36B 119.4 . . ?
C35B C36B H36B 119.4 . . ?
N42B N41B Co3 140.5(3) . . ?
N42B N41B C45B 107.3(4) . . ?
C45B N41B Co3 112.0(4) . . ?
N41B N42B C43B 110.8(5) . . ?
N41B N42B C46B 122.0(4) . . ?
C43B N42B C46B 127.1(5) . . ?
N42B C43B H43B 126.3 . . ?
N42B C43B C44B 107.3(6) . . ?
C44B C43B H43B 126.3 . . ?
C43B C44B H44B 126.8 . . ?
C43B C44B C45B 106.5(4) . . ?
C45B C44B H44B 126.8 . . ?
N41B C45B C32B 119.7(5) . . ?
N41B C45B C44B 108.2(5) . . ?
C44B C45B C32B 132.1(4) . . ?
N42B C46B H46C 109.0 . . ?
N42B C46B H46D 109.0 . . ?
N42B C46B C64B 112.9(3) . . ?
H46C C46B H46D 107.8 . . ?
C64B C46B H46C 109.0 . . ?
C64B C46B H46D 109.0 . . ?
C52B C51B C26B 120.7(3) . . ?
C52B C51B C56B 120.2(4) . . ?
C56B C51B C26B 119.0(3) . . ?
C51B C52B H52B 119.5 . . ?
C51B C52B C53B 121.0(3) . . ?
C53B C52B H52B 119.5 . . ?
C52B C53B H53B 119.4 . . ?
C52B C53B C54B 121.2(3) . . ?
C54B C53B H53B 119.4 . . ?
C53B C54B H54B 120.1 . . ?
C53B C54B C55B 119.7(4) . . ?
C55B C54B H54B 120.1 . . ?
C54B C55B C56B 118.8(3) . . ?
C64B C55B C54B 121.8(4) . . ?
C64B C55B C56B 119.4(3) . . ?
C51B C56B C55B 119.0(3) . . ?
C61B C56B C51B 122.1(4) . . ?
C61B C56B C55B 118.9(3) . . ?
C56B C61B H61B 120.1 . . ?
C62B C61B C56B 119.8(4) . . ?
C62B C61B H61B 120.1 . . ?
C61B C62B H62B 119.9 . . ?
C61B C62B C63B 120.1(4) . . ?
C63B C62B H62B 119.9 . . ?
C62B C63B H63B 119.0 . . ?
C64B C63B C62B 122.1(4) . . ?
C64B C63B H63B 119.0 . . ?
C55B C64B C46B 117.2(3) . . ?
C63B C64B C46B 123.1(4) . . ?
C63B C64B C55B 119.6(4) . . ?
C12C N11C Co3 115.5(2) . . ?
C12C N11C C16C 118.1(4) . . ?
C16C N11C Co3 126.1(3) . . ?
N11C C12C C13C 122.9(4) . . ?
N11C C12C C25C 115.8(4) . . ?
C13C C12C C25C 121.3(4) . . ?
C12C C13C H13C 120.9 . . ?
C12C C13C C14C 118.1(4) . . ?
C14C C13C H13C 120.9 . . ?
C13C C14C H14C 120.6 . . ?
C15C C14C C13C 118.8(4) . . ?
C15C C14C H14C 120.6 . . ?
C14C C15C H15C 120.3 . . ?
C14C C15C C16C 119.3(4) . . ?
C16C C15C H15C 120.3 . . ?
N11C C16C C15C 122.6(4) . . ?
N11C C16C H16C 118.7 . . ?
C15C C16C H16C 118.7 . . ?
N22C N21C Co3 140.4(4) . . ?
N22C N21C C25C 105.8(4) . . ?
C25C N21C Co3 111.8(3) . . ?
N21C N22C C26C 122.4(5) . . ?
C23C N22C N21C 110.8(4) . . ?
C23C N22C C26C 125.8(4) . . ?
N22C C23C H23C 126.1 . . ?
N22C C23C C24C 107.9(5) . . ?
C24C C23C H23C 126.1 . . ?
C23C C24C H24C 127.9 . . ?
C25C C24C C23C 104.2(5) . . ?
C25C C24C H24C 127.9 . . ?
N21C C25C C12C 118.3(4) . . ?
N21C C25C C24C 111.3(4) . . ?
C24C C25C C12C 130.4(5) . . ?
N22C C26C H26E 109.4 . . ?
N22C C26C H26F 109.4 . . ?
N22C C26C C51C 111.4(4) . . ?
H26E C26C H26F 108.0 . . ?
C51C C26C H26E 109.4 . . ?
C51C C26C H26F 109.4 . . ?
C32C N31C Co4 115.6(2) . . ?
C36C N31C Co4 125.8(4) . . ?
C36C N31C C32C 118.6(4) . . ?
N31C C32C C33C 122.1(4) . . ?
N31C C32C C45C 114.8(4) . . ?
C33C C32C C45C 123.1(5) . . ?
C32C C33C H33C 120.5 . . ?
C34C C33C C32C 119.0(6) . . ?
C34C C33C H33C 120.5 . . ?
C33C C34C H34C 120.4 . . ?
C35C C34C C33C 119.2(5) . . ?
C35C C34C H34C 120.4 . . ?
C34C C35C H35C 119.7 . . ?
C34C C35C C36C 120.5(5) . . ?
C36C C35C H35C 119.7 . . ?
N31C C36C C35C 120.6(6) . . ?
N31C C36C H36C 119.7 . . ?
C35C C36C H36C 119.7 . . ?
N42C N41C Co4 140.5(3) . . ?
C45C N41C Co4 115.1(3) . . ?
C45C N41C N42C 104.3(3) . . ?
N41C N42C C46C 119.9(3) . . ?
C43C N42C N41C 112.8(3) . . ?
C43C N42C C46C 127.3(3) . . ?
N42C C43C H43C 126.7 . . ?
N42C C43C C44C 106.5(4) . . ?
C44C C43C H43C 126.7 . . ?
C43C C44C H44C 127.7 . . ?
C45C C44C C43C 104.7(4) . . ?
C45C C44C H44C 127.7 . . ?
N41C C45C C32C 118.1(4) . . ?
N41C C45C C44C 111.7(3) . . ?
C44C C45C C32C 130.0(4) . . ?
N42C C46C H46E 109.0 . . ?
N42C C46C H46F 109.0 . . ?
N42C C46C C64C 113.0(3) . . ?
H46E C46C H46F 107.8 . . ?
C64C C46C H46E 109.0 . . ?
C64C C46C H46F 109.0 . . ?
C52C C51C C26C 122.0(4) . . ?
C52C C51C C56C 118.6(4) . . ?
C56C C51C C26C 119.4(3) . . ?
C51C C52C H52C 118.8 . . ?
C51C C52C C53C 122.5(4) . . ?
C53C C52C H52C 118.8 . . ?
C52C C53C H53C 119.7 . . ?
C54C C53C C52C 120.5(3) . . ?
C54C C53C H53C 119.7 . . ?
C53C C54C H54C 120.2 . . ?
C53C C54C C55C 119.6(3) . . ?
C55C C54C H54C 120.2 . . ?
C56C C55C C54C 119.9(3) . . ?
C56C C55C C64C 119.2(3) . . ?
C64C C55C C54C 120.9(3) . . ?
C55C C56C C51C 118.9(3) . . ?
C55C C56C C61C 118.9(3) . . ?
C61C C56C C51C 122.1(3) . . ?
C56C C61C H61C 119.6 . . ?
C62C C61C C56C 120.8(3) . . ?
C62C C61C H61C 119.6 . . ?
C61C C62C H62C 120.1 . . ?
C61C C62C C63C 119.7(3) . . ?
C63C C62C H62C 120.1 . . ?
C62C C63C H63C 119.2 . . ?
C64C C63C C62C 121.6(3) . . ?
C64C C63C H63C 119.2 . . ?
C55C C64C C46C 117.4(3) . . ?
C63C C64C C46C 123.0(3) . . ?
C63C C64C C55C 119.6(3) . . ?
C12D N11D Co4 115.8(4) . . ?
C16D N11D Co4 126.7(3) . . ?
C16D N11D C12D 117.4(4) . . ?
N11D C12D C13D 121.8(5) . . ?
N11D C12D C25D 114.1(4) . . ?
C13D C12D C25D 124.2(4) . . ?
C12D C13D H13D 120.5 . . ?
C14D C13D C12D 118.9(5) . . ?
C14D C13D H13D 120.5 . . ?
C13D C14D H14D 120.0 . . ?
C15D C14D C13D 120.1(6) . . ?
C15D C14D H14D 120.0 . . ?
C14D C15D H15D 119.6 . . ?
C14D C15D C16D 120.7(6) . . ?
C16D C15D H15D 119.6 . . ?
N11D C16D C15D 121.0(5) . . ?
N11D C16D H16D 119.5 . . ?
C15D C16D H16D 119.5 . . ?
N22D N21D Co4 141.3(3) . . ?
N22D N21D C25D 105.2(3) . . ?
C25D N21D Co4 112.6(3) . . ?
N21D N22D C23D 111.5(4) . . ?
N21D N22D C26D 120.9(3) . . ?
C23D N22D C26D 127.5(4) . . ?
N22D C23D H23D 125.6 . . ?
N22D C23D C24D 108.8(4) . . ?
C24D C23D H23D 125.6 . . ?
C23D C24D H24D 128.0 . . ?
C23D C24D C25D 103.9(4) . . ?
C25D C24D H24D 128.0 . . ?
N21D C25D C12D 119.4(3) . . ?
N21D C25D C24D 110.6(4) . . ?
C24D C25D C12D 130.0(4) . . ?
N22D C26D H26G 108.8 . . ?
N22D C26D H26H 108.8 . . ?
N22D C26D C51D 113.9(3) . . ?
H26G C26D H26H 107.7 . . ?
C51D C26D H26G 108.8 . . ?
C51D C26D H26H 108.8 . . ?
C32D N31D Co1 116.5(3) . . ?
C32D N31D C36D 118.8(4) . . ?
C36D N31D Co1 124.5(3) . . ?
N31D C32D C33D 120.6(5) . . ?
N31D C32D C45D 114.8(4) . . ?
C33D C32D C45D 124.6(4) . . ?
C32D C33D H33D 120.3 . . ?
C34D C33D C32D 119.4(5) . . ?
C34D C33D H33D 120.3 . . ?
C33D C34D H34D 119.8 . . ?
C33D C34D C35D 120.4(5) . . ?
C35D C34D H34D 119.8 . . ?
C34D C35D H35D 121.3 . . ?
C34D C35D C36D 117.4(5) . . ?
C36D C35D H35D 121.3 . . ?
N31D C36D C35D 123.3(5) . . ?
N31D C36D H36D 118.3 . . ?
C35D C36D H36D 118.3 . . ?
N42D N41D Co1 141.1(3) . . ?
N42D N41D C45D 105.8(4) . . ?
C45D N41D Co1 111.9(3) . . ?
N41D N42D C43D 110.9(5) . . ?
N41D N42D C46D 120.0(4) . . ?
C43D N42D C46D 129.1(5) . . ?
N42D C43D H43D 125.4 . . ?
N42D C43D C44D 109.2(5) . . ?
C44D C43D H43D 125.4 . . ?
C43D C44D H44D 128.4 . . ?
C43D C44D C45D 103.1(5) . . ?
C45D C44D H44D 128.4 . . ?
N41D C45D C32D 119.3(4) . . ?
N41D C45D C44D 110.9(5) . . ?
C44D C45D C32D 129.7(5) . . ?
N42D C46D H46G 109.3 . . ?
N42D C46D H46H 109.3 . . ?
N42D C46D C64D 111.7(4) . . ?
H46G C46D H46H 108.0 . . ?
C64D C46D H46G 109.3 . . ?
C64D C46D H46H 109.3 . . ?
C52D C51D C26D 122.0(5) . . ?
C52D C51D C56D 120.5(4) . . ?
C56D C51D C26D 117.5(3) . . ?
C51D C52D H52D 120.4 . . ?
C51D C52D C53D 119.3(5) . . ?
C53D C52D H52D 120.4 . . ?
C52D C53D H53D 118.8 . . ?
C54D C53D C52D 122.4(4) . . ?
C54D C53D H53D 118.8 . . ?
C53D C54D H54D 119.5 . . ?
C53D C54D C55D 121.0(5) . . ?
C55D C54D H54D 119.5 . . ?
C54D C55D C56D 117.7(5) . . ?
C54D C55D C64D 123.8(5) . . ?
C64D C55D C56D 118.5(3) . . ?
C51D C56D C55D 119.0(3) . . ?
C61D C56D C51D 122.6(4) . . ?
C61D C56D C55D 118.4(5) . . ?
C56D C61D H61D 119.4 . . ?
C62D C61D C56D 121.1(5) . . ?
C62D C61D H61D 119.4 . . ?
C61D C62D H62D 119.6 . . ?
C61D C62D C63D 120.8(4) . . ?
C63D C62D H62D 119.6 . . ?
C62D C63D H63D 119.3 . . ?
C64D C63D C62D 121.4(5) . . ?
C64D C63D H63D 119.3 . . ?
C55D C64D C46D 116.9(4) . . ?
C63D C64D C46D 123.3(5) . . ?
C63D C64D C55D 119.8(5) . . ?
C12E N11E Co1 115.2(3) . . ?
C16E N11E Co1 126.6(4) . . ?
C16E N11E C12E 118.1(4) . . ?
N11E C12E C13E 121.9(5) . . ?
N11E C12E C25E 115.7(4) . . ?
C13E C12E C25E 122.4(5) . . ?
C12E C13E H13E 120.5 . . ?
C14E C13E C12E 119.0(6) . . ?
C14E C13E H13E 120.5 . . ?
C13E C14E H14E 120.3 . . ?
C13E C14E C15E 119.4(5) . . ?
C15E C14E H14E 120.3 . . ?
C14E C15E H15E 120.7 . . ?
C14E C15E C16E 118.7(5) . . ?
C16E C15E H15E 120.7 . . ?
N11E C16E C15E 122.8(6) . . ?
N11E C16E H16E 118.6 . . ?
C15E C16E H16E 118.6 . . ?
N22E N21E Co1 140.9(3) . . ?
C25E N21E Co1 114.2(3) . . ?
C25E N21E N22E 104.6(4) . . ?
N21E N22E C23E 111.9(4) . . ?
N21E N22E C26E 122.3(4) . . ?
C23E N22E C26E 125.4(4) . . ?
N22E C23E H23E 125.9 . . ?
N22E C23E C24E 108.3(5) . . ?
C24E C23E H23E 125.9 . . ?
C23E C24E H24E 128.1 . . ?
C23E C24E C25E 103.8(5) . . ?
C25E C24E H24E 128.1 . . ?
N21E C25E C12E 118.0(5) . . ?
N21E C25E C24E 111.4(4) . . ?
C24E C25E C12E 130.6(5) . . ?
N22E C26E H26I 108.9 . . ?
N22E C26E H26J 108.9 . . ?
N22E C26E C51E 113.4(3) . . ?
H26I C26E H26J 107.7 . . ?
C51E C26E H26I 108.9 . . ?
C51E C26E H26J 108.9 . . ?
C32E N31E Co3 115.9(2) . 7_666 ?
C32E N31E C36E 117.6(4) . . ?
C36E N31E Co3 126.5(3) . 7_666 ?
N31E C32E C33E 122.8(3) . . ?
N31E C32E C45E 114.8(3) . . ?
C33E C32E C45E 122.2(3) . . ?
C32E C33E H33E 120.6 . . ?
C32E C33E C34E 118.8(4) . . ?
C34E C33E H33E 120.6 . . ?
C33E C34E H34E 120.9 . . ?
C35E C34E C33E 118.2(4) . . ?
C35E C34E H34E 120.9 . . ?
C34E C35E H35E 119.7 . . ?
C36E C35E C34E 120.5(4) . . ?
C36E C35E H35E 119.7 . . ?
N31E C36E C35E 122.0(4) . . ?
N31E C36E H36E 119.0 . . ?
C35E C36E H36E 119.0 . . ?
N42E N41E Co3 142.9(2) . 7_666 ?
C45E N41E Co3 112.4(2) . 7_666 ?
C45E N41E N42E 104.7(3) . . ?
N41E N42E C46E 122.6(3) . . ?
C43E N42E N41E 110.8(3) . . ?
C43E N42E C46E 126.5(3) . . ?
N42E C43E H43E 125.7 . . ?
N42E C43E C44E 108.6(3) . . ?
C44E C43E H43E 125.7 . . ?
C43E C44E H44E 127.8 . . ?
C43E C44E C45E 104.4(3) . . ?
C45E C44E H44E 127.8 . . ?
N41E C45E C32E 118.2(3) . . ?
N41E C45E C44E 111.5(3) . . ?
C44E C45E C32E 130.1(3) . . ?
N42E C46E H46I 109.0 . . ?
N42E C46E H46J 109.0 . . ?
N42E C46E C64E 113.0(3) . . ?
H46I C46E H46J 107.8 . . ?
C64E C46E H46I 109.0 . . ?
C64E C46E H46J 109.0 . . ?
C52E C51E C26E 122.7(4) . . ?
C52E C51E C56E 119.2(4) . . ?
C56E C51E C26E 118.1(3) . . ?
C51E C52E H52E 119.4 . . ?
C51E C52E C53E 121.1(4) . . ?
C53E C52E H52E 119.4 . . ?
C52E C53E H53E 119.2 . . ?
C54E C53E C52E 121.6(3) . . ?
C54E C53E H53E 119.2 . . ?
C53E C54E H54E 119.8 . . ?
C53E C54E C55E 120.4(4) . . ?
C55E C54E H54E 119.8 . . ?
C54E C55E C56E 118.1(3) . . ?
C54E C55E C64E 122.3(4) . . ?
C64E C55E C56E 119.6(3) . . ?
C51E C56E C55E 119.5(3) . . ?
C61E C56E C51E 122.5(4) . . ?
C61E C56E C55E 118.1(3) . . ?
C56E C61E H61E 119.5 . . ?
C62E C61E C56E 121.0(4) . . ?
C62E C61E H61E 119.5 . . ?
C61E C62E H62E 119.9 . . ?
C61E C62E C63E 120.3(3) . . ?
C63E C62E H62E 119.9 . . ?
C62E C63E H63E 119.0 . . ?
C64E C63E C62E 121.9(4) . . ?
C64E C63E H63E 119.0 . . ?
C55E C64E C46E 120.3(3) . . ?
C63E C64E C46E 120.5(3) . . ?
C63E C64E C55E 119.2(4) . . ?
C12F N11F Co2 114.8(3) . . ?
C12F N11F C16F 116.6(4) . . ?
C16F N11F Co2 128.5(4) . . ?
N11F C12F C13F 123.0(4) . . ?
N11F C12F C25F 116.0(4) . . ?
C13F C12F C25F 121.0(5) . . ?
C12F C13F H13F 121.5 . . ?
C14F C13F C12F 117.1(6) . . ?
C14F C13F H13F 121.5 . . ?
C13F C14F H14F 120.1 . . ?
C15F C14F C13F 119.9(5) . . ?
C15F C14F H14F 120.1 . . ?
C14F C15F H15F 120.4 . . ?
C14F C15F C16F 119.3(5) . . ?
C16F C15F H15F 120.4 . . ?
N11F C16F C15F 124.1(6) . . ?
N11F C16F H16F 117.9 . . ?
C15F C16F H16F 117.9 . . ?
N22F N21F Co2 141.0(3) . . ?
N22F N21F C25F 104.6(4) . . ?
C25F N21F Co2 113.6(3) . . ?
N21F N22F C26F 122.2(4) . . ?
C23F N22F N21F 111.6(4) . . ?
C23F N22F C26F 126.2(4) . . ?
N22F C23F H23F 125.5 . . ?
N22F C23F C24F 109.0(4) . . ?
C24F C23F H23F 125.5 . . ?
C23F C24F H24F 128.3 . . ?
C25F C24F C23F 103.4(4) . . ?
C25F C24F H24F 128.3 . . ?
N21F C25F C12F 117.1(4) . . ?
N21F C25F C24F 111.3(4) . . ?
C24F C25F C12F 131.5(4) . . ?
N22F C26F H26K 108.6 . . ?
N22F C26F H26L 108.6 . . ?
N22F C26F C51F 114.5(4) . . ?
H26K C26F H26L 107.6 . . ?
C51F C26F H26K 108.6 . . ?
C51F C26F H26L 108.6 . . ?
C32F N31F Co4 116.0(2) . 7_666 ?
C32F N31F C36F 118.5(3) . . ?
C36F N31F Co4 125.5(3) . 7_666 ?
N31F C32F C33F 121.7(4) . . ?
N31F C32F C45F 115.2(3) . . ?
C33F C32F C45F 123.0(4) . . ?
C32F C33F H33F 119.6 . . ?
C34F C33F C32F 120.7(4) . . ?
C34F C33F H33F 119.6 . . ?
C33F C34F H34F 121.1 . . ?
C33F C34F C35F 117.8(4) . . ?
C35F C34F H34F 121.1 . . ?
C34F C35F H35F 120.3 . . ?
C34F C35F C36F 119.4(4) . . ?
C36F C35F H35F 120.3 . . ?
N31F C36F C35F 121.9(4) . . ?
N31F C36F H36F 119.1 . . ?
C35F C36F H36F 119.1 . . ?
N42F N41F Co4 140.0(2) . 7_666 ?
N42F N41F C45F 105.6(3) . . ?
C45F N41F Co4 114.1(2) . 7_666 ?
N41F N42F C43F 111.4(3) . . ?
N41F N42F C46F 122.0(3) . . ?
C43F N42F C46F 126.6(3) . . ?
N42F C43F H43F 126.6 . . ?
N42F C43F C44F 106.8(4) . . ?
C44F C43F H43F 126.6 . . ?
C43F C44F H44F 127.5 . . ?
C45F C44F C43F 105.0(4) . . ?
C45F C44F H44F 127.5 . . ?
N41F C45F C32F 118.3(4) . . ?
N41F C45F C44F 111.2(3) . . ?
C44F C45F C32F 130.5(3) . . ?
N42F C46F H46K 108.7 . . ?
N42F C46F H46L 108.7 . . ?
N42F C46F C64F 114.2(3) . . ?
H46K C46F H46L 107.6 . . ?
C64F C46F H46K 108.7 . . ?
C64F C46F H46L 108.7 . . ?
C52F C51F C26F 121.0(3) . . ?
C52F C51F C56F 120.2(3) . . ?
C56F C51F C26F 118.7(3) . . ?
C51F C52F H52F 119.6 . . ?
C51F C52F C53F 120.8(3) . . ?
C53F C52F H52F 119.6 . . ?
C52F C53F H53F 120.0 . . ?
C54F C53F C52F 120.0(3) . . ?
C54F C53F H53F 120.0 . . ?
C53F C54F H54F 119.3 . . ?
C53F C54F C55F 121.3(3) . . ?
C55F C54F H54F 119.3 . . ?
C54F C55F C56F 118.3(3) . . ?
C64F C55F C54F 121.7(3) . . ?
C64F C55F C56F 120.0(3) . . ?
C51F C56F C55F 119.4(3) . . ?
C51F C56F C61F 122.6(3) . . ?
C61F C56F C55F 118.0(3) . . ?
C56F C61F H61F 119.6 . . ?
C62F C61F C56F 120.7(4) . . ?
C62F C61F H61F 119.6 . . ?
C61F C62F H62F 119.0 . . ?
C61F C62F C63F 122.0(4) . . ?
C63F C62F H62F 119.0 . . ?
C62F C63F H63F 120.2 . . ?
C64F C63F C62F 119.5(4) . . ?
C64F C63F H63F 120.2 . . ?
C55F C64F C46F 118.9(3) . . ?
C63F C64F C46F 121.5(3) . . ?
C63F C64F C55F 119.6(3) . . ?
C15G O10G C11G 121.2(2) . . ?
O10G C11G C12G 116.9(3) . . ?
O20G C11G O10G 115.7(3) . . ?
O20G C11G C12G 127.4(3) . . ?
C11G C12G H12G 118.5 . . ?
C13G C12G C11G 123.1(3) . . ?
C13G C12G H12G 118.5 . . ?
C12G C13G C14G 119.1(3) . . ?
C12G C13G C21G 120.9(3) . . ?
C14G C13G C21G 120.0(3) . . ?
C15G C14G C13G 118.5(3) . . ?
C15G C14G C19G 116.7(3) . . ?
C19G C14G C13G 124.8(3) . . ?
O10G C15G C14G 121.3(3) . . ?
C16G C15G O10G 115.5(3) . . ?
C16G C15G C14G 123.2(3) . . ?
C15G C16G H16G 120.4 . . ?
C15G C16G C17G 119.2(3) . . ?
C17G C16G H16G 120.4 . . ?
C16G C17G C18G 119.9(3) . . ?
N22G C17G C16G 121.7(3) . . ?
N22G C17G C18G 118.4(3) . . ?
C17G C18G H18G 120.3 . . ?
C19G C18G C17G 119.4(3) . . ?
C19G C18G H18G 120.3 . . ?
C14G C19G H19G 119.2 . . ?
C18G C19G C14G 121.5(3) . . ?
C18G C19G H19G 119.2 . . ?
C13G C21G H21A 109.5 . . ?
C13G C21G H21B 109.5 . . ?
C13G C21G H21C 109.5 . . ?
H21A C21G H21B 109.5 . . ?
H21A C21G H21C 109.5 . . ?
H21B C21G H21C 109.5 . . ?
C17G N22G H22A 120.0 . . ?
C17G N22G H22B 120.0 . . ?
H22A N22G H22B 120.0 . . ?
F12X P11X F13X 89.22(15) . . ?
F12X P11X F14X 91.25(17) . . ?
F12X P11X F15X 90.77(17) . . ?
F12X P11X F16X 90.25(15) . . ?
F12X P11X F17X 179.03(19) . . ?
F13X P11X F14X 90.12(15) . . ?
F13X P11X F15X 179.00(18) . . ?
F13X P11X F16X 90.21(13) . . ?
F13X P11X F17X 90.09(13) . . ?
F14X P11X F16X 178.46(17) . . ?
F14X P11X F17X 89.44(16) . . ?
F15X P11X F14X 90.88(15) . . ?
F15X P11X F16X 88.79(13) . . ?
F15X P11X F17X 89.90(15) . . ?
F17X P11X F16X 89.06(13) . . ?
F22X P21X F23X 90.6(3) . . ?
F24X P21X F22X 91.1(4) . . ?
F24X P21X F23X 89.0(3) . . ?
F24X P21X F25X 91.1(4) . . ?
F24X P21X F27X 91.4(3) . . ?
F25X P21X F22X 90.1(3) . . ?
F25X P21X F23X 179.3(4) . . ?
F25X P21X F27X 90.5(3) . . ?
F26X P21X F22X 89.9(3) . . ?
F26X P21X F23X 91.5(3) . . ?
F26X P21X F24X 178.9(4) . . ?
F26X P21X F25X 88.4(3) . . ?
F26X P21X F27X 87.6(3) . . ?
F27X P21X F22X 177.4(4) . . ?
F27X P21X F23X 88.8(3) . . ?
F22Y P1 F26Y 86.8(8) . . ?
F22Y P1 F27Y 93.2(9) . . ?
F22Y P1 F23Y 92.9(8) . . ?
F22Y P1 F24Y 175.5(11) . . ?
F25Y P1 F22Y 88.9(9) . . ?
F25Y P1 F26Y 91.4(9) . . ?
F25Y P1 F27Y 177.3(11) . . ?
F25Y P1 F23Y 92.7(9) . . ?
F25Y P1 F24Y 86.9(9) . . ?
F26Y P1 F27Y 87.1(8) . . ?
F26Y P1 F23Y 175.9(10) . . ?
F26Y P1 F24Y 91.8(8) . . ?
F27Y P1 F23Y 88.8(8) . . ?
F24Y P1 F27Y 90.9(9) . . ?
F24Y P1 F23Y 88.9(7) . . ?
F33X P31X F32X 92.4(3) . . ?
F33X P31X F35X 178.1(3) . . ?
F33X P31X F37X 88.2(3) . . ?
F34X P31X F32X 89.7(3) . . ?
F34X P31X F33X 88.9(4) . . ?
F34X P31X F35X 90.9(3) . . ?
F34X P31X F37X 89.3(3) . . ?
F35X P31X F32X 89.5(3) . . ?
F35X P31X F37X 89.9(3) . . ?
F36X P31X F32X 90.0(3) . . ?
F36X P31X F33X 91.1(3) . . ?
F36X P31X F34X 179.7(3) . . ?
F36X P31X F35X 89.1(3) . . ?
F36X P31X F37X 91.0(3) . . ?
F37X P31X F32X 178.8(3) . . ?
F32Y P31Y F33Y 94.7(11) . . ?
F32Y P31Y F36Y 92.2(12) . . ?
F32Y P31Y F37Y 178.9(14) . . ?
F34Y P31Y F32Y 89.8(11) . . ?
F34Y P31Y F33Y 85.1(10) . . ?
F34Y P31Y F35Y 95.2(11) . . ?
F34Y P31Y F36Y 176.7(14) . . ?
F34Y P31Y F37Y 90.5(10) . . ?
F35Y P31Y F32Y 93.9(11) . . ?
F35Y P31Y F33Y 171.4(12) . . ?
F35Y P31Y F36Y 87.2(12) . . ?
F35Y P31Y F37Y 87.2(11) . . ?
F36Y P31Y F33Y 92.1(12) . . ?
F36Y P31Y F37Y 87.4(11) . . ?
F37Y P31Y F33Y 84.2(10) . . ?
F42X P41X F43X 87.6(4) . . ?
F42X P41X F44X 92.7(4) . . ?
F42X P41X F45X 97.7(5) . . ?
F42X P41X F46X 92.3(4) . . ?
F42X P41X F47X 174.8(5) . . ?
F43X P41X F47X 87.4(4) . . ?
F44X P41X F43X 88.6(2) . . ?
F44X P41X F46X 174.2(4) . . ?
F44X P41X F47X 85.6(3) . . ?
F45X P41X F43X 174.5(4) . . ?
F45X P41X F44X 89.8(2) . . ?
F45X P41X F46X 92.5(2) . . ?
F45X P41X F47X 87.3(2) . . ?
F46X P41X F43X 88.6(2) . . ?
F46X P41X F47X 89.1(3) . . ?
F52X P51X F53X 90.3(7) . . ?
F52X P51X F56X 87.3(8) . . ?
F53X P51X F56X 87.7(9) . . ?
F54X P51X F52X 91.2(7) . . ?
F54X P51X F53X 89.6(8) . . ?
F54X P51X F55X 94.6(8) . . ?
F54X P51X F56X 176.9(8) . . ?
F54X P51X F57X 91.8(7) . . ?
F55X P51X F52X 89.8(7) . . ?
F55X P51X F53X 175.7(9) . . ?
F55X P51X F56X 88.1(7) . . ?
F57X P51X F52X 176.9(9) . . ?
F57X P51X F53X 89.2(7) . . ?
F57X P51X F55X 90.5(7) . . ?
F57X P51X F56X 89.7(7) . . ?
F52Y P51Y F53Y 88.9(7) . . ?
F54Y P51Y F52Y 87.9(6) . . ?
F54Y P51Y F53Y 88.0(6) . . ?
F54Y P51Y F55Y 92.0(8) . . ?
F54Y P51Y F56Y 178.9(8) . . ?
F54Y P51Y F57Y 93.3(8) . . ?
F55Y P51Y F52Y 88.0(6) . . ?
F55Y P51Y F53Y 176.9(8) . . ?
F55Y P51Y F57Y 89.1(7) . . ?
F56Y P51Y F52Y 91.0(7) . . ?
F56Y P51Y F53Y 91.7(7) . . ?
F56Y P51Y F55Y 88.2(7) . . ?
F56Y P51Y F57Y 87.8(7) . . ?
F57Y P51Y F52Y 176.9(7) . . ?
F57Y P51Y F53Y 94.0(7) . . ?
F52Z P51Z F53Z 94.3(11) . . ?
F52Z P51Z F55Z 87.7(12) . . ?
F54Z P51Z F52Z 82.4(11) . . ?
F54Z P51Z F53Z 85.2(11) . . ?
F54Z P51Z F55Z 91.7(12) . . ?
F55Z P51Z F53Z 176.1(13) . . ?
F56Z P51Z F52Z 85.7(11) . . ?
F56Z P51Z F53Z 99.0(12) . . ?
F56Z P51Z F54Z 167.7(14) . . ?
F56Z P51Z F55Z 84.5(11) . . ?
F57Z P51Z F52Z 172.6(15) . . ?
F57Z P51Z F53Z 91.9(12) . . ?
F57Z P51Z F54Z 94.1(13) . . ?
F57Z P51Z F55Z 85.9(12) . . ?
F57Z P51Z F56Z 97.4(12) . . ?
F62X P61X F66X 82.2(7) . . ?
F62X P61X F64X 93.4(8) . . ?
F62X P61X F65X 88.5(7) . . ?
F62X P61X F67X 175.4(7) . . ?
F63X P61X F62X 91.2(7) . . ?
F63X P61X F66X 82.7(7) . . ?
F63X P61X F64X 104.9(7) . . ?
F63X P61X F65X 178.8(8) . . ?
F63X P61X F67X 92.3(8) . . ?
F66X P61X F64X 171.3(8) . . ?
F66X P61X F65X 96.1(7) . . ?
F66X P61X F67X 95.4(9) . . ?
F64X P61X F65X 76.2(7) . . ?
F64X P61X F67X 88.5(8) . . ?
F65X P61X F67X 87.9(8) . . ?
F72X P71X F73X 95.6(5) . . ?
F72X P71X F74X 86.3(6) . . ?
F72X P71X F77X 175.3(6) . . ?
F73X P71X F74X 76.9(6) . . ?
F75X P71X F72X 90.6(5) . . ?
F75X P71X F73X 156.3(6) . . ?
F75X P71X F74X 80.7(7) . . ?
F75X P71X F77X 88.8(5) . . ?
F76X P71X F72X 96.1(7) . . ?
F76X P71X F73X 107.1(7) . . ?
F76X P71X F74X 175.0(9) . . ?
F76X P71X F75X 94.9(8) . . ?
F76X P71X F77X 88.6(6) . . ?
F77X P71X F73X 83.1(5) . . ?
F77X P71X F74X 89.0(6) . . ?
F77Y P71Y F76Y 92.1(10) . . ?
F77Y P71Y F75Y 90.0(11) . . ?
F77Y P71Y F73Y 86.1(11) . . ?
F77Y P71Y F74Y 174.0(13) . . ?
F76Y P71Y F75Y 86.1(9) . . ?
F76Y P71Y F73Y 171.0(12) . . ?
F76Y P71Y F74Y 93.6(11) . . ?
F75Y P71Y F73Y 85.0(11) . . ?
F75Y P71Y F74Y 92.1(12) . . ?
F72Y P71Y F77Y 91.8(11) . . ?
F72Y P71Y F76Y 102.4(9) . . ?
F72Y P71Y F75Y 171.2(11) . . ?
F72Y P71Y F73Y 86.5(10) . . ?
F72Y P71Y F74Y 85.3(11) . . ?
F74Y P71Y F73Y 88.6(11) . . ?
F82X P81X F87X 178.6(5) . . ?
F83X P81X F82X 93.6(5) . . ?
F83X P81X F84X 88.8(4) . . ?
F83X P81X F86X 90.1(5) . . ?
F83X P81X F87X 85.4(3) . . ?
F84X P81X F82X 89.1(4) . . ?
F84X P81X F87X 89.8(3) . . ?
F85X P81X F82X 88.1(4) . . ?
F85X P81X F83X 172.8(4) . . ?
F85X P81X F84X 84.3(3) . . ?
F85X P81X F86X 96.7(4) . . ?
F85X P81X F87X 92.7(3) . . ?
F86X P81X F82X 93.1(5) . . ?
F86X P81X F84X 177.5(4) . . ?
F86X P81X F87X 87.9(4) . . ?
F82Y P81Y F86Y 91.4(7) . . ?
F83Y P81Y F82Y 89.3(7) . . ?
F83Y P81Y F85Y 179.5(7) . . ?
F83Y P81Y F86Y 100.9(9) . . ?
F83Y P81Y F87Y 88.2(7) . . ?
F84Y P81Y F82Y 90.2(7) . . ?
F84Y P81Y F83Y 91.2(8) . . ?
F84Y P81Y F85Y 89.0(7) . . ?
F84Y P81Y F86Y 167.8(9) . . ?
F84Y P81Y F87Y 101.1(9) . . ?
F85Y P81Y F82Y 90.2(6) . . ?
F85Y P81Y F86Y 78.9(7) . . ?
F87Y P81Y F82Y 168.4(10) . . ?
F87Y P81Y F85Y 92.3(6) . . ?
F87Y P81Y F86Y 78.0(7) . . ?
F92X P91X F92X 86.7(6) . 2_656 ?
F92X P91X F93X 178.4(3) . 2_656 ?
F92X P91X F93X 92.1(3) 2_656 2_656 ?
F92X P91X F93X 178.4(3) 2_656 . ?
F92X P91X F93X 92.1(3) . . ?
F92X P91X F94X 92.0(3) . 2_656 ?
F92X P91X F94X 90.0(3) 2_656 2_656 ?
F92X P91X F94X 92.0(3) 2_656 . ?
F92X P91X F94X 90.0(3) . . ?
F93X P91X F93X 89.1(3) 2_656 . ?
F94X P91X F93X 91.2(2) 2_656 . ?
F94X P91X F93X 86.88(19) . . ?
F94X P91X F93X 86.87(19) 2_656 2_656 ?
F94X P91X F93X 91.2(2) . 2_656 ?
F94X P91X F94X 177.3(4) 2_656 . ?

loop_
_geom_torsion_atom_site_label_1
_geom_torsion_atom_site_label_2
_geom_torsion_atom_site_label_3
_geom_torsion_atom_site_label_4
_geom_torsion
_geom_torsion_site_symmetry_1
_geom_torsion_site_symmetry_2
_geom_torsion_site_symmetry_3
_geom_torsion_site_symmetry_4
_geom_torsion_publ_flag
Co1 N11A C12A C13A 176.8(3) . . . . ?
Co1 N11A C12A C25A -4.1(5) . . . . ?
Co1 N11A C16A C15A -178.2(4) . . . . ?
Co1 N21A N22A C23A 171.8(4) . . . . ?
Co1 N21A N22A C26A -1.4(7) . . . . ?
Co1 N21A C25A C12A 7.3(5) . . . . ?
Co1 N21A C25A C24A -174.3(3) . . . . ?
Co1 N31D C32D C33D 175.9(3) . . . . ?
Co1 N31D C32D C45D -4.5(5) . . . . ?
Co1 N31D C36D C35D -174.7(4) . . . . ?
Co1 N41D N42D C43D -163.6(4) . . . . ?
Co1 N41D N42D C46D 15.5(7) . . . . ?
Co1 N41D C45D C32D -7.9(5) . . . . ?
Co1 N41D C45D C44D 170.7(4) . . . . ?
Co1 N11E C12E C13E -177.0(4) . . . . ?
Co1 N11E C12E C25E 2.4(5) . . . . ?
Co1 N11E C16E C15E 177.2(4) . . . . ?
Co1 N21E N22E C23E -174.4(4) . . . . ?
Co1 N21E N22E C26E 12.9(6) . . . . ?
Co1 N21E C25E C12E -3.1(5) . . . . ?
Co1 N21E C25E C24E 175.9(3) . . . . ?
Co2 N31A C32A C33A 172.2(6) . . . . ?
Co2 N31A C32A C45A -7.8(7) . . . . ?
Co2 N31A C36A C35A -169.6(6) . . . . ?
Co2 N41A N42A C43A 169.7(3) . . . . ?
Co2 N41A N42A C46A -13.1(6) . . . . ?
Co2 N41A C45A C32A 6.9(6) . . . . ?
Co2 N41A C45A C44A -173.3(3) . . . . ?
Co2 N11B C12B C13B -175.3(3) . . . . ?
Co2 N11B C12B C25B 4.4(5) . . . . ?
Co2 N11B C16B C15B 177.7(4) . . . . ?
Co2 N21B N22B C23B -179.3(3) . . . . ?
Co2 N21B N22B C26B -8.6(6) . . . . ?
Co2 N21B C25B C12B -3.7(4) . . . . ?
Co2 N21B C25B C24B 177.8(3) . . . . ?
Co2 N11F C12F C13F -178.0(3) . . . . ?
Co2 N11F C12F C25F 4.5(4) . . . . ?
Co2 N11F C16F C15F 178.2(4) . . . . ?
Co2 N21F N22F C23F 168.7(3) . . . . ?
Co2 N21F N22F C26F -10.8(6) . . . . ?
Co2 N21F C25F C12F 4.4(4) . . . . ?
Co2 N21F C25F C24F -173.0(3) . . . . ?
Co3 N31B C32B C33B 179.5(5) . . . . ?
Co3 N31B C32B C45B 3.0(6) . . . . ?
Co3 N31B C36B C35B -179.6(5) . . . . ?
Co3 N41B N42B C43B -174.3(4) . . . . ?
Co3 N41B N42B C46B 10.1(7) . . . . ?
Co3 N41B C45B C32B -6.2(6) . . . . ?
Co3 N41B C45B C44B 176.5(4) . . . . ?
Co3 N11C C12C C13C 169.9(3) . . . . ?
Co3 N11C C12C C25C -10.0(4) . . . . ?
Co3 N11C C16C C15C -170.2(3) . . . . ?
Co3 N21C N22C C23C -163.8(4) . . . . ?
Co3 N21C N22C C26C 27.2(7) . . . . ?
Co3 N21C C25C C12C -8.5(5) . . . . ?
Co3 N21C C25C C24C 169.1(4) . . . . ?
Co3 N31E C32E C33E -174.6(4) 7_666 . . . ?
Co3 N31E C32E C45E 10.0(6) 7_666 . . . ?
Co3 N31E C36E C35E 175.2(5) 7_666 . . . ?
Co3 N41E N42E C43E -178.0(3) 7_666 . . . ?
Co3 N41E N42E C46E -1.9(6) 7_666 . . . ?
Co3 N41E C45E C32E -6.2(5) 7_666 . . . ?
Co3 N41E C45E C44E 178.0(3) 7_666 . . . ?
Co4 N31C C32C C33C -180.0(3) . . . . ?
Co4 N31C C32C C45C 1.2(4) . . . . ?
Co4 N31C C36C C35C -177.2(3) . . . . ?
Co4 N41C N42C C43C -175.3(3) . . . . ?
Co4 N41C N42C C46C 2.6(5) . . . . ?
Co4 N41C C45C C32C -7.2(4) . . . . ?
Co4 N41C C45C C44C 176.7(2) . . . . ?
Co4 N11D C12D C13D -174.9(4) . . . . ?
Co4 N11D C12D C25D 5.4(5) . . . . ?
Co4 N11D C16D C15D 174.3(5) . . . . ?
Co4 N21D N22D C23D -167.0(3) . . . . ?
Co4 N21D N22D C26D 10.3(6) . . . . ?
Co4 N21D C25D C12D -10.9(5) . . . . ?
Co4 N21D C25D C24D 171.4(3) . . . . ?
Co4 N31F C32F C33F 177.4(3) 7_666 . . . ?
Co4 N31F C32F C45F -0.2(4) 7_666 . . . ?
Co4 N31F C36F C35F -176.2(3) 7_666 . . . ?
Co4 N41F N42F C43F 172.2(3) 7_666 . . . ?
Co4 N41F N42F C46F -6.1(6) 7_666 . . . ?
Co4 N41F C45F C32F 6.4(4) 7_666 . . . ?
Co4 N41F C45F C44F -175.1(3) 7_666 . . . ?
N11A C12A C13A C14A 2.5(7) . . . . ?
N11A C12A C25A N21A -2.5(6) . . . . ?
N11A C12A C25A C24A 179.5(4) . . . . ?
C12A N11A C16A C15A 1.5(8) . . . . ?
C12A C13A C14A C15A -0.5(7) . . . . ?
C13A C12A C25A N21A 176.7(4) . . . . ?
C13A C12A C25A C24A -1.3(7) . . . . ?
C13A C14A C15A C16A -1.0(8) . . . . ?
C14A C15A C16A N11A 0.4(9) . . . . ?
C16A N11A C12A C13A -3.0(7) . . . . ?
C16A N11A C12A C25A 176.2(4) . . . . ?
N21A N22A C23A C24A 1.5(5) . . . . ?
N21A N22A C26A C51A 87.3(5) . . . . ?
N22A N21A C25A C12A -176.7(4) . . . . ?
N22A N21A C25A C24A 1.6(5) . . . . ?
N22A C23A C24A C25A -0.4(5) . . . . ?
N22A C26A C51A C52A -5.6(5) . . . . ?
N22A C26A C51A C56A 173.4(3) . . . . ?
C23A N22A C26A C51A -84.8(5) . . . . ?
C23A C24A C25A C12A 177.4(4) . . . . ?
C23A C24A C25A N21A -0.8(5) . . . . ?
C25A C12A C13A C14A -176.6(4) . . . . ?
C25A N21A N22A C23A -1.9(5) . . . . ?
C25A N21A N22A C26A -175.0(4) . . . . ?
C26A N22A C23A C24A 174.4(4) . . . . ?
C26A C51A C52A C53A -178.6(4) . . . . ?
C26A C51A C56A C55A -179.5(4) . . . . ?
C26A C51A C56A C61A -0.2(6) . . . . ?
N31A C32A C33A C34A -2.9(11) . . . . ?
N31A C32A C45A N41A 0.6(8) . . . . ?
N31A C32A C45A C44A -179.1(5) . . . . ?
C32A N31A C36A C35A 1.6(11) . . . . ?
C32A C33A C34A C35A 4.4(13) . . . . ?
C33A C32A C45A N41A -179.4(6) . . . . ?
C33A C32A C45A C44A 0.9(10) . . . . ?
C33A C34A C35A C36A -2.9(14) . . . . ?
C34A C35A C36A N31A -0.1(14) . . . . ?
C36A N31A C32A C33A 0.0(10) . . . . ?
C36A N31A C32A C45A 180.0(6) . . . . ?
N41A N42A C43A C44A -1.1(5) . . . . ?
N41A N42A C46A C64A -79.6(5) . . . . ?
N42A N41A C45A C32A 178.0(4) . . . . ?
N42A N41A C45A C44A -2.2(5) . . . . ?
N42A C43A C44A C45A -0.3(5) . . . . ?
N42A C46A C64A C55A 172.3(4) . . . . ?
N42A C46A C64A C63A -4.8(6) . . . . ?
C43A N42A C46A C64A 97.0(5) . . . . ?
C43A C44A C45A C32A -178.6(5) . . . . ?
C43A C44A C45A N41A 1.6(5) . . . . ?
C45A C32A C33A C34A 177.1(7) . . . . ?
C45A N41A N42A C43A 2.1(5) . . . . ?
C45A N41A N42A C46A 179.2(4) . . . . ?
C46A N42A C43A C44A -178.0(4) . . . . ?
C51A C52A C53A C54A -2.3(6) . . . . ?
C51A C56A C61A C62A -179.0(4) . . . . ?
C52A C51A C56A C55A -0.5(6) . . . . ?
C52A C51A C56A C61A 178.8(4) . . . . ?
C52A C53A C54A C55A 0.4(6) . . . . ?
C53A C54A C55A C56A 1.4(6) . . . . ?
C53A C54A C55A C64A -177.6(4) . . . . ?
C54A C55A C56A C51A -1.4(6) . . . . ?
C54A C55A C56A C61A 179.3(4) . . . . ?
C54A C55A C64A C46A 3.2(6) . . . . ?
C54A C55A C64A C63A -179.7(4) . . . . ?
C55A C56A C61A C62A 0.4(6) . . . . ?
C56A C51A C52A C53A 2.3(6) . . . . ?
C56A C55A C64A C46A -175.8(4) . . . . ?
C56A C55A C64A C63A 1.3(6) . . . . ?
C56A C61A C62A C63A 1.4(7) . . . . ?
C61A C62A C63A C64A -1.9(7) . . . . ?
C62A C63A C64A C46A 177.4(4) . . . . ?
C62A C63A C64A C55A 0.5(7) . . . . ?
C64A C55A C56A C51A 177.7(4) . . . . ?
C64A C55A C56A C61A -1.7(6) . . . . ?
N11B C12B C13B C14B -3.1(7) . . . . ?
N11B C12B C25B N21B -0.3(6) . . . . ?
N11B C12B C25B C24B 177.9(4) . . . . ?
C12B N11B C16B C15B -1.6(8) . . . . ?
C12B C13B C14B C15B -0.4(8) . . . . ?
C13B C12B C25B N21B 179.4(4) . . . . ?
C13B C12B C25B C24B -2.4(7) . . . . ?
C13B C14B C15B C16B 2.8(9) . . . . ?
C14B C15B C16B N11B -1.8(9) . . . . ?
C16B N11B C12B C13B 4.1(7) . . . . ?
C16B N11B C12B C25B -176.2(4) . . . . ?
N21B N22B C23B C24B 0.4(5) . . . . ?
N21B N22B C26B C51B -84.6(4) . . . . ?
N22B N21B C25B C12B 175.9(3) . . . . ?
N22B N21B C25B C24B -2.6(4) . . . . ?
N22B C23B C24B C25B -1.9(4) . . . . ?
N22B C26B C51B C52B 2.6(5) . . . . ?
N22B C26B C51B C56B -179.2(3) . . . . ?
C23B N22B C26B C51B 84.7(4) . . . . ?
C23B C24B C25B C12B -175.5(4) . . . . ?
C23B C24B C25B N21B 2.9(5) . . . . ?
C25B C12B C13B C14B 177.2(4) . . . . ?
C25B N21B N22B C23B 1.4(4) . . . . ?
C25B N21B N22B C26B 172.1(3) . . . . ?
C26B N22B C23B C24B -169.8(3) . . . . ?
C26B C51B C52B C53B 176.1(3) . . . . ?
C26B C51B C56B C55B -175.4(3) . . . . ?
C26B C51B C56B C61B 2.9(5) . . . . ?
N31B C32B C33B C34B 1.5(10) . . . . ?
N31B C32B C45B N41B 2.3(7) . . . . ?
N31B C32B C45B C44B 178.7(6) . . . . ?
C32B N31B C36B C35B 1.8(8) . . . . ?
C32B C33B C34B C35B -1.2(13) . . . . ?
C33B C32B C45B N41B -174.1(5) . . . . ?
C33B C32B C45B C44B 2.3(10) . . . . ?
C33B C34B C35B C36B 1.3(13) . . . . ?
C34B C35B C36B N31B -1.6(11) . . . . ?
C36B N31B C32B C33B -1.8(8) . . . . ?
C36B N31B C32B C45B -178.3(5) . . . . ?
N41B N42B C43B C44B -0.8(7) . . . . ?
N41B N42B C46B C64B 80.7(5) . . . . ?
N42B N41B C45B C32B 177.4(4) . . . . ?
N42B N41B C45B C44B 0.1(6) . . . . ?
N42B C43B C44B C45B 0.9(7) . . . . ?
N42B C46B C64B C55B -175.7(4) . . . . ?
N42B C46B C64B C63B 7.7(7) . . . . ?
C43B N42B C46B C64B -94.0(6) . . . . ?
C43B C44B C45B C32B -177.4(6) . . . . ?
C43B C44B C45B N41B -0.6(7) . . . . ?
C45B C32B C33B C34B 177.7(7) . . . . ?
C45B N41B N42B C43B 0.4(6) . . . . ?
C45B N41B N42B C46B -175.1(4) . . . . ?
C46B N42B C43B C44B 174.4(5) . . . . ?
C51B C52B C53B C54B -0.2(6) . . . . ?
C51B C56B C61B C62B -178.2(4) . . . . ?
C52B C51B C56B C55B 2.8(5) . . . . ?
C52B C51B C56B C61B -178.8(4) . . . . ?
C52B C53B C54B C55B 1.7(6) . . . . ?
C53B C54B C55B C56B -0.9(5) . . . . ?
C53B C54B C55B C64B 179.2(4) . . . . ?
C54B C55B C56B C51B -1.3(5) . . . . ?
C54B C55B C56B C61B -179.7(4) . . . . ?
C54B C55B C64B C46B 1.8(6) . . . . ?
C54B C55B C64B C63B 178.5(4) . . . . ?
C55B C56B C61B C62B 0.2(6) . . . . ?
C56B C51B C52B C53B -2.1(5) . . . . ?
C56B C55B C64B C46B -178.2(4) . . . . ?
C56B C55B C64B C63B -1.4(6) . . . . ?
C56B C61B C62B C63B 0.6(7) . . . . ?
C61B C62B C63B C64B -1.9(8) . . . . ?
C62B C63B C64B C46B 178.8(5) . . . . ?
C62B C63B C64B C55B 2.3(8) . . . . ?
C64B C55B C56B C51B 178.6(4) . . . . ?
C64B C55B C56B C61B 0.2(6) . . . . ?
N11C C12C C13C C14C 2.6(6) . . . . ?
N11C C12C C25C N21C 12.7(5) . . . . ?
N11C C12C C25C C24C -164.4(5) . . . . ?
C12C N11C C16C C15C 2.6(6) . . . . ?
C12C C13C C14C C15C -0.5(6) . . . . ?
C13C C12C C25C N21C -167.2(4) . . . . ?
C13C C12C C25C C24C 15.7(7) . . . . ?
C13C C14C C15C C16C -0.4(6) . . . . ?
C14C C15C C16C N11C -0.6(6) . . . . ?
C16C N11C C12C C13C -3.6(5) . . . . ?
C16C N11C C12C C25C 176.5(3) . . . . ?
N21C N22C C23C C24C 1.9(6) . . . . ?
N21C N22C C26C C51C 83.3(6) . . . . ?
N22C N21C C25C C12C -176.0(4) . . . . ?
N22C N21C C25C C24C 1.6(5) . . . . ?
N22C C23C C24C C25C -0.9(7) . . . . ?
N22C C26C C51C C52C -10.1(7) . . . . ?
N22C C26C C51C C56C 170.9(4) . . . . ?
C23C N22C C26C C51C -84.0(6) . . . . ?
C23C C24C C25C C12C 176.8(5) . . . . ?
C23C C24C C25C N21C -0.4(6) . . . . ?
C25C C12C C13C C14C -177.5(4) . . . . ?
C25C N21C N22C C23C -2.1(5) . . . . ?
C25C N21C N22C C26C -171.2(4) . . . . ?
C26C N22C C23C C24C 170.5(5) . . . . ?
C26C C51C C52C C53C -176.9(5) . . . . ?
C26C C51C C56C C55C 179.6(4) . . . . ?
C26C C51C C56C C61C -2.7(7) . . . . ?
N31C C32C C33C C34C -2.7(7) . . . . ?
N31C C32C C45C N41C 4.0(5) . . . . ?
N31C C32C C45C C44C 179.2(4) . . . . ?
C32C N31C C36C C35C -0.5(6) . . . . ?
C32C C33C C34C C35C -0.1(8) . . . . ?
C33C C32C C45C N41C -174.8(4) . . . . ?
C33C C32C C45C C44C 0.4(6) . . . . ?
C33C C34C C35C C36C 2.6(9) . . . . ?
C34C C35C C36C N31C -2.3(8) . . . . ?
C36C N31C C32C C33C 3.0(6) . . . . ?
C36C N31C C32C C45C -175.9(4) . . . . ?
N41C N42C C43C C44C -0.6(4) . . . . ?
N41C N42C C46C C64C -92.0(4) . . . . ?
N42C N41C C45C C32C 175.7(3) . . . . ?
N42C N41C C45C C44C -0.3(4) . . . . ?
N42C C43C C44C C45C 0.4(4) . . . . ?
N42C C46C C64C C55C 175.4(3) . . . . ?
N42C C46C C64C C63C -4.6(5) . . . . ?
C43C N42C C46C C64C 85.6(4) . . . . ?
C43C C44C C45C C32C -175.5(4) . . . . ?
C43C C44C C45C N41C 0.0(4) . . . . ?
C45C C32C C33C C34C 176.1(4) . . . . ?
C45C N41C N42C C43C 0.6(4) . . . . ?
C45C N41C N42C C46C 178.5(3) . . . . ?
C46C N42C C43C C44C -178.3(3) . . . . ?
C51C C52C C53C C54C -2.2(7) . . . . ?
C51C C56C C61C C62C -175.4(4) . . . . ?
C52C C51C C56C C55C 0.5(7) . . . . ?
C52C C51C C56C C61C 178.3(4) . . . . ?
C52C C53C C54C C55C -0.5(6) . . . . ?
C53C C54C C55C C56C 3.0(6) . . . . ?
C53C C54C C55C C64C -175.9(4) . . . . ?
C54C C55C C56C C51C -3.0(6) . . . . ?
C54C C55C C56C C61C 179.1(4) . . . . ?
C54C C55C C64C C46C -0.9(5) . . . . ?
C54C C55C C64C C63C 179.1(4) . . . . ?
C55C C56C C61C C62C 2.4(7) . . . . ?
C56C C51C C52C C53C 2.1(7) . . . . ?
C56C C55C C64C C46C -179.8(4) . . . . ?
C56C C55C C64C C63C 0.1(5) . . . . ?
C56C C61C C62C C63C -1.0(7) . . . . ?
C61C C62C C63C C64C -0.8(6) . . . . ?
C62C C63C C64C C46C -178.8(4) . . . . ?
C62C C63C C64C C55C 1.3(6) . . . . ?
C64C C55C C56C C51C 175.9(4) . . . . ?
C64C C55C C56C C61C -1.9(6) . . . . ?
N11D C12D C13D C14D -1.0(9) . . . . ?
N11D C12D C25D N21D 3.9(6) . . . . ?
N11D C12D C25D C24D -179.0(4) . . . . ?
C12D N11D C16D C15D -2.2(9) . . . . ?
C12D C13D C14D C15D 0.3(11) . . . . ?
C13D C12D C25D N21D -175.8(5) . . . . ?
C13D C12D C25D C24D 1.4(8) . . . . ?
C13D C14D C15D C16D -0.6(13) . . . . ?
C14D C15D C16D N11D 1.6(12) . . . . ?
C16D N11D C12D C13D 1.9(7) . . . . ?
C16D N11D C12D C25D -177.7(5) . . . . ?
N21D N22D C23D C24D -0.3(5) . . . . ?
N21D N22D C26D C51D -91.4(4) . . . . ?
N22D N21D C25D C12D 177.7(4) . . . . ?
N22D N21D C25D C24D 0.1(4) . . . . ?
N22D C23D C24D C25D 0.4(5) . . . . ?
N22D C26D C51D C52D -6.1(5) . . . . ?
N22D C26D C51D C56D 172.7(3) . . . . ?
C23D N22D C26D C51D 85.4(5) . . . . ?
C23D C24D C25D C12D -177.6(4) . . . . ?
C23D C24D C25D N21D -0.3(5) . . . . ?
C25D C12D C13D C14D 178.6(6) . . . . ?
C25D N21D N22D C23D 0.2(4) . . . . ?
C25D N21D N22D C26D 177.4(3) . . . . ?
C26D N22D C23D C24D -177.4(4) . . . . ?
C26D C51D C52D C53D 178.0(4) . . . . ?
C26D C51D C56D C55D -176.8(3) . . . . ?
C26D C51D C56D C61D 2.2(5) . . . . ?
N31D C32D C33D C34D -2.6(7) . . . . ?
N31D C32D C45D N41D 8.6(6) . . . . ?
N31D C32D C45D C44D -169.7(5) . . . . ?
C32D N31D C36D C35D -0.2(7) . . . . ?
C32D C33D C34D C35D 3.4(7) . . . . ?
C33D C32D C45D N41D -171.9(4) . . . . ?
C33D C32D C45D C44D 9.8(8) . . . . ?
C33D C34D C35D C36D -2.6(7) . . . . ?
C34D C35D C36D N31D 1.0(7) . . . . ?
C36D N31D C32D C33D 1.0(6) . . . . ?
C36D N31D C32D C45D -179.4(4) . . . . ?
N41D N42D C43D C44D -3.0(7) . . . . ?
N41D N42D C46D C64D 90.5(6) . . . . ?
N42D N41D C45D C32D -177.8(4) . . . . ?
N42D N41D C45D C44D 0.8(5) . . . . ?
N42D C43D C44D C45D 3.2(7) . . . . ?
N42D C46D C64D C55D 178.5(4) . . . . ?
N42D C46D C64D C63D -2.8(7) . . . . ?
C43D N42D C46D C64D -90.5(7) . . . . ?
C43D C44D C45D C32D 175.9(5) . . . . ?
C43D C44D C45D N41D -2.5(6) . . . . ?
C45D C32D C33D C34D 177.9(4) . . . . ?
C45D N41D N42D C43D 1.3(6) . . . . ?
C45D N41D N42D C46D -179.5(4) . . . . ?
C46D N42D C43D C44D 178.0(5) . . . . ?
C51D C52D C53D C54D -0.9(7) . . . . ?
C51D C56D C61D C62D -177.1(4) . . . . ?
C52D C51D C56D C55D 2.0(5) . . . . ?
C52D C51D C56D C61D -179.0(4) . . . . ?
C52D C53D C54D C55D 1.3(7) . . . . ?
C53D C54D C55D C56D 0.0(6) . . . . ?
C53D C54D C55D C64D -178.0(4) . . . . ?
C54D C55D C56D C51D -1.6(5) . . . . ?
C54D C55D C56D C61D 179.3(4) . . . . ?
C54D C55D C64D C46D -2.5(7) . . . . ?
C54D C55D C64D C63D 178.8(4) . . . . ?
C55D C56D C61D C62D 2.0(6) . . . . ?
C56D C51D C52D C53D -0.8(6) . . . . ?
C56D C55D C64D C46D 179.5(4) . . . . ?
C56D C55D C64D C63D 0.7(6) . . . . ?
C56D C61D C62D C63D 0.5(7) . . . . ?
C61D C62D C63D C64D -2.4(7) . . . . ?
C62D C63D C64D C46D -176.9(5) . . . . ?
C62D C63D C64D C55D 1.7(7) . . . . ?
C64D C55D C56D C51D 176.5(4) . . . . ?
C64D C55D C56D C61D -2.5(5) . . . . ?
N11E C12E C13E C14E 0.7(10) . . . . ?
N11E C12E C25E N21E 0.5(6) . . . . ?
N11E C12E C25E C24E -178.3(5) . . . . ?
C12E N11E C16E C15E -0.2(7) . . . . ?
C12E C13E C14E C15E -2.4(11) . . . . ?
C13E C12E C25E N21E 179.9(5) . . . . ?
C13E C12E C25E C24E 1.1(9) . . . . ?
C13E C14E C15E C16E 2.9(11) . . . . ?
C14E C15E C16E N11E -1.6(9) . . . . ?
C16E N11E C12E C13E 0.7(7) . . . . ?
C16E N11E C12E C25E -179.9(4) . . . . ?
N21E N22E C23E C24E 0.8(6) . . . . ?
N21E N22E C26E C51E 83.7(5) . . . . ?
N22E N21E C25E C12E -178.9(4) . . . . ?
N22E N21E C25E C24E 0.1(5) . . . . ?
N22E C23E C24E C25E -0.7(6) . . . . ?
N22E C26E C51E C52E -1.3(6) . . . . ?
N22E C26E C51E C56E 176.6(4) . . . . ?
C23E N22E C26E C51E -88.0(6) . . . . ?
C23E C24E C25E C12E 179.2(5) . . . . ?
C23E C24E C25E N21E 0.4(6) . . . . ?
C25E C12E C13E C14E -178.7(6) . . . . ?
C25E N21E N22E C23E -0.5(5) . . . . ?
C25E N21E N22E C26E -173.2(4) . . . . ?
C26E N22E C23E C24E 173.2(4) . . . . ?
C26E C51E C52E C53E 179.2(4) . . . . ?
C26E C51E C56E C55E 178.5(4) . . . . ?
C26E C51E C56E C61E -0.3(6) . . . . ?
N31E C32E C33E C34E -1.4(8) . . . . ?
N31E C32E C45E N41E -2.2(6) . . . . ?
N31E C32E C45E C44E 172.6(4) . . . . ?
C32E N31E C36E C35E -2.5(9) . . . . ?
C32E C33E C34E C35E -1.4(9) . . . . ?
C33E C32E C45E N41E -177.7(4) . . . . ?
C33E C32E C45E C44E -2.8(8) . . . . ?
C33E C34E C35E C36E 2.2(10) . . . . ?
C34E C35E C36E N31E -0.2(10) . . . . ?
C36E N31E C32E C33E 3.3(8) . . . . ?
C36E N31E C32E C45E -172.1(5) . . . . ?
N41E N42E C43E C44E 0.1(5) . . . . ?
N41E N42E C46E C64E -92.3(4) . . . . ?
N42E N41E C45E C32E 174.7(4) . . . . ?
N42E N41E C45E C44E -1.0(4) . . . . ?
N42E C43E C44E C45E -0.7(4) . . . . ?
N42E C46E C64E C55E -168.4(3) . . . . ?
N42E C46E C64E C63E 12.0(4) . . . . ?
C43E N42E C46E C64E 83.1(4) . . . . ?
C43E C44E C45E C32E -174.0(4) . . . . ?
C43E C44E C45E N41E 1.1(5) . . . . ?
C45E C32E C33E C34E 173.6(5) . . . . ?
C45E N41E N42E C43E 0.6(4) . . . . ?
C45E N41E N42E C46E 176.6(3) . . . . ?
C46E N42E C43E C44E -175.7(3) . . . . ?
C51E C52E C53E C54E 1.2(7) . . . . ?
C51E C56E C61E C62E 178.8(4) . . . . ?
C52E C51E C56E C55E -3.4(6) . . . . ?
C52E C51E C56E C61E 177.7(4) . . . . ?
C52E C53E C54E C55E -1.3(7) . . . . ?
C53E C54E C55E C56E -1.0(6) . . . . ?
C53E C54E C55E C64E -179.5(4) . . . . ?
C54E C55E C56E C51E 3.3(5) . . . . ?
C54E C55E C56E C61E -177.8(3) . . . . ?
C54E C55E C64E C46E -2.3(5) . . . . ?
C54E C55E C64E C63E 177.3(3) . . . . ?
C55E C56E C61E C62E -0.1(6) . . . . ?
C56E C51E C52E C53E 1.2(7) . . . . ?
C56E C55E C64E C46E 179.2(3) . . . . ?
C56E C55E C64E C63E -1.2(5) . . . . ?
C56E C61E C62E C63E -0.1(6) . . . . ?
C61E C62E C63E C64E -0.4(6) . . . . ?
C62E C63E C64E C46E -179.4(3) . . . . ?
C62E C63E C64E C55E 1.0(5) . . . . ?
C64E C55E C56E C51E -178.2(3) . . . . ?
C64E C55E C56E C61E 0.7(5) . . . . ?
N11F C12F C13F C14F 0.1(6) . . . . ?
N11F C12F C25F N21F -6.0(5) . . . . ?
N11F C12F C25F C24F 170.8(4) . . . . ?
C12F N11F C16F C15F 1.2(7) . . . . ?
C12F C13F C14F C15F 0.0(7) . . . . ?
C13F C12F C25F N21F 176.4(4) . . . . ?
C13F C12F C25F C24F -6.8(7) . . . . ?
C13F C14F C15F C16F 0.5(8) . . . . ?
C14F C15F C16F N11F -1.2(8) . . . . ?
C16F N11F C12F C13F -0.6(6) . . . . ?
C16F N11F C12F C25F -178.2(4) . . . . ?
N21F N22F C23F C24F 0.9(5) . . . . ?
N21F N22F C26F C51F -93.3(5) . . . . ?
N22F N21F C25F C12F 176.8(3) . . . . ?
N22F N21F C25F C24F -0.6(4) . . . . ?
N22F C23F C24F C25F -1.2(5) . . . . ?
N22F C26F C51F C52F -2.9(6) . . . . ?
N22F C26F C51F C56F -178.9(4) . . . . ?
C23F N22F C26F C51F 87.3(5) . . . . ?
C23F C24F C25F C12F -175.9(4) . . . . ?
C23F C24F C25F N21F 1.1(5) . . . . ?
C25F C12F C13F C14F 177.5(4) . . . . ?
C25F N21F N22F C23F -0.1(4) . . . . ?
C25F N21F N22F C26F -179.7(4) . . . . ?
C26F N22F C23F C24F -179.6(4) . . . . ?
C26F C51F C52F C53F -178.2(4) . . . . ?
C26F C51F C56F C55F 177.3(4) . . . . ?
C26F C51F C56F C61F -2.7(6) . . . . ?
N31F C32F C33F C34F 0.2(7) . . . . ?
N31F C32F C45F N41F -4.2(5) . . . . ?
N31F C32F C45F C44F 177.6(4) . . . . ?
C32F N31F C36F C35F 2.8(6) . . . . ?
C32F C33F C34F C35F 0.3(7) . . . . ?
C33F C32F C45F N41F 178.2(4) . . . . ?
C33F C32F C45F C44F 0.0(7) . . . . ?
C33F C34F C35F C36F 0.8(7) . . . . ?
C34F C35F C36F N31F -2.4(7) . . . . ?
C36F N31F C32F C33F -1.7(6) . . . . ?
C36F N31F C32F C45F -179.3(4) . . . . ?
N41F N42F C43F C44F 1.3(5) . . . . ?
N41F N42F C46F C64F 82.1(5) . . . . ?
N42F N41F C45F C32F -178.5(3) . . . . ?
N42F N41F C45F C44F 0.0(4) . . . . ?
N42F C43F C44F C45F -1.2(5) . . . . ?
N42F C46F C64F C55F -167.4(3) . . . . ?
N42F C46F C64F C63F 12.2(6) . . . . ?
C43F N42F C46F C64F -95.9(5) . . . . ?
C43F C44F C45F C32F 179.0(4) . . . . ?
C43F C44F C45F N41F 0.8(5) . . . . ?
C45F C32F C33F C34F 177.5(4) . . . . ?
C45F N41F N42F C43F -0.8(4) . . . . ?
C45F N41F N42F C46F -179.1(4) . . . . ?
C46F N42F C43F C44F 179.5(4) . . . . ?
C51F C52F C53F C54F 1.3(6) . . . . ?
C51F C56F C61F C62F 178.9(4) . . . . ?
C52F C51F C56F C55F 1.3(6) . . . . ?
C52F C51F C56F C61F -178.7(4) . . . . ?
C52F C53F C54F C55F 0.7(6) . . . . ?
C53F C54F C55F C56F -1.6(5) . . . . ?
C53F C54F C55F C64F 175.4(4) . . . . ?
C54F C55F C56F C51F 0.6(5) . . . . ?
C54F C55F C56F C61F -179.4(4) . . . . ?
C54F C55F C64F C46F -0.6(6) . . . . ?
C54F C55F C64F C63F 179.8(4) . . . . ?
C55F C56F C61F C62F -1.1(6) . . . . ?
C56F C51F C52F C53F -2.3(6) . . . . ?
C56F C55F C64F C46F 176.4(3) . . . . ?
C56F C55F C64F C63F -3.2(6) . . . . ?
C56F C61F C62F C63F -1.6(7) . . . . ?
C61F C62F C63F C64F 1.9(7) . . . . ?
C62F C63F C64F C46F -179.1(4) . . . . ?
C62F C63F C64F C55F 0.5(6) . . . . ?
C64F C55F C56F C51F -176.5(4) . . . . ?
C64F C55F C56F C61F 3.5(6) . . . . ?
O10G C11G C12G C13G -0.5(5) . . . . ?
O10G C15G C16G C17G -179.1(3) . . . . ?
C11G O10G C15G C14G 0.6(5) . . . . ?
C11G O10G C15G C16G -179.5(3) . . . . ?
C11G C12G C13G C14G 1.5(5) . . . . ?
C11G C12G C13G C21G -178.6(3) . . . . ?
C12G C13G C14G C15G -1.4(5) . . . . ?
C12G C13G C14G C19G -179.7(3) . . . . ?
C13G C14G C15G O10G 0.4(5) . . . . ?
C13G C14G C15G C16G -179.5(3) . . . . ?
C13G C14G C19G C18G 179.1(3) . . . . ?
C14G C15G C16G C17G 0.8(5) . . . . ?
C15G O10G C11G C12G -0.6(4) . . . . ?
C15G O10G C11G O20G 178.1(3) . . . . ?
C15G C14G C19G C18G 0.8(5) . . . . ?
C15G C16G C17G C18G -0.3(5) . . . . ?
C15G C16G C17G N22G 179.0(3) . . . . ?
C16G C17G C18G C19G 0.0(5) . . . . ?
C17G C18G C19G C14G -0.3(5) . . . . ?
C19G C14G C15G O10G 178.8(3) . . . . ?
C19G C14G C15G C16G -1.1(5) . . . . ?
O20G C11G C12G C13G -178.9(4) . . . . ?
C21G C13G C14G C15G 178.7(3) . . . . ?
C21G C13G C14G C19G 0.4(5) . . . . ?
N22G C17G C18G C19G -179.3(3) . . . . ?

_shelx_res_file                  
;
TITL shelxt in C 1 2/c 1
    dmwms-2v2-333_pf6.res
    created by SHELXL-2018/3 at 11:30:37 on 17-Mar-2021
CELL 0.6889 34.6066 29.361 41.9366 90 97.215 90
ZERR 4 0.000189 0.000184 0.000384 0 0.00066 0
LATT 7
SYMM -X,+Y,0.5-Z
SFAC C Co F H N O P
DISP C 0.0019 0.0015 10.8482
DISP Co 0.2978 0.9222 3700.8059
DISP F 0.0124 0.0097 47.6614
DISP H 0 0 0.6228
DISP N 0.0037 0.0031 18.3366
DISP O 0.0071 0.0057 30.1916
DISP P 0.0853 0.0888 377.3762
UNIT 1556 32 384 1656 296 148 64
SIMU 0.04 0.08 2.5 N11A > F94X
RIGU N11A > F94X

L.S. 8
PLAN  41
SIZE 0.06 0.09 0.1
TEMP -173.15
CONF
MORE -1
BOND $H
fmap 2
ABIN
ACTA
SHEL 999 0.71
OMIT 1 1 1
OMIT -2 0 4
OMIT 2 2 0
OMIT -3 1 1
OMIT 1 1 5
OMIT 1 3 5
OMIT 5 1 1
OMIT 2 0 2
OMIT -6 4 4
OMIT -5 9 2
OMIT -1 7 1
OMIT -17 7 15
OMIT -7 1 3
OMIT -5 5 5
OMIT -3 5 7
OMIT -20 4 8
OMIT -6 6 4
OMIT 0 6 1
OMIT -3 3 14
OMIT 3 1 2
OMIT -8 4 1
OMIT 5 5 1
OMIT 9 7 1
OMIT 0 2 2
OMIT -10 4 5
REM <olex2.extras>
REM <HklSrc "%.\\DMWMS-2v2-333_PF6.hkl">
REM </olex2.extras>

WGHT    0.200000
EXTI    0.000148
FVAR       0.04413   0.60232   0.71622   0.55960   0.82641
CO1   2    0.648294    0.718507    0.714533    11.00000    0.04563    0.05925 =
         0.10545    0.02056    0.02529    0.01061
CO2   2    0.897667    0.514062    0.637716    11.00000    0.03665    0.03929 =
         0.12106    0.01485    0.00735    0.00427
CO3   2    0.742998    0.433235    0.388486    11.00000    0.06822    0.05460 =
         0.10219   -0.02981    0.04349   -0.02963
CO4   2    0.493724    0.660830    0.459160    11.00000    0.03345    0.04467 =
         0.12230   -0.00331    0.02124   -0.00690
N11A  5    0.610450    0.759837    0.683270    11.00000    0.05198    0.07658 =
         0.10073    0.02081    0.02474    0.01735
C12A  1    0.624501    0.774018    0.656774    11.00000    0.04361    0.05065 =
         0.10875    0.01289    0.02601    0.00827
C13A  1    0.602287    0.799370    0.633429    11.00000    0.05543    0.05797 =
         0.09363    0.01045    0.02037    0.00867
AFIX  43
H13A  4    0.612449    0.808135    0.614325    11.00000   -1.20000
AFIX   0
C14A  1    0.564952    0.811681    0.638509    11.00000    0.05060    0.06716 =
         0.11873    0.01612    0.02028    0.01260
AFIX  43
H14A  4    0.549183    0.829273    0.622918    11.00000   -1.20000
AFIX   0
C15A  1    0.551065    0.798554    0.665741    11.00000    0.05255    0.10530 =
         0.11291    0.02351    0.02313    0.03357
AFIX  43
H15A  4    0.525613    0.807230    0.669590    11.00000   -1.20000
AFIX   0
C16A  1    0.574106    0.772431    0.687963    11.00000    0.05336    0.09931 =
         0.12099    0.03627    0.03253    0.02350
AFIX  43
H16A  4    0.564123    0.763099    0.707021    11.00000   -1.20000
AFIX   0
N21A  5    0.685098    0.738987    0.678529    11.00000    0.04445    0.04992 =
         0.10369    0.01503    0.02612    0.01020
N22A  5    0.721535    0.734801    0.669909    11.00000    0.04439    0.05287 =
         0.11061    0.01680    0.02785    0.01113
C23A  1    0.723472    0.752775    0.641081    11.00000    0.05302    0.05495 =
         0.12270    0.02536    0.03907    0.00809
AFIX  43
H23A  4    0.745922    0.753021    0.630166    11.00000   -1.20000
AFIX   0
C24A  1    0.687814    0.770973    0.629541    11.00000    0.05722    0.05108 =
         0.11371    0.02020    0.03522    0.00596
AFIX  43
H24A  4    0.680384    0.786186    0.609725    11.00000   -1.20000
AFIX   0
C25A  1    0.665020    0.761515    0.654318    11.00000    0.04241    0.04769 =
         0.10981    0.01186    0.02385    0.00592
C26A  1    0.752488    0.708921    0.688623    11.00000    0.04633    0.04837 =
         0.11337    0.01202    0.02126    0.00701
AFIX  23
H26A  4    0.749571    0.711779    0.711721    11.00000   -1.20000
H26B  4    0.777939    0.722321    0.685333    11.00000   -1.20000
AFIX   0
SAME 0.02 0.04 N11A > C16A
N31A  5    0.950596    0.481441    0.659947    11.00000    0.03895    0.06925 =
         0.15248    0.04429    0.01236    0.00336
C32A  1    0.946778    0.455318    0.685337    11.00000    0.04892    0.07115 =
         0.15440    0.04866    0.01545    0.01000
C33A  1    0.976514    0.428309    0.699623    11.00000    0.06152    0.11722 =
         0.18701    0.08991    0.02745    0.02825
AFIX  43
H33A  4    0.973317    0.411134    0.718311    11.00000   -1.20000
AFIX   0
C34A  1    1.011565    0.426487    0.686232    11.00000    0.05206    0.14017 =
         0.22900    0.10480    0.02997    0.03741
AFIX  43
H34A  4    1.031750    0.406417    0.694855    11.00000   -1.20000
AFIX   0
C35A  1    1.016428    0.453230    0.661190    11.00000    0.04736    0.14810 =
         0.21084    0.09643    0.03575    0.03358
AFIX  43
H35A  4    1.040396    0.453572    0.652356    11.00000   -1.20000
AFIX   0
C36A  1    0.985420    0.480486    0.648475    11.00000    0.04466    0.11653 =
         0.19627    0.08786    0.02377    0.01549
AFIX  43
H36A  4    0.988878    0.499512    0.630730    11.00000   -1.20000
AFIX   0
SAME 0.02 0.04 N21A > C25A
N41A  5    0.881293    0.484803    0.680956    11.00000    0.04595    0.04639 =
         0.12541    0.02029    0.01215    0.00431
N42A  5    0.848918    0.479464    0.695581    11.00000    0.05356    0.04364 =
         0.12440    0.01477    0.01837    0.00935
C43A  1    0.855488    0.450939    0.720768    11.00000    0.06816    0.04416 =
         0.11644    0.01226    0.02270    0.00374
AFIX  43
H43A  4    0.837127    0.442561    0.734764    11.00000   -1.20000
AFIX   0
C44A  1    0.893660    0.435878    0.722780    11.00000    0.06624    0.04264 =
         0.12676    0.01729    0.01326    0.00180
AFIX  43
H44A  4    0.906858    0.415580    0.738093    11.00000   -1.20000
AFIX   0
C45A  1    0.908497    0.457748    0.696710    11.00000    0.05313    0.04834 =
         0.12501    0.02014    0.01124    0.00467
C46A  1    0.812997    0.504796    0.684695    11.00000    0.04614    0.04522 =
         0.12697    0.00548    0.01374    0.00806
AFIX  23
H46A  4    0.790654    0.488708    0.692170    11.00000   -1.20000
H46B  4    0.808930    0.505011    0.660903    11.00000   -1.20000
AFIX   0
C51A  1    0.752504    0.658572    0.679764    11.00000    0.04315    0.04922 =
         0.09720    0.01312    0.02229    0.00403
C52A  1    0.722579    0.641373    0.657912    11.00000    0.04340    0.06049 =
         0.09738    0.01296    0.02278    0.00871
AFIX  43
H52A  4    0.702685    0.661110    0.648303    11.00000   -1.20000
AFIX   0
C53A  1    0.721648    0.594738    0.649961    11.00000    0.04793    0.05693 =
         0.10538    0.00828    0.02450   -0.00046
AFIX  43
H53A  4    0.700510    0.583185    0.635594    11.00000   -1.20000
AFIX   0
C54A  1    0.750504    0.565834    0.662485    11.00000    0.04530    0.05324 =
         0.10813    0.00627    0.02470    0.00270
AFIX  43
H54A  4    0.749417    0.534531    0.656710    11.00000   -1.20000
AFIX   0
C55A  1    0.782070    0.582494    0.684091    11.00000    0.04136    0.04587 =
         0.10738    0.01230    0.02427    0.00334
C56A  1    0.782887    0.629477    0.693150    11.00000    0.04135    0.04709 =
         0.09575    0.00877    0.02242    0.00444
C61A  1    0.814628    0.645851    0.715256    11.00000    0.05617    0.04522 =
         0.10157    0.00326    0.01605    0.00474
AFIX  43
H61A  4    0.815552    0.676919    0.721634    11.00000   -1.20000
AFIX   0
C62A  1    0.843477    0.616840    0.727122    11.00000    0.05466    0.05742 =
         0.11317    0.00753    0.00716    0.00369
AFIX  43
H62A  4    0.864113    0.627983    0.742179    11.00000   -1.20000
AFIX   0
C63A  1    0.843764    0.571504    0.717962    11.00000    0.05437    0.05566 =
         0.10856    0.01512    0.00749    0.01103
AFIX  43
H63A  4    0.864809    0.552397    0.726257    11.00000   -1.20000
AFIX   0
C64A  1    0.813610    0.553966    0.696834    11.00000    0.05262    0.04355 =
         0.11579    0.00956    0.02203    0.00626
SAME 0.02 0.04 N11A > C16A
N11B  5    0.908624    0.578359    0.659413    11.00000    0.06031    0.04637 =
         0.10067    0.01212    0.00193   -0.00745
C12B  1    0.882532    0.611225    0.649792    11.00000    0.06685    0.04859 =
         0.08577    0.01047    0.00901   -0.00469
C13B  1    0.887915    0.655941    0.660532    11.00000    0.09519    0.05190 =
         0.09328    0.00185    0.02389   -0.01335
AFIX  43
H13B  4    0.870005    0.679119    0.652773    11.00000   -1.20000
AFIX   0
C14B  1    0.919557    0.665873    0.682519    11.00000    0.11705    0.07265 =
         0.09509   -0.00394    0.01191   -0.03484
AFIX  43
H14B  4    0.923837    0.696200    0.690039    11.00000   -1.20000
AFIX   0
C15B  1    0.944493    0.632674    0.693411    11.00000    0.11295    0.08912 =
         0.09624    0.00880   -0.00825   -0.03825
AFIX  43
H15B  4    0.965817    0.639074    0.709344    11.00000   -1.20000
AFIX   0
C16B  1    0.938842    0.589194    0.681240    11.00000    0.07751    0.08201 =
         0.10513    0.02607   -0.01440   -0.01643
AFIX  43
H16B  4    0.957045    0.566119    0.688611    11.00000   -1.20000
AFIX   0
N21B  5    0.846476    0.552819    0.618324    11.00000    0.03960    0.04171 =
         0.09539    0.00235    0.00385    0.00807
N22B  5    0.811729    0.549090    0.599971    11.00000    0.03557    0.05365 =
         0.08896    0.00230    0.00709    0.00816
C23B  1    0.793260    0.589168    0.597059    11.00000    0.04625    0.06848 =
         0.08427    0.00972    0.01456    0.02267
AFIX  43
H23B  4    0.768346    0.594486    0.585351    11.00000   -1.20000
AFIX   0
C24B  1    0.816579    0.621632    0.613994    11.00000    0.06601    0.04995 =
         0.07861    0.00819    0.01746    0.02546
AFIX  43
H24B  4    0.811684    0.653291    0.615898    11.00000   -1.20000
AFIX   0
C25B  1    0.848880    0.596934    0.627567    11.00000    0.05160    0.04062 =
         0.08300    0.00978    0.01152    0.00617
C26B  1    0.800097    0.507116    0.581690    11.00000    0.03194    0.05717 =
         0.10171   -0.00083    0.01543   -0.00290
AFIX  23
H26C  4    0.771319    0.505071    0.578304    11.00000   -1.20000
H26D  4    0.810111    0.480301    0.594460    11.00000   -1.20000
AFIX   0
SAME 0.02 0.04 N11A > C16A
N31B  5    0.724367    0.369276    0.366511    11.00000    0.13410    0.07867 =
         0.11213   -0.04234    0.06510   -0.06417
C32B  1    0.749312    0.334793    0.372584    11.00000    0.19696    0.05597 =
         0.10648   -0.03871    0.07081   -0.04910
C33B  1    0.740334    0.290885    0.359746    11.00000    0.27398    0.06541 =
         0.12999   -0.03905    0.06351   -0.05789
AFIX  43
H33B  4    0.757996    0.266355    0.364599    11.00000   -1.20000
AFIX   0
C34B  1    0.706158    0.284119    0.340381    11.00000    0.30063    0.09503 =
         0.14216   -0.05392    0.04867   -0.10899
AFIX  43
H34B  4    0.700045    0.254959    0.331302    11.00000   -1.20000
AFIX   0
C35B  1    0.680624    0.319696    0.334076    11.00000    0.25062    0.12693 =
         0.10433   -0.05733    0.04563   -0.11275
AFIX  43
H35B  4    0.656490    0.315179    0.320955    11.00000   -1.20000
AFIX   0
C36B  1    0.690283    0.362275    0.346983    11.00000    0.16669    0.11414 =
         0.11065   -0.05242    0.04834   -0.09183
AFIX  43
H36B  4    0.672853    0.387027    0.342140    11.00000   -1.20000
AFIX   0
SAME 0.02 0.04 N21A > C25A
N41B  5    0.788458    0.387068    0.407548    11.00000    0.11046    0.04080 =
         0.11253   -0.01929    0.05683   -0.01785
N42B  5    0.822003    0.386600    0.427454    11.00000    0.09816    0.04374 =
         0.12294   -0.01394    0.04989   -0.00262
C43B  1    0.839446    0.345340    0.427124    11.00000    0.15348    0.05592 =
         0.15323   -0.00629    0.06214    0.02344
AFIX  43
H43B  4    0.863568    0.336855    0.438999    11.00000   -1.20000
AFIX   0
C44B  1    0.815759    0.317995    0.406405    11.00000    0.19772    0.04252 =
         0.16225   -0.02268    0.07507    0.01068
AFIX  43
H44B  4    0.820156    0.287008    0.401425    11.00000   -1.20000
AFIX   0
C45B  1    0.783804    0.344912    0.394070    11.00000    0.15893    0.04287 =
         0.12039   -0.02384    0.07287   -0.01535
C46B  1    0.834494    0.424912    0.447686    11.00000    0.07264    0.04714 =
         0.11348   -0.00242    0.03587    0.00012
AFIX  23
H46C  4    0.828677    0.453390    0.435375    11.00000   -1.20000
H46D  4    0.863057    0.423219    0.453660    11.00000   -1.20000
AFIX   0
SAME 0.02 0.04 C51A > C64A
C51B  1    0.815550    0.505937    0.549004    11.00000    0.03216    0.04747 =
         0.09738   -0.00035    0.01037   -0.00101
C52B  1    0.838717    0.540241    0.540050    11.00000    0.03738    0.04417 =
         0.09143    0.00374    0.00911   -0.00272
AFIX  43
H52B  4    0.843936    0.565923    0.553691    11.00000   -1.20000
AFIX   0
C53B  1    0.854668    0.538075    0.511397    11.00000    0.03898    0.04416 =
         0.11063    0.00648    0.01472   -0.00748
AFIX  43
H53B  4    0.870594    0.562362    0.505697    11.00000   -1.20000
AFIX   0
C54B  1    0.847804    0.501033    0.490840    11.00000    0.04165    0.04470 =
         0.09902    0.00398    0.01944   -0.00294
AFIX  43
H54B  4    0.859537    0.499700    0.471561    11.00000   -1.20000
AFIX   0
C55B  1    0.823093    0.465063    0.498803    11.00000    0.04145    0.03861 =
         0.10185    0.00111    0.02095   -0.00113
C56B  1    0.806313    0.467772    0.528265    11.00000    0.03860    0.04262 =
         0.10219   -0.00298    0.02075   -0.00731
C61B  1    0.781725    0.431738    0.536385    11.00000    0.05717    0.05746 =
         0.10211   -0.00234    0.02717   -0.01762
AFIX  43
H61B  4    0.770291    0.432998    0.555810    11.00000   -1.20000
AFIX   0
C62B  1    0.774534    0.394811    0.515837    11.00000    0.08948    0.04650 =
         0.11661    0.00013    0.03456   -0.02429
AFIX  43
H62B  4    0.757947    0.370913    0.521105    11.00000   -1.20000
AFIX   0
C63B  1    0.791682    0.392715    0.487359    11.00000    0.08362    0.04618 =
         0.12270   -0.01347    0.03503   -0.01709
AFIX  43
H63B  4    0.787069    0.366751    0.473903    11.00000   -1.20000
AFIX   0
C64B  1    0.814767    0.426733    0.478346    11.00000    0.06224    0.04090 =
         0.11071   -0.00215    0.02949   -0.00357
SAME 0.02 0.04 N11A > C16A
N11C  5    0.768665    0.451999    0.346497    11.00000    0.04834    0.05470 =
         0.09656   -0.02315    0.02703   -0.01491
C12C  1    0.746310    0.477063    0.325089    11.00000    0.05496    0.05974 =
         0.10191   -0.03034    0.02810   -0.01865
C13C  1    0.760244    0.497877    0.299085    11.00000    0.06907    0.05606 =
         0.09797   -0.01528    0.02807   -0.00891
AFIX  43
H13C  4    0.743817    0.516580    0.284700    11.00000   -1.20000
AFIX   0
C14C  1    0.799234    0.490520    0.294653    11.00000    0.06975    0.06429 =
         0.09731   -0.01134    0.03296   -0.02143
AFIX  43
H14C  4    0.809770    0.503987    0.277040    11.00000   -1.20000
AFIX   0
C15C  1    0.821828    0.463627    0.316119    11.00000    0.05546    0.07941 =
         0.10595   -0.02248    0.03756   -0.01863
AFIX  43
H15C  4    0.848286    0.457999    0.313525    11.00000   -1.20000
AFIX   0
C16C  1    0.805833    0.444739    0.341588    11.00000    0.05103    0.07004 =
         0.09797   -0.02061    0.02814   -0.01026
AFIX  43
H16C  4    0.821709    0.425849    0.356246    11.00000   -1.20000
AFIX   0
SAME 0.02 0.04 N21A > C25A
N21C  5    0.695086    0.468442    0.359351    11.00000    0.04613    0.08585 =
         0.10978   -0.04160    0.03288   -0.02071
N22C  5    0.656308    0.473439    0.357108    11.00000    0.04125    0.13011 =
         0.11190   -0.04911    0.02367   -0.02396
C23C  1    0.642126    0.490768    0.328491    11.00000    0.05400    0.13887 =
         0.12234   -0.04891    0.02303   -0.00822
AFIX  43
H23C  4    0.615649    0.498102    0.321628    11.00000   -1.20000
AFIX   0
C24C  1    0.673298    0.496172    0.310437    11.00000    0.06001    0.14324 =
         0.10453   -0.03523    0.01541   -0.00466
AFIX  43
H24C  4    0.672512    0.507315    0.289098    11.00000   -1.20000
AFIX   0
C25C  1    0.705132    0.481707    0.330616    11.00000    0.05517    0.08209 =
         0.10880   -0.03666    0.02623   -0.00867
C26C  1    0.634840    0.468666    0.385001    11.00000    0.04018    0.10666 =
         0.13818   -0.05010    0.03381   -0.02829
AFIX  23
H26E  4    0.646542    0.443815    0.398973    11.00000   -1.20000
H26F  4    0.607475    0.460332    0.377543    11.00000   -1.20000
AFIX   0
SAME 0.02 0.04 N11A > C16A
N31C  5    0.454557    0.667981    0.495410    11.00000    0.04369    0.04880 =
         0.16044   -0.01290    0.03995   -0.01046
C32C  1    0.467162    0.648848    0.524722    11.00000    0.04796    0.05700 =
         0.13748   -0.02510    0.04097   -0.02267
C33C  1    0.445070    0.650716    0.550370    11.00000    0.05962    0.08586 =
         0.15524   -0.02979    0.05663   -0.03310
AFIX  43
H33C  4    0.453899    0.636103    0.570160    11.00000   -1.20000
AFIX   0
C34C  1    0.410400    0.673998    0.546529    11.00000    0.06808    0.08756 =
         0.20809   -0.02337    0.07699   -0.01947
AFIX  43
H34C  4    0.394865    0.675659    0.563629    11.00000   -1.20000
AFIX   0
C35C  1    0.398484    0.694800    0.517742    11.00000    0.05730    0.06972 =
         0.24514   -0.00374    0.08575   -0.00567
AFIX  43
H35C  4    0.375062    0.712026    0.515161    11.00000   -1.20000
AFIX   0
C36C  1    0.420712    0.690853    0.491896    11.00000    0.04873    0.06134 =
         0.21121    0.01037    0.05897   -0.00551
AFIX  43
H36C  4    0.411640    0.704513    0.471810    11.00000   -1.20000
AFIX   0
SAME 0.02 0.04 N21A > C25A
N41C  5    0.525208    0.630986    0.501469    11.00000    0.03824    0.04480 =
         0.10786   -0.01474    0.02303   -0.01096
N42C  5    0.559938    0.611134    0.511576    11.00000    0.03923    0.05021 =
         0.09406   -0.00748    0.02020   -0.01064
C43C  1    0.562192    0.595347    0.541892    11.00000    0.05311    0.05466 =
         0.09952   -0.00339    0.02018   -0.01992
AFIX  43
H43C  4    0.583692    0.580100    0.553576    11.00000   -1.20000
AFIX   0
C44C  1    0.526630    0.605805    0.552828    11.00000    0.06569    0.06671 =
         0.09520   -0.01255    0.03058   -0.02532
AFIX  43
H44C  4    0.518920    0.599412    0.573320    11.00000   -1.20000
AFIX   0
C45C  1    0.505079    0.627659    0.526989    11.00000    0.05175    0.05472 =
         0.11326   -0.01765    0.03487   -0.02515
C46C  1    0.589352    0.607386    0.489756    11.00000    0.03528    0.05126 =
         0.09141   -0.00459    0.01856   -0.01029
AFIX  23
H46E  4    0.615485    0.610058    0.502267    11.00000   -1.20000
H46F  4    0.586186    0.633013    0.474307    11.00000   -1.20000
AFIX   0
SAME 0.02 0.04 C51A > C64A
C51C  1    0.635678    0.512248    0.404127    11.00000    0.03613    0.08169 =
         0.11046   -0.02962    0.02437   -0.01660
C52C  1    0.659398    0.548284    0.398366    11.00000    0.03921    0.08564 =
         0.10882   -0.01502    0.02715   -0.01484
AFIX  43
H52C  4    0.674709    0.546052    0.381148    11.00000   -1.20000
AFIX   0
C53C  1    0.661746    0.587787    0.416828    11.00000    0.03897    0.06364 =
         0.11432   -0.00009    0.02335   -0.01036
AFIX  43
H53C  4    0.679144    0.611380    0.412512    11.00000   -1.20000
AFIX   0
C54C  1    0.639143    0.592940    0.441212    11.00000    0.03351    0.05448 =
         0.10002   -0.00311    0.01672   -0.00534
AFIX  43
H54C  4    0.640987    0.619886    0.453853    11.00000   -1.20000
AFIX   0
C55C  1    0.612748    0.557446    0.447490    11.00000    0.02662    0.05261 =
         0.09143   -0.00507    0.00866   -0.00551
C56C  1    0.611516    0.516418    0.429539    11.00000    0.03092    0.06151 =
         0.10783   -0.01687    0.01557   -0.00980
C61C  1    0.585472    0.481353    0.436470    11.00000    0.03902    0.05668 =
         0.11636   -0.02066    0.01774   -0.01161
AFIX  43
H61C  4    0.585133    0.453305    0.425144    11.00000   -1.20000
AFIX   0
C62C  1    0.560868    0.487513    0.459275    11.00000    0.04411    0.05162 =
         0.10659   -0.00727    0.01685   -0.01568
AFIX  43
H62C  4    0.543285    0.464050    0.463465    11.00000   -1.20000
AFIX   0
C63C  1    0.561745    0.528719    0.476462    11.00000    0.03588    0.04901 =
         0.09391   -0.00405    0.01605   -0.01001
AFIX  43
H63C  4    0.544355    0.532869    0.492039    11.00000   -1.20000
AFIX   0
C64C  1    0.587064    0.563003    0.471284    11.00000    0.03235    0.04602 =
         0.08678   -0.00240    0.01274   -0.00488
SAME 0.02 0.04 N11A > C16A
N11D  5    0.454699    0.695017    0.422655    11.00000    0.04521    0.06224 =
         0.16012    0.00782    0.01732   -0.00487
C12D  1    0.454278    0.741178    0.424425    11.00000    0.04079    0.06086 =
         0.17527    0.01833    0.03238    0.00412
C13D  1    0.427998    0.767619    0.403705    11.00000    0.06680    0.07593 =
         0.19168    0.02637    0.03476    0.01967
AFIX  43
H13D  4    0.427880    0.799867    0.405539    11.00000   -1.20000
AFIX   0
C14D  1    0.403034    0.746410    0.381241    11.00000    0.06163    0.10078 =
         0.21630    0.04407   -0.00614    0.00751
AFIX  43
H14D  4    0.385221    0.763756    0.367025    11.00000   -1.20000
AFIX   0
C15D  1    0.403306    0.701255    0.378954    11.00000    0.07166    0.10996 =
         0.19970    0.03330   -0.02834    0.00540
AFIX  43
H15D  4    0.385465    0.686521    0.363198    11.00000   -1.20000
AFIX   0
C16D  1    0.429617    0.675153    0.399527    11.00000    0.06634    0.08384 =
         0.15544    0.02160   -0.00837   -0.00237
AFIX  43
H16D  4    0.429810    0.642977    0.397163    11.00000   -1.20000
AFIX   0
SAME 0.02 0.04 N21A > C25A
N21D  5    0.508909    0.731877    0.466570    11.00000    0.03976    0.04667 =
         0.14107   -0.00626    0.03711   -0.00895
N22D  5    0.532364    0.759392    0.486291    11.00000    0.04922    0.05086 =
         0.13598   -0.01544    0.04040   -0.01224
C23D  1    0.522234    0.803668    0.481960    11.00000    0.07169    0.05064 =
         0.14312   -0.02224    0.06235   -0.01795
AFIX  43
H23D  4    0.534696    0.828695    0.493354    11.00000   -1.20000
AFIX   0
C24D  1    0.491105    0.806482    0.458480    11.00000    0.06606    0.04867 =
         0.17417   -0.00217    0.06339   -0.00385
AFIX  43
H24D  4    0.477742    0.833043    0.450191    11.00000   -1.20000
AFIX   0
C25D  1    0.483350    0.760169    0.449311    11.00000    0.04792    0.04910 =
         0.15629    0.00552    0.04795   -0.00032
C26D  1    0.563082    0.740415    0.509857    11.00000    0.05301    0.05798 =
         0.13279   -0.03051    0.04909   -0.02312
AFIX  23
H26G  4    0.585339    0.761848    0.512511    11.00000   -1.20000
H26H  4    0.572332    0.711500    0.501322    11.00000   -1.20000
AFIX   0
SAME 0.02 0.04 N11A > C16A
N31D  5    0.689375    0.673640    0.740495    11.00000    0.05519    0.05351 =
         0.11673    0.02310    0.02862    0.00618
C32D  1    0.687473    0.630120    0.731755    11.00000    0.05588    0.05858 =
         0.13177    0.02818    0.03991    0.00326
C33D  1    0.715039    0.598372    0.746133    11.00000    0.08487    0.05862 =
         0.12723    0.03721    0.04759    0.01279
AFIX  43
H33D  4    0.712934    0.567065    0.740460    11.00000   -1.20000
AFIX   0
C34D  1    0.744458    0.613004    0.768058    11.00000    0.07143    0.07723 =
         0.13431    0.04612    0.03587    0.01449
AFIX  43
H34D  4    0.763878    0.592150    0.776944    11.00000   -1.20000
AFIX   0
C35D  1    0.746426    0.657772    0.777541    11.00000    0.07421    0.08456 =
         0.11424    0.04091    0.01557    0.01382
AFIX  43
H35D  4    0.766316    0.668220    0.793548    11.00000   -1.20000
AFIX   0
C36D  1    0.718374    0.687054    0.762915    11.00000    0.06441    0.07098 =
         0.11124    0.03219    0.01922    0.00921
AFIX  43
H36D  4    0.719627    0.718238    0.768998    11.00000   -1.20000
AFIX   0
SAME 0.02 0.04 N21A > C25A
N41D  5    0.633723    0.652811    0.692337    11.00000    0.04510    0.07246 =
         0.13233    0.01064    0.03044   -0.00945
N42D  5    0.605845    0.632215    0.672048    11.00000    0.05912    0.09648 =
         0.14093    0.00148    0.02811   -0.02059
C43D  1    0.609014    0.586463    0.674312    11.00000    0.09552    0.08677 =
         0.18143   -0.00812    0.03676   -0.04552
AFIX  43
H43D  4    0.591767    0.565160    0.662967    11.00000   -1.20000
AFIX   0
C44D  1    0.641267    0.575569    0.695711    11.00000    0.09441    0.06748 =
         0.18206    0.00246    0.04623   -0.02824
AFIX  43
H44D  4    0.651576    0.546286    0.701428    11.00000   -1.20000
AFIX   0
C45D  1    0.655357    0.618900    0.707150    11.00000    0.06600    0.05833 =
         0.13539    0.01067    0.03670   -0.00752
C46D  1    0.576692    0.660084    0.651449    11.00000    0.04992    0.12850 =
         0.14329   -0.01074    0.02330   -0.02869
AFIX  23
H46G  4    0.572122    0.688871    0.662684    11.00000   -1.20000
H46H  4    0.551705    0.643317    0.647860    11.00000   -1.20000
AFIX   0
SAME 0.02 0.04 C51A > C64A
C51D  1    0.550121    0.731323    0.542798    11.00000    0.04236    0.05271 =
         0.14015   -0.02546    0.04081   -0.01788
C52D  1    0.514057    0.744225    0.550057    11.00000    0.04624    0.06322 =
         0.12521   -0.02546    0.03829   -0.01181
AFIX  43
H52D  4    0.496540    0.760154    0.534710    11.00000   -1.20000
AFIX   0
C53D  1    0.503261    0.733467    0.580787    11.00000    0.04547    0.07658 =
         0.14136   -0.02500    0.04143   -0.01049
AFIX  43
H53D  4    0.478443    0.742902    0.585747    11.00000   -1.20000
AFIX   0
C54D  1    0.526518    0.710777    0.602760    11.00000    0.04183    0.09529 =
         0.12307   -0.02457    0.03097   -0.01871
AFIX  43
H54D  4    0.517845    0.703803    0.622811    11.00000   -1.20000
AFIX   0
C55D  1    0.564321    0.696677    0.596793    11.00000    0.04023    0.07356 =
         0.13411   -0.03533    0.03415   -0.02112
C56D  1    0.576473    0.708043    0.565794    11.00000    0.04042    0.05791 =
         0.13779   -0.03152    0.03559   -0.02200
C61D  1    0.614132    0.694688    0.559667    11.00000    0.04163    0.06555 =
         0.14071   -0.03312    0.03850   -0.01856
AFIX  43
H61D  4    0.622834    0.702669    0.539804    11.00000   -1.20000
AFIX   0
C62D  1    0.638059    0.670642    0.581710    11.00000    0.04644    0.07381 =
         0.15237   -0.02495    0.04201   -0.01750
AFIX  43
H62D  4    0.663294    0.662258    0.577122    11.00000   -1.20000
AFIX   0
C63D  1    0.626004    0.658108    0.611024    11.00000    0.04589    0.08244 =
         0.13836   -0.02013    0.02019   -0.01567
AFIX  43
H63D  4    0.642842    0.640304    0.625722    11.00000   -1.20000
AFIX   0
C64D  1    0.590319    0.670973    0.619056    11.00000    0.04384    0.08526 =
         0.13874   -0.02031    0.03361   -0.02300
SAME 0.02 0.04 N11A > C16A
N11E  5    0.607320    0.706091    0.748894    11.00000    0.05353    0.06828 =
         0.11415    0.02516    0.02244    0.01058
C12E  1    0.609295    0.735663    0.773549    11.00000    0.08384    0.07819 =
         0.10652    0.02934    0.03648    0.02151
C13E  1    0.586087    0.730918    0.798364    11.00000    0.12098    0.10587 =
         0.13253    0.02421    0.06674   -0.00038
AFIX  43
H13E  4    0.587772    0.752401    0.815421    11.00000   -1.20000
AFIX   0
C14E  1    0.560808    0.694711    0.797703    11.00000    0.13902    0.12384 =
         0.14330    0.02512    0.08575   -0.00422
AFIX  43
H14E  4    0.545534    0.690222    0.814747    11.00000   -1.20000
AFIX   0
C15E  1    0.557839    0.664984    0.772069    11.00000    0.08544    0.10021 =
         0.13803    0.04401    0.04910    0.00290
AFIX  43
H15E  4    0.539702    0.640558    0.770676    11.00000   -1.20000
AFIX   0
C16E  1    0.581860    0.671444    0.748346    11.00000    0.05895    0.08636 =
         0.12694    0.03004    0.04057    0.00541
AFIX  43
H16E  4    0.580246    0.650485    0.730972    11.00000   -1.20000
AFIX   0
SAME 0.02 0.04 N21A > C25A
N21E  5    0.658738    0.774414    0.747787    11.00000    0.06326    0.06092 =
         0.10011    0.01954    0.02569    0.01707
N22E  5    0.682383    0.811220    0.753970    11.00000    0.07393    0.05655 =
         0.10554    0.01078    0.02125    0.01721
C23E  1    0.676263    0.832456    0.781766    11.00000    0.09912    0.06403 =
         0.11116    0.00314    0.02147    0.01131
AFIX  43
H23E  4    0.689348    0.858968    0.790462    11.00000   -1.20000
AFIX   0
C24E  1    0.647793    0.808853    0.795131    11.00000    0.11625    0.07853 =
         0.10209    0.01533    0.03403    0.01816
AFIX  43
H24E  4    0.637443    0.815153    0.814599    11.00000   -1.20000
AFIX   0
C25E  1    0.637512    0.772716    0.772846    11.00000    0.08558    0.07036 =
         0.10402    0.02069    0.02824    0.01752
C26E  1    0.707256    0.828171    0.730891    11.00000    0.05740    0.04810 =
         0.12114    0.00621    0.02662    0.00960
AFIX  23
H26I  4    0.717775    0.801915    0.719931    11.00000   -1.20000
H26J  4    0.729564    0.844709    0.742673    11.00000   -1.20000
AFIX   0
SAME 0.02 0.04 N11A > C16A
N31E  5    0.784611    1.075152    0.569924    11.00000    0.07461    0.06477 =
         0.11739   -0.03135    0.04902   -0.03919
C32E  1    0.783927    1.038340    0.550196    11.00000    0.05696    0.06732 =
         0.09743   -0.02545    0.03365   -0.02946
C33E  1    0.803441    1.037129    0.523352    11.00000    0.06018    0.08834 =
         0.10911   -0.03114    0.04153   -0.03222
AFIX  43
H33E  4    0.802809    1.010573    0.510355    11.00000   -1.20000
AFIX   0
C34E  1    0.824113    1.075736    0.515714    11.00000    0.09053    0.12236 =
         0.11003   -0.02801    0.05142   -0.06274
AFIX  43
H34E  4    0.838283    1.075818    0.497725    11.00000   -1.20000
AFIX   0
C35E  1    0.823359    1.113749    0.535051    11.00000    0.10536    0.10338 =
         0.12037   -0.01861    0.04735   -0.06870
AFIX  43
H35E  4    0.836424    1.140727    0.529924    11.00000   -1.20000
AFIX   0
C36E  1    0.803872    1.112841    0.561622    11.00000    0.09774    0.08271 =
         0.10980   -0.02698    0.04113   -0.05850
AFIX  43
H36E  4    0.803850    1.139360    0.574599    11.00000   -1.20000
AFIX   0
SAME 0.02 0.04 N21A > C25A
N41E  5    0.739359    1.005910    0.584097    11.00000    0.04628    0.04220 =
         0.10119   -0.01719    0.03112   -0.01665
N42E  5    0.715687    0.968596    0.583492    11.00000    0.03944    0.03703 =
         0.10232   -0.01388    0.02584   -0.01254
C43E  1    0.720287    0.941570    0.558069    11.00000    0.04474    0.03773 =
         0.09759   -0.01337    0.01751   -0.00804
AFIX  43
H43E  4    0.706854    0.913835    0.552784    11.00000   -1.20000
AFIX   0
C44E  1    0.747482    0.960859    0.541283    11.00000    0.04039    0.04692 =
         0.09105   -0.01616    0.01998   -0.00394
AFIX  43
H44E  4    0.756910    0.949547    0.522490    11.00000   -1.20000
AFIX   0
C45E  1    0.758336    1.001152    0.558079    11.00000    0.04339    0.04730 =
         0.09409   -0.01740    0.02551   -0.00983
C46E  1    0.691381    0.959141    0.608679    11.00000    0.04349    0.03633 =
         0.09591   -0.00802    0.02483   -0.00791
AFIX  23
H46I  4    0.667034    0.944257    0.598986    11.00000   -1.20000
H46J  4    0.684242    0.988298    0.618255    11.00000   -1.20000
AFIX   0
SAME 0.02 0.04 C51A > C64A
C51E  1    0.686377    0.859434    0.705919    11.00000    0.05373    0.04384 =
         0.10241   -0.00362    0.01907    0.00487
C52E  1    0.647694    0.869819    0.704848    11.00000    0.05937    0.05333 =
         0.11899    0.01197    0.04200    0.00874
AFIX  43
H52E  4    0.633016    0.856680    0.720183    11.00000   -1.20000
AFIX   0
C53E  1    0.629421    0.899397    0.681603    11.00000    0.05084    0.04792 =
         0.12457    0.00861    0.03608    0.00514
AFIX  43
H53E  4    0.602640    0.906414    0.681711    11.00000   -1.20000
AFIX   0
C54E  1    0.649055    0.918403    0.658808    11.00000    0.04263    0.04199 =
         0.11487   -0.00190    0.02502    0.00062
AFIX  43
H54E  4    0.635762    0.937930    0.643014    11.00000   -1.20000
AFIX   0
C55E  1    0.689292    0.909247    0.658462    11.00000    0.04257    0.03525 =
         0.10699   -0.00866    0.02437   -0.00342
C56E  1    0.708547    0.880068    0.683109    11.00000    0.05033    0.03682 =
         0.10925   -0.00780    0.02595    0.00047
C61E  1    0.749123    0.872249    0.683420    11.00000    0.04655    0.04749 =
         0.11674   -0.01058    0.01969    0.00078
AFIX  43
H61E  4    0.762439    0.853150    0.699480    11.00000   -1.20000
AFIX   0
C62E  1    0.769410    0.891939    0.660796    11.00000    0.04223    0.04482 =
         0.11975   -0.01571    0.02358   -0.00287
AFIX  43
H62E  4    0.796535    0.886388    0.661388    11.00000   -1.20000
AFIX   0
C63E  1    0.750236    0.920129    0.636903    11.00000    0.03949    0.04048 =
         0.11408   -0.01294    0.02367   -0.00419
AFIX  43
H63E  4    0.764773    0.933548    0.621579    11.00000   -1.20000
AFIX   0
C64E  1    0.711231    0.928887    0.634995    11.00000    0.03954    0.03529 =
         0.09758   -0.01199    0.01994   -0.00623
SAME 0.02 0.04 N11A > C16A
N11F  5    0.882368    0.452931    0.611873    11.00000    0.04073    0.04455 =
         0.15821   -0.00304    0.01928    0.00503
C12F  1    0.895311    0.450122    0.583054    11.00000    0.04845    0.04099 =
         0.14160   -0.00765   -0.00095    0.01621
C13F  1    0.887039    0.412785    0.562028    11.00000    0.05811    0.04575 =
         0.18488   -0.02233   -0.00661    0.01819
AFIX  43
H13F  4    0.896548    0.411552    0.541758    11.00000   -1.20000
AFIX   0
C14F  1    0.864236    0.377732    0.572379    11.00000    0.07179    0.04742 =
         0.20181   -0.02426    0.00238    0.00713
AFIX  43
H14F  4    0.857926    0.351946    0.559054    11.00000   -1.20000
AFIX   0
C15F  1    0.851171    0.380617    0.601424    11.00000    0.06688    0.04515 =
         0.22121   -0.00874    0.01967    0.00103
AFIX  43
H15F  4    0.835854    0.356821    0.608689    11.00000   -1.20000
AFIX   0
C16F  1    0.860228    0.418024    0.620126    11.00000    0.05642    0.04267 =
         0.20166   -0.00237    0.02888    0.00224
AFIX  43
H16F  4    0.850345    0.419642    0.640230    11.00000   -1.20000
AFIX   0
SAME 0.02 0.04 N21A > C25A
N21F  5    0.925016    0.523514    0.595569    11.00000    0.03797    0.04492 =
         0.12496    0.00728    0.00942    0.00633
N22F  5    0.950602    0.551313    0.583230    11.00000    0.04666    0.04979 =
         0.12393    0.00651    0.01918    0.00889
C23F  1    0.961465    0.534581    0.556837    11.00000    0.05605    0.07748 =
         0.13369    0.02025    0.02278    0.01241
AFIX  43
H23F  4    0.979480    0.548333    0.544459    11.00000   -1.20000
AFIX   0
C24F  1    0.942252    0.493132    0.549779    11.00000    0.07750    0.06106 =
         0.12757   -0.00417    0.00942    0.02130
AFIX  43
H24F  4    0.943906    0.473484    0.532003    11.00000   -1.20000
AFIX   0
C25F  1    0.920346    0.487667    0.574825    11.00000    0.04516    0.04862 =
         0.13281   -0.00385    0.00665    0.01663
C26F  1    0.963551    0.593541    0.598399    11.00000    0.04620    0.05724 =
         0.12011    0.01298    0.00514   -0.00147
AFIX  23
H26K  4    0.991099    0.598527    0.595212    11.00000   -1.20000
H26L  4    0.962494    0.590781    0.621801    11.00000   -1.20000
AFIX   0
SAME 0.02 0.04 N11A > C16A
N31F  5    1.029376    0.905727    0.555512    11.00000    0.03602    0.05635 =
         0.10111    0.00867    0.00425   -0.01117
C32F  1    1.012853    0.926331    0.578853    11.00000    0.04514    0.04673 =
         0.09417    0.00149    0.00329   -0.00820
C33F  1    1.025850    0.967926    0.591233    11.00000    0.05960    0.05470 =
         0.10227    0.00235    0.00650   -0.01494
AFIX  43
H33F  4    1.013522    0.981603    0.607833    11.00000   -1.20000
AFIX   0
C34F  1    1.056191    0.989602    0.579898    11.00000    0.06444    0.05793 =
         0.11300   -0.00014    0.00351   -0.02527
AFIX  43
H34F  4    1.065348    1.018170    0.588391    11.00000   -1.20000
AFIX   0
C35F  1    1.073237    0.968559    0.555560    11.00000    0.05182    0.05893 =
         0.11490    0.00665    0.00415   -0.02582
AFIX  43
H35F  4    1.094654    0.982400    0.547205    11.00000   -1.20000
AFIX   0
C36F  1    1.058691    0.927008    0.543495    11.00000    0.04797    0.06036 =
         0.11386    0.00520    0.01038   -0.01692
AFIX  43
H36F  4    1.069814    0.913295    0.526262    11.00000   -1.20000
AFIX   0
SAME 0.02 0.04 N21A > C25A
N41F  5    0.970142    0.861028    0.576682    11.00000    0.03735    0.04550 =
         0.09967    0.00088    0.01344   -0.01057
N42F  5    0.940766    0.845745    0.591857    11.00000    0.04258    0.04677 =
         0.10295    0.00078    0.01887   -0.00831
C43F  1    0.933424    0.874607    0.615819    11.00000    0.05052    0.05960 =
         0.11007   -0.00500    0.01725   -0.00531
AFIX  43
H43F  4    0.914388    0.870682    0.630056    11.00000   -1.20000
AFIX   0
C44F  1    0.959108    0.910839    0.615420    11.00000    0.04607    0.05564 =
         0.10577   -0.00370    0.01043   -0.00635
AFIX  43
H44F  4    0.961065    0.936940    0.628915    11.00000   -1.20000
AFIX   0
C45F  1    0.981307    0.900631    0.591012    11.00000    0.04026    0.04825 =
         0.10179    0.00243    0.00669   -0.00840
C46F  1    0.921141    0.802745    0.583313    11.00000    0.03975    0.04638 =
         0.10841    0.00046    0.01482   -0.01067
AFIX  23
H46K  4    0.918060    0.799410    0.559638    11.00000   -1.20000
H46L  4    0.894748    0.803816    0.590057    11.00000   -1.20000
AFIX   0
SAME 0.02 0.04 C51A > C64A
C51F  1    0.939971    0.635075    0.585994    11.00000    0.03330    0.04917 =
         0.10821    0.01028    0.01079   -0.00534
C52F  1    0.909822    0.631348    0.560967    11.00000    0.03774    0.04332 =
         0.11550    0.00451    0.01180   -0.00469
AFIX  43
H52F  4    0.903290    0.602318    0.551836    11.00000   -1.20000
AFIX   0
C53F  1    0.888906    0.669856    0.549006    11.00000    0.03107    0.04994 =
         0.10044    0.00613    0.00815   -0.00740
AFIX  43
H53F  4    0.867989    0.666752    0.532169    11.00000   -1.20000
AFIX   0
C54F  1    0.898609    0.711974    0.561582    11.00000    0.02808    0.04620 =
         0.10671    0.01010    0.01209   -0.00325
AFIX  43
H54F  4    0.884058    0.737823    0.553460    11.00000   -1.20000
AFIX   0
C55F  1    0.930071    0.717794    0.586590    11.00000    0.03305    0.05038 =
         0.09485    0.00471    0.01287   -0.00828
C56F  1    0.950894    0.678162    0.598990    11.00000    0.03215    0.05091 =
         0.10227    0.00947    0.01038   -0.00431
C61F  1    0.982155    0.684159    0.624240    11.00000    0.04305    0.06517 =
         0.10972    0.01491    0.00146   -0.00543
AFIX  43
H61F  4    0.996140    0.658343    0.633133    11.00000   -1.20000
AFIX   0
C62F  1    0.992055    0.725962    0.635602    11.00000    0.04878    0.06728 =
         0.11942    0.01190   -0.00390   -0.01197
AFIX  43
H62F  4    1.012547    0.728901    0.652809    11.00000   -1.20000
AFIX   0
C63F  1    0.973008    0.765451    0.622794    11.00000    0.04472    0.06006 =
         0.11171    0.00787    0.00488   -0.01295
AFIX  43
H63F  4    0.981135    0.794614    0.630849    11.00000   -1.20000
AFIX   0
C64F  1    0.942058    0.761482    0.598148    11.00000    0.03858    0.04891 =
         0.10008    0.00883    0.01152   -0.00713

O10G  6    0.682539    0.736541    0.514828    11.00000    0.03310    0.03725 =
         0.08922    0.00093    0.01524    0.00093
C11G  1    0.677257    0.698474    0.495007    11.00000    0.03315    0.04133 =
         0.08766    0.00277    0.01753   -0.00612
C12G  1    0.709481    0.667804    0.495539    11.00000    0.03756    0.03747 =
         0.09092   -0.00433    0.01550   -0.00132
AFIX  43
H12G  4    0.706507    0.641439    0.482327    11.00000   -1.20000
AFIX   0
C13G  1    0.743753    0.674550    0.513852    11.00000    0.03709    0.03504 =
         0.08888   -0.00005    0.02078   -0.00214
C14G  1    0.748375    0.713686    0.534511    11.00000    0.03695    0.03278 =
         0.07951    0.00303    0.01404    0.00015
C15G  1    0.717217    0.743907    0.534241    11.00000    0.03346    0.03672 =
         0.08035    0.00825    0.01436    0.00048
C16G  1    0.718632    0.782497    0.552830    11.00000    0.04172    0.03350 =
         0.09207    0.00683    0.01891    0.00039
AFIX  43
H16G  4    0.696590    0.801930    0.552098    11.00000   -1.20000
AFIX   0
C17G  1    0.752878    0.792839    0.572830    11.00000    0.04603    0.03059 =
         0.08827    0.00162    0.01637   -0.00536
C18G  1    0.785267    0.763748    0.573831    11.00000    0.03920    0.04193 =
         0.08693    0.00214    0.01454   -0.00808
AFIX  43
H18G  4    0.808629    0.770618    0.587398    11.00000   -1.20000
AFIX   0
C19G  1    0.782822    0.724892    0.554823    11.00000    0.03442    0.03482 =
         0.08904    0.00230    0.01701   -0.00170
AFIX  43
H19G  4    0.804803    0.705375    0.555475    11.00000   -1.20000
AFIX   0
O20G  6    0.645273    0.694722    0.479596    11.00000    0.03089    0.05375 =
         0.09945   -0.00190    0.01100   -0.00420
C21G  1    0.777044    0.641669    0.512940    11.00000    0.04067    0.04056 =
         0.10684   -0.00904    0.01283    0.00510
AFIX 137
H21A  4    0.768509    0.616076    0.498782    11.00000   -1.50000
H21B  4    0.785443    0.630278    0.534672    11.00000   -1.50000
H21C  4    0.798826    0.657276    0.504772    11.00000   -1.50000
AFIX   0
N22G  5    0.756167    0.831897    0.591838    11.00000    0.06206    0.03652 =
         0.10628   -0.01003    0.02324   -0.00732
AFIX  93
H22A  4    0.736362    0.850778    0.591430    11.00000   -1.20000
H22B  4    0.778049    0.837690    0.604252    11.00000   -1.20000
AFIX   0

P11X  7    0.618323    0.867335    0.553068    11.00000    0.04144    0.04144 =
         0.11557    0.01459    0.01187   -0.00736
F12X  3    0.587569    0.870811    0.577962    11.00000    0.05687    0.09741 =
         0.14607    0.05370    0.03648    0.01569
F13X  3    0.622799    0.921093    0.554246    11.00000    0.06192    0.04322 =
         0.11587    0.00851    0.02445    0.00594
F14X  3    0.584764    0.871751    0.523571    11.00000    0.05430    0.08216 =
         0.13542    0.03302   -0.00522   -0.01644
F15X  3    0.614424    0.813297    0.552394    11.00000    0.08422    0.04653 =
         0.13644    0.01848   -0.01252   -0.02632
F16X  3    0.653136    0.862476    0.582297    11.00000    0.04997    0.04303 =
         0.10741    0.00664    0.00793   -0.00318
F17X  3    0.649778    0.864425    0.528350    11.00000    0.06196    0.05366 =
         0.11065    0.00523    0.02301    0.00726
SAME 0.02 0.04 P11X > F17X
PART 1
P21X  7    0.852593    0.792248    0.662870    31.00000    0.05051    0.05447 =
         0.09717    0.01132    0.02023    0.00432
F22X  3    0.853514    0.750595    0.687423    31.00000    0.09965    0.06800 =
         0.10486    0.02532    0.01692    0.01885
F23X  3    0.859915    0.758046    0.634252    31.00000    0.09567    0.07736 =
         0.10347    0.01368    0.02697    0.03140
F24X  3    0.898472    0.798704    0.670695    31.00000    0.05556    0.11384 =
         0.17862   -0.00304    0.00713    0.01146
F25X  3    0.845280    0.826623    0.690909    31.00000    0.09285    0.07218 =
         0.12207   -0.01026    0.00918    0.01139
F26X  3    0.806651    0.786822    0.654833    31.00000    0.05341    0.08412 =
         0.11231    0.00815    0.01707   -0.00625
F27X  3    0.849705    0.833231    0.637673    31.00000    0.08674    0.06194 =
         0.15336    0.03138    0.05575    0.01273

SAME 0.02 0.04 P11X > F17X
PART 2
P1    7    0.852648    0.785167    0.664883   -31.00000    0.05316    0.05189 =
         0.15539    0.01217    0.00658   -0.00090
F22Y  3    0.819845    0.800472    0.685577   -31.00000    0.09953    0.08508 =
         0.19168    0.00370    0.06145    0.00244
F25Y  3    0.871284    0.755720    0.694082   -31.00000    0.11143    0.08131 =
         0.13558    0.00503   -0.01931    0.01567
F26Y  3    0.876031    0.828774    0.678391   -31.00000    0.09631    0.08201 =
         0.18377   -0.01891    0.00767   -0.02093
F27Y  3    0.835715    0.815676    0.634866   -31.00000    0.13301    0.05151 =
         0.12678    0.00056   -0.01392    0.01797
F23Y  3    0.827324    0.743212    0.649180   -31.00000    0.05993    0.06406 =
         0.14663    0.00069    0.01632   -0.00777
F24Y  3    0.887605    0.768821    0.646648   -31.00000    0.04562    0.08132 =
         0.19310   -0.00030    0.01956   -0.00138

SAME 0.02 0.04 P11X > F17X
PART 1
P31X  7    0.684362    0.543842    0.554742    51.00000    0.03764    0.09081 =
         0.10195   -0.02170    0.01172   -0.00208
F32X  3    0.646217    0.552276    0.572597    51.00000    0.03966    0.12054 =
         0.14967   -0.04231    0.02910    0.00184
F33X  3    0.664326    0.565795    0.522190    51.00000    0.07070    0.18105 =
         0.11844   -0.00401   -0.00980    0.02112
F34X  3    0.667430    0.495767    0.542607    51.00000    0.07110    0.13794 =
         0.15213   -0.07894    0.04901   -0.04658
F35X  3    0.705734    0.521321    0.586893    51.00000    0.05251    0.08466 =
         0.11275    0.00332    0.02787   -0.00399
F36X  3    0.700938    0.591545    0.566867    51.00000    0.06617    0.07370 =
         0.12603   -0.01499    0.01399    0.00702
F37X  3    0.722069    0.534357    0.537215    51.00000    0.04275    0.10013 =
         0.09923   -0.00882    0.01949    0.00440

SAME 0.02 0.04 P11X > F17X
PART 2
P31Y  7    0.680825    0.539503    0.556946   -51.00000    0.01627    0.12137 =
         0.14663   -0.07418    0.00370    0.00641
F32Y  3    0.647973    0.534688    0.579105   -51.00000    0.05073    0.11281 =
         0.13788   -0.04018    0.01310   -0.01465
F33Y  3    0.670592    0.592045    0.547297   -51.00000    0.06635    0.10378 =
         0.21393   -0.03755    0.06651   -0.02093
F34Y  3    0.651111    0.527463    0.527351   -51.00000    0.02202    0.10137 =
         0.11954   -0.00202    0.00180   -0.00107
F35Y  3    0.695764    0.489691    0.563092   -51.00000    0.08147    0.14154 =
         0.13335    0.00512    0.01854    0.03024
F36Y  3    0.711678    0.554233    0.585952   -51.00000    0.07286    0.23036 =
         0.13043   -0.06554    0.01402   -0.04309
F37Y  3    0.714802    0.545561    0.534080   -51.00000    0.05364    0.10007 =
         0.14759   -0.06064    0.02499   -0.03447

SAME 0.02 0.04 P11X > F17X
PART 0
P41X  7    0.478683    0.575298    0.652742    11.00000    0.06569    0.14110 =
         0.11450   -0.05379    0.03906   -0.04950
F42X  3    0.500805    0.562679    0.684151    11.00000    0.17036    0.47113 =
         0.14907   -0.01596   -0.04508   -0.01010
F43X  3    0.490114    0.627194    0.661072    11.00000    0.10558    0.22900 =
         0.34789   -0.20625    0.13282   -0.10486
F44X  3    0.439895    0.582955    0.667916    11.00000    0.09836    0.19919 =
         0.18605   -0.08050    0.07969   -0.08360
F45X  3    0.464764    0.527092    0.642163    11.00000    0.07362    0.10353 =
         0.19330   -0.00688    0.03697   -0.01620
F46X  3    0.516033    0.571495    0.634980    11.00000    0.12674    0.19970 =
         0.25540   -0.14458    0.12359   -0.09884
F47X  3    0.454340    0.593925    0.619393    11.00000    0.23237    0.10751 =
         0.18829    0.00094    0.04507   -0.02270

SAME 0.02 0.04 P11X > F17X
PART 1
P51X  7    0.802136    0.245660    0.553512    10.25000    0.09310    0.04383 =
         0.15379   -0.01417    0.07248   -0.00977
F52X  3    0.840808    0.270531    0.546234    10.25000    0.12059    0.07267 =
         0.17319   -0.01883    0.08768   -0.03589
F53X  3    0.799382    0.278893    0.583393    10.25000    0.18618    0.05864 =
         0.18863   -0.02237    0.13678   -0.01254
F54X  3    0.776552    0.279511    0.531318    10.25000    0.11455    0.06305 =
         0.21870    0.02548    0.07523   -0.00121
F55X  3    0.806675    0.210526    0.525938    10.25000    0.10937    0.05960 =
         0.13009    0.00455    0.04690   -0.00401
F56X  3    0.829609    0.212807    0.577766    10.25000    0.08790    0.04718 =
         0.16246   -0.01930    0.02880   -0.03455
F57X  3    0.765307    0.219635    0.562160    10.25000    0.06587    0.06983 =
         0.16857    0.01537    0.05605    0.00377

SAME 0.02 0.04 P11X > F17X
PART 2
P51Y  7    0.825158    0.250172    0.580415    40.75000    0.21810    0.06932 =
         0.26496   -0.02651    0.16305   -0.02541
F52Y  3    0.866655    0.269563    0.575514    40.75000    0.17346    0.04885 =
         0.16791   -0.00240    0.09289   -0.01609
F53Y  3    0.829153    0.274218    0.614876    40.75000    0.37989    0.05091 =
         0.24121   -0.03027    0.22376   -0.04393
F54Y  3    0.807435    0.295099    0.565858    40.75000    0.18728    0.07845 =
         0.26362   -0.05160    0.09033   -0.03043
F55Y  3    0.823509    0.227501    0.546387    40.75000    0.20527    0.09382 =
         0.24483   -0.04031    0.13558   -0.03439
F56Y  3    0.843867    0.205209    0.595173    40.75000    0.25241    0.04618 =
         0.22393   -0.03615    0.14941   -0.04357
F57Y  3    0.783978    0.228772    0.583849    40.75000    0.24947    0.10047 =
         0.30212   -0.02604    0.17899   -0.05488

SAME 0.02 0.04 P11X > F17X
PART 3
P51Z  7    0.876927    0.258288    0.613641   -40.75000    0.33788    0.19580 =
         0.35649    0.07267    0.06065   -0.02678
F52Z  3    0.900000    0.268009    0.583351   -40.75000    0.35515    0.22553 =
         0.24408    0.00698    0.04386    0.02024
F53Z  3    0.900167    0.296963    0.636058   -40.75000    0.38948    0.18140 =
         0.17250    0.08142    0.05430    0.11528
F54Z  3    0.850860    0.299018    0.598725   -40.75000    0.34804    0.20053 =
         0.32841   -0.02352    0.02395    0.01252
F55Z  3    0.851118    0.221666    0.591584   -40.75000    0.27746    0.18206 =
         0.30162   -0.01113    0.10335    0.07802
F56Z  3    0.905799    0.217947    0.621144   -40.75000    0.38152    0.24211 =
         0.17852   -0.01520    0.06239    0.05684
F57Z  3    0.850302    0.247556    0.639407   -40.75000    0.36488    0.28939 =
         0.28779   -0.02251    0.08006    0.05557

SAME 0.02 0.04 P11X > F17X
PART 0
P61X  7    0.947105    0.545600    0.780876    10.50000    0.08482    0.20803 =
         0.16503    0.01510   -0.00299    0.00862
F62X  3    0.970729    0.586840    0.771178    10.50000    0.12403    0.27429 =
         0.12798   -0.01021   -0.00445   -0.07049
F63X  3    0.936667    0.532639    0.746835    10.50000    0.23646    0.20415 =
         0.17079    0.02313   -0.02524    0.01176
F66X  3    0.985453    0.519844    0.776664    10.50000    0.11945    0.31404 =
         0.23499   -0.08465    0.00565    0.01323
F64X  3    0.911816    0.576391    0.789236    10.50000    0.11315    0.36330 =
         0.25720    0.02423    0.01890    0.07328
F65X  3    0.959445    0.559410    0.818148    10.50000    0.16708    0.35401 =
         0.15495   -0.03169    0.02582    0.02524
F67X  3    0.925028    0.501650    0.793432    10.50000    0.16808    0.32223 =
         0.27657    0.08519   -0.02549   -0.07084

SAME 0.02 0.04 P11X > F17X
PART 1
P71X  7    0.720202    0.439400    0.717294    21.00000    0.10004    0.09733 =
         0.09990    0.01394   -0.00232   -0.02106
F72X  3    0.727818    0.454853    0.683181    21.00000    0.14765    0.22556 =
         0.11328    0.03753   -0.02519   -0.09218
F73X  3    0.765054    0.435866    0.731658    21.00000    0.07822    0.18383 =
         0.11758    0.04333    0.01205   -0.01621
F74X  3    0.732484    0.387707    0.706465    21.00000    0.30881    0.16808 =
         0.20277   -0.03685    0.03689   -0.01039
F75X  3    0.679337    0.421361    0.703611    21.00000    0.16558    0.26728 =
         0.13485    0.00948   -0.01620   -0.11829
F76X  3    0.705842    0.484136    0.727414    21.00000    0.32419    0.10038 =
         0.22683    0.00144   -0.03531    0.08648
F77X  3    0.713600    0.419653    0.751262    21.00000    0.17200    0.12418 =
         0.10312    0.02387    0.01402   -0.05335

SAME 0.02 0.04 P11X > F17X
PART 2
P71Y  7    0.732367    0.432503    0.722083   -21.00000    0.26024    0.19518 =
         0.19945   -0.00760    0.02325   -0.05057
F77Y  3    0.760854    0.420967    0.752706   -21.00000    0.28394    0.20871 =
         0.22698    0.01881    0.00222    0.01894
F76Y  3    0.742279    0.484727    0.725088   -21.00000    0.24511    0.12756 =
         0.12781   -0.00404    0.10680   -0.05332
F75Y  3    0.699246    0.442877    0.743586   -21.00000    0.20952    0.25222 =
         0.19521    0.06704    0.06637   -0.07222
F73Y  3    0.718028    0.380570    0.723413   -21.00000    0.28589    0.22858 =
         0.27557    0.00659    0.07979   -0.11738
F72Y  3    0.761645    0.415297    0.699889   -21.00000    0.21611    0.08290 =
         0.25070   -0.00569    0.02469   -0.04680
F74Y  3    0.703364    0.438782    0.689869   -21.00000    0.25999    0.29495 =
         0.20610   -0.01734   -0.02068   -0.02950

SAME 0.02 0.04 P11X > F17X
PART 0
P81X  7    1.078550    0.563526    0.620147    10.75000    0.04366    0.14137 =
         0.19155    0.03048    0.01696    0.00689
F82X  3    1.111047    0.597045    0.637337    10.75000    0.09131    0.14267 =
         0.47274   -0.06297   -0.06511    0.03867
F83X  3    1.046773    0.580465    0.640329    10.75000    0.06712    0.22645 =
         0.22570   -0.02707   -0.01659    0.03346
F84X  3    1.091134    0.526460    0.647256    10.75000    0.06431    0.20596 =
         0.17906    0.07628    0.00262    0.00305
F85X  3    1.110684    0.541245    0.602699    10.75000    0.05721    0.19019 =
         0.17617    0.05260    0.04580    0.01293
F86X  3    1.064346    0.599149    0.593081    10.75000    0.10626    0.19896 =
         0.38905    0.16540    0.01505    0.00034
F87X  3    1.045426    0.529324    0.603635    10.75000    0.05401    0.18778 =
         0.14389    0.03425    0.01768   -0.00601

SAME 0.02 0.04 P11X > F17X
PART 1
P81Y  7    0.809182    0.780140    0.796116    10.25000    0.06915    0.08413 =
         0.16819    0.06470   -0.06036   -0.04444
F82Y  3    0.816716    0.734719    0.817219    10.25000    0.07357    0.11107 =
         0.10285    0.03570   -0.01631   -0.01609
F83Y  3    0.853596    0.781894    0.792488    10.25000    0.05949    0.14277 =
         0.29704    0.10398   -0.05069   -0.03752
F84Y  3    0.815698    0.809390    0.827000    10.25000    0.12048    0.11314 =
         0.23519   -0.01020   -0.12762   -0.00831
F85Y  3    0.763827    0.777842    0.799861    10.25000    0.06576    0.06112 =
         0.12892    0.02219   -0.05167   -0.02255
F86Y  3    0.792551    0.750701    0.764446    10.25000    0.20286    0.14019 =
         0.08764    0.01294    0.03341   -0.13131
F87Y  3    0.802368    0.818467    0.769266    10.25000    0.05583    0.14305 =
         0.23796    0.13158   -0.04430   -0.03936

SAME 0.02 0.04 P11X > F14X
PART 0
P91X  7    0.500000    0.814163    0.750000    10.50000    0.12601    0.08648 =
         0.09703    0.00000    0.05755    0.00000
F92X  3    0.528672    0.775726    0.743247    11.00000    0.33529    0.16235 =
         0.15622    0.02754    0.11527    0.12685
F93X  3    0.529427    0.852460    0.742266    11.00000    0.07684    0.13410 =
         0.09713    0.00526    0.02986   -0.01381
F94X  3    0.483641    0.815417    0.713471    11.00000    0.14894    0.17056 =
         0.09218   -0.02484    0.04725   -0.06037
HKLF 4


REM  shelxt in C 1 2/c 1
REM wR2 = 0.3670, GooF = S = 1.275, Restrained GooF = 1.454 for all data
REM R1 = 0.1033 for 34246 Fo > 4sig(Fo) and 0.1472 for all 61669 data
REM 2910 parameters refined using 12076 restraints

END

WGHT      0.2000      0.0000

REM Highest difference peak  2.875,  deepest hole -1.591,  1-sigma level  0.104
Q1    1   0.9020  0.5091  0.6157  11.00000  0.05    2.87
Q2    1   0.8027  0.7837  0.7489  11.00000  0.05    1.61
Q3    1   0.7759  0.7631  0.7610  11.00000  0.05    1.29
Q4    1   1.0784  0.5390  0.5990  11.00000  0.05    1.26
Q5    1   0.9291  0.3107  0.6347  11.00000  0.05    1.17
Q6    1   0.8064  0.7893  0.8467  11.00000  0.05    1.00
Q7    1   1.1184  0.6283  0.6312  11.00000  0.05    0.98
Q8    1   0.7978  0.7921  0.8129  11.00000  0.05    0.98
Q9    1   0.9201  0.3194  0.6452  11.00000  0.05    0.96
Q10   1   0.8382  0.7100  0.8135  11.00000  0.05    0.83
Q11   1   0.7690  0.8015  0.8234  11.00000  0.05    0.82
Q12   1   0.4608  0.6060  0.6472  11.00000  0.05    0.81
Q13   1   0.6463  0.7111  0.7320  11.00000  0.05    0.79
Q14   1   1.0974  0.5132  0.6225  11.00000  0.05    0.76
Q15   1   0.8291  0.6935  0.8298  11.00000  0.05    0.76
Q16   1   0.8609  0.2727  0.6259  11.00000  0.05    0.75
Q17   1   0.5960  0.8329  0.5607  11.00000  0.05    0.74
Q18   1   0.7289  0.4482  0.3757  11.00000  0.05    0.73
Q19   1   1.1124  0.5789  0.6067  11.00000  0.05    0.73
Q20   1   0.9228  0.3011  0.6146  11.00000  0.05    0.72
Q21   1   0.8067  0.7402  0.7690  11.00000  0.05    0.71
Q22   1   0.7710  0.7721  0.7950  11.00000  0.05    0.71
Q23   1   0.5199  0.8295  0.7565  11.00000  0.05    0.68
Q24   1   0.9193  0.5689  0.6428  11.00000  0.05    0.64
Q25   1   0.6098  0.8753  0.5727  11.00000  0.05    0.64
Q26   1   1.1018  0.5220  0.5805  11.00000  0.05    0.62
Q27   1   0.4884  0.6703  0.4746  11.00000  0.05    0.62
Q28   1   1.0607  0.5736  0.5769  11.00000  0.05    0.59
Q29   1   0.7608  0.4724  0.7322  11.00000  0.05    0.58
Q30   1   0.4899  0.6002  0.6281  11.00000  0.05    0.57
Q31   1   1.0561  0.6195  0.6320  11.00000  0.05    0.57
Q32   1   1.0863  0.5982  0.6304  11.00000  0.05    0.55
Q33   1   0.8402  0.8085  0.8089  11.00000  0.05    0.54
Q34   1   0.5493  0.8021  0.7422  11.00000  0.05    0.53
Q35   1   0.9790  0.5644  0.7718  11.00000  0.05    0.53
Q36   1   0.7307  0.4882  0.7236  11.00000  0.05    0.52
Q37   1   0.9299  0.5200  0.5783  11.00000  0.05    0.52
Q38   1   0.7873  0.8383  0.8033  11.00000  0.05    0.52
Q39   1   1.1168  0.5419  0.6092  11.00000  0.05    0.52
Q40   1   1.0513  0.6030  0.5670  11.00000  0.05    0.52
Q41   1   0.9291  0.5410  0.7462  11.00000  0.05    0.50
;
_shelx_res_checksum              78061

_olex2_submission_special_instructions 'No special instructions were received'
_exptl_crystal_recrystallization_method 
'slow cooling from solvothermal synthesis'
####################################################################### 
# 
# This file contains crystal structure data downloaded from the 
# Cambridge Structural Database (CSD) hosted by the Cambridge 
# Crystallographic Data Centre (CCDC).
# 
# Full information about CCDC data access policies and citation 
# guidelines are available at http://www.ccdc.cam.ac.uk/access/V1 
# 
# Audit and citation data items may have been added by the CCDC. 
# Please retain this information to preserve the provenance of 
# this file and to allow appropriate attribution of the data. 
# 
#######################################################################

data_dmwms-2v2-330_so3cf3
_database_code_depnum_ccdc_archive 'CCDC 2101194'
loop_
_audit_author_name
_audit_author_address
'Christopher Taylor'
;University of Warwick
United Kingdom
;
_audit_update_record             
;
2021-08-01 deposited with the CCDC.	2021-08-25 downloaded from the CCDC.
;
_refine_special_details          
;Refinement of F^2^ against ALL reflections.  The weighted R-factor wR and goodness of fit S are based on F^2^, conventional R-factors R are based on F, with F set to zero for negative F^2^. The threshold expression of F^2^ > 2sigma(F^2^) is used only for calculating R-factors(gt) etc. and is not relevant to the choice of reflections for refinement.  R-factors based on F^2^ are statistically about twice as large as those based on F, and R- factors based on ALL data will be even larger.

The structure consists of a coordination cage complex cation with the formula Co8(C28H22N6)12, 16 triflate counter anions, 24 methanol per formula unit including those added from the applied solvent mask.

Within the asymmetric unit cell there are two cage fragments. The first fragment with ligands A-F represents half a cage formula unit. The second fragment with ligands G-H is equivalent to a sixth of a formula unit. Therefore, there are 4/6 of a cage formula unit in the asymmetric unit.

The X-ray diffraction limit of the crystal was set at 0.80 A resolution (SHEL 999). 

Rigid bond and similarity restraints were applied to the anisotropic displacement parameters of all atoms in the structure (RIGU and SIMU).

All hydrogen atoms were geometrically placed and refined with riding model.

5.5 triflate anions were located within the asymmetric unit, with residue S61X (0.5) and S71X (0.25) located within the cage cavities in the location. The remaining anions residues S11X (0.8), S21X (0.55), S31X (0.75), S41X (0.65), S51X (0.75), S81X (0.5), and S91X (0.75) were located within the cage portals and the spaces between cage units. The anions were all modelled with a fixed occupancy value included in brackets above. The 1,2 (DFIX) and 1,3 (DANG) bond lengths of the anions were restrained.

Disordered solvent molecules could not be sensibly modelled, so the structure was treated with a solvent mask using Olex2 implementation of BYPASS (a.k.a. SQUEEZE). Details are included below within the smtbx_masks section.

It is noted that while the cage crystal was soaked with guest 4-methyl-7-amino courmarin there were none of these guests located.,SQUEEZE
;
_exptl_crystal_preparation       
'Crystal was soaked in methanolic mother liquor (from the solvothermal crystals growth). A saturated methanolic solution of tetra-butyl ammonium triflate was added along with a saturated methanolic solution of 7-amino-4-methyl coumarin and left for around 24 hours. Crystals were transferred to Fomblin oil before a crystal was mounted on a MiteGen Microloop and flash frozen under liquid nitrogen for storage'
_smtbx_masks_special_details     
;
A solvent mask was calculated and 11223 electrons were 
found in a volume of 36170\%A^3^ in 3 voids per unit cell. 
This is consistent with the presence of 
7.75[SO3CF3], 14.083[CH3OH], 6.333[CH3OH], 0.084[CH3OH] per Unit Cell 
which account for 11217 electrons 
per unit cell.
;
loop_
_smtbx_masks_void_nr
_smtbx_masks_void_average_x
_smtbx_masks_void_average_y
_smtbx_masks_void_average_z
_smtbx_masks_void_volume
_smtbx_masks_void_count_electrons
_smtbx_masks_void_content
1 -0.214 -0.800 -0.578 31543.7 9836.8 '93 SO3CF3,169 CH3OH'
2 -0.002 0.120 0.872 220.1 75.7 '4.222 CH3OH'
3 0.002 0.880 0.128 220.1 74.9 '4.222 CH3OH'
4 0.064 0.227 0.124 37.4 1.2 '0.056 CH3OH'
5 0.120 0.122 0.128 220.1 74.9 '4.222 CH3OH'
6 0.122 0.002 0.872 220.1 75.7 '4.222 CH3OH'
7 0.106 0.503 0.791 37.4 1.2 '0.056 CH3OH'
8 0.164 0.936 0.124 37.4 1.2 '0.056 CH3OH'
9 0.170 0.730 0.542 37.4 1.2 '0.056 CH3OH'
10 0.213 0.545 0.538 220.1 75.7 '4.222 CH3OH'
11 0.212 0.665 0.795 220.1 74.9 '4.222 CH3OH'
12 0.227 0.164 0.876 37.4 1.2 '0.056 CH3OH'
13 0.270 0.439 0.542 37.4 1.2 '0.056 CH3OH'
14 0.332 0.787 0.538 220.1 75.7 '4.222 CH3OH'
15 0.335 0.547 0.795 220.1 74.9 '4.222 CH3OH'
16 0.397 0.894 0.791 37.4 1.2 '0.056 CH3OH'
17 0.453 0.788 0.795 220.1 74.9 '4.222 CH3OH'
18 0.455 0.668 0.538 220.1 75.7 '4.222 CH3OH'
19 0.439 0.170 0.458 37.4 1.2 '0.056 CH3OH'
20 0.497 0.603 0.791 37.4 1.2 '0.056 CH3OH'
21 0.503 0.397 0.209 37.4 1.2 '0.056 CH3OH'
22 0.547 0.212 0.205 220.1 75.7 '4.222 CH3OH'
23 0.545 0.332 0.462 220.1 74.9 '4.222 CH3OH'
24 0.561 0.830 0.542 37.4 1.2 '0.056 CH3OH'
25 0.603 0.106 0.209 37.4 1.2 '0.056 CH3OH'
26 0.665 0.453 0.205 220.1 75.7 '4.222 CH3OH'
27 0.668 0.213 0.462 220.1 74.9 '4.222 CH3OH'
28 0.730 0.561 0.458 37.4 1.2 '0.056 CH3OH'
29 0.787 0.455 0.462 220.1 74.9 '4.222 CH3OH'
30 0.788 0.335 0.205 220.1 75.7 '4.222 CH3OH'
31 0.773 0.836 0.124 37.4 1.2 '0.056 CH3OH'
32 0.830 0.270 0.458 37.4 1.2 '0.056 CH3OH'
33 0.836 0.064 0.876 37.4 1.2 '0.056 CH3OH'
34 0.880 0.878 0.872 220.1 75.7 '4.222 CH3OH'
35 0.878 0.998 0.128 220.1 74.9 '4.222 CH3OH'
36 0.894 0.497 0.209 37.4 1.2 '0.056 CH3OH'
37 0.936 0.773 0.876 37.4 1.2 '0.056 CH3OH'

_smtbx_masks_void_probe_radius   1.2
_smtbx_masks_void_truncation_radius 1.2
_audit_creation_date             2021-07-08
_audit_creation_method           
;
Olex2 1.3
(compiled 2020.11.12 svn.r5f609507 for OlexSys, GUI svn.r6272)
;
_shelx_SHELXL_version_number     2018/3
_chemical_name_common            ?
_chemical_name_systematic        H?CF3SO3
_chemical_formula_moiety         
'0.75(C336 H260 Co8 N72), C84 H66 Co2 N18, 8.25(C F3 O3 S), 7.75[SO3CF3], 14.083[CH3OH], 6.333[CH3OH], 0.084[CH3OH]'
_chemical_formula_sum            'C372.49 H342.99 Co8 F48 N72 O68.49 S16'
_chemical_formula_weight         8820.28
_chemical_melting_point          ?
loop_
_atom_type_symbol
_atom_type_description
_atom_type_scat_dispersion_real
_atom_type_scat_dispersion_imag
_atom_type_scat_source
C C 0.0019 0.0015 'International Tables Vol C Tables 4.2.6.8 and 6.1.1.4'
Co Co 0.2978 0.9222 'International Tables Vol C Tables 4.2.6.8 and 6.1.1.4'
F F 0.0124 0.0097 'International Tables Vol C Tables 4.2.6.8 and 6.1.1.4'
H H 0.0000 0.0000 'International Tables Vol C Tables 4.2.6.8 and 6.1.1.4'
N N 0.0037 0.0031 'International Tables Vol C Tables 4.2.6.8 and 6.1.1.4'
O O 0.0071 0.0057 'International Tables Vol C Tables 4.2.6.8 and 6.1.1.4'
S S 0.1048 0.1164 'International Tables Vol C Tables 4.2.6.8 and 6.1.1.4'

_shelx_space_group_comment       
;
The symmetry employed for this shelxl refinement is uniquely defined
by the following loop, which should always be used as a source of
symmetry information in preference to the above space-group names.
They are only intended as comments.
;
_space_group_crystal_system      trigonal
_space_group_IT_number           148
_space_group_name_H-M_alt        'R -3'
_space_group_name_Hall           '-R 3'
loop_
_space_group_symop_operation_xyz
'x, y, z'
'-y, x-y, z'
'-x+y, -x, z'
'x+2/3, y+1/3, z+1/3'
'-y+2/3, x-y+1/3, z+1/3'
'-x+y+2/3, -x+1/3, z+1/3'
'x+1/3, y+2/3, z+2/3'
'-y+1/3, x-y+2/3, z+2/3'
'-x+y+1/3, -x+2/3, z+2/3'
'-x, -y, -z'
'y, -x+y, -z'
'x-y, x, -z'
'-x+2/3, -y+1/3, -z+1/3'
'y+2/3, -x+y+1/3, -z+1/3'
'x-y+2/3, x+1/3, -z+1/3'
'-x+1/3, -y+2/3, -z+2/3'
'y+1/3, -x+y+2/3, -z+2/3'
'x-y+1/3, x+2/3, -z+2/3'

loop_
_symmetry_equiv_pos_as_xyz
-y,x-y,z
-x+y,-x,z

_cell_length_a                   61.6062(5)
_cell_length_b                   61.6062(5)
_cell_length_c                   38.3057(4)
_cell_angle_alpha                90.0
_cell_angle_beta                 90.0
_cell_angle_gamma                120.0
_cell_volume                     125905.0(16)
_cell_formula_units_Z            12
_cell_measurement_reflns_used    72635
_cell_measurement_temperature    100.0
_cell_measurement_theta_max      21.060576245440465
_cell_measurement_theta_min      0.6351604103104871
_shelx_estimated_absorpt_T_max   0.969
_shelx_estimated_absorpt_T_min   0.956
_exptl_absorpt_coefficient_mu    0.451
_exptl_absorpt_correction_T_max  1.0
_exptl_absorpt_correction_T_min  0.9719305294973196
_exptl_absorpt_correction_type   empirical
_exptl_absorpt_process_details   
;
CCP4 7.1.003: AIMLESS, version 0.7.4 : 13/12/18
Scaling & analysis of unmerged intensities, absorption correction using spherical harmonics
;
_exptl_absorpt_special_details   ?
_exptl_crystal_colour            'clear light orange'
_exptl_crystal_colour_lustre     clear
_exptl_crystal_colour_modifier   light
_exptl_crystal_colour_primary    orange
_exptl_crystal_density_diffrn    1.396
_exptl_crystal_density_meas      ?
_exptl_crystal_density_method    ?
_exptl_crystal_description       block
_exptl_crystal_F_000             54406
_exptl_crystal_size_max          0.1
_exptl_crystal_size_mid          0.08
_exptl_crystal_size_min          0.07
_exptl_transmission_factor_max   ?
_exptl_transmission_factor_min   ?
_diffrn_reflns_av_R_equivalents  0.0842
_diffrn_reflns_av_unetI/netI     0.0651
_diffrn_reflns_Laue_measured_fraction_full 0.999
_diffrn_reflns_Laue_measured_fraction_max 0.999
_diffrn_reflns_limit_h_max       76
_diffrn_reflns_limit_h_min       -76
_diffrn_reflns_limit_k_max       76
_diffrn_reflns_limit_k_min       -76
_diffrn_reflns_limit_l_max       47
_diffrn_reflns_limit_l_min       -47
_diffrn_reflns_number            517504
_diffrn_reflns_point_group_measured_fraction_full 0.999
_diffrn_reflns_point_group_measured_fraction_max 0.999
_diffrn_reflns_theta_full        24.415
_diffrn_reflns_theta_max         25.503
_diffrn_reflns_theta_min         0.634
_diffrn_ambient_temperature      100.0
_diffrn_detector                 'Photon counting pixel array'
_diffrn_detector_area_resol_mean ?
_diffrn_detector_type            'Dectris PILATUS 2M'
_diffrn_measured_fraction_theta_full 0.999
_diffrn_measured_fraction_theta_max 0.999
_diffrn_measurement_device       'Fixed \c 3-circle diffractometer'
_diffrn_measurement_device_type  'Fluid Film Devices'
_diffrn_measurement_method       'shutterless scans'
_diffrn_measurement_specimen_support 'MiTeGen MicroMount'
_diffrn_radiation_monochromator  'Silicon 111'
_diffrn_radiation_type           Synchrotron
_diffrn_radiation_wavelength     0.6889
_diffrn_source                   Synchrotron
_diffrn_source_details           'Allan et al. (2017)'
_diffrn_source_type              'Diamond Light Source Beamline I19-1'
_reflns_Friedel_coverage         0.000
_reflns_Friedel_fraction_full    .
_reflns_Friedel_fraction_max     .
_reflns_number_gt                26843
_reflns_number_total             57192
_reflns_special_details          
;
 Reflections were merged by SHELXL according to the crystal
 class for the calculation of statistics and refinement.
 
 Structure factors included contributions from the .fab file.
 
 _reflns_Friedel_fraction is defined as the number of unique
 Friedel pairs measured divided by the number that would be
 possible theoretically, ignoring centric projections and
 systematic absences.
;
_reflns_threshold_expression     'I > 2\s(I)'
_computing_cell_refinement       
'DIALS 2theta refinement, DIALS 3.1.2-gc563cd297-release'
_computing_data_collection       'GDA - generic data acquisition software'
_computing_data_reduction        
;
aimless (Evans, P. R. and Murshudov, G. N., 2013)
ccp4 (Winn, M. D. et al., 2011)
DIALS 3.1.2-gc563cd297-release (Winter, G. et al., 2018)
pointless (Evans, P., 2006)
XIA2 0.7.90-g7281562a-dials-3.1 (Winter, G., 2010)
;
_computing_molecular_graphics    'Olex2 1.3 (Dolomanov et al., 2009)'
_computing_publication_material  'Olex2 1.3 (Dolomanov et al., 2009)'
_computing_structure_refinement  'SHELXL 2018/3 (Sheldrick, 2015)'
_computing_structure_solution    'SHELXT 2018/2 (Sheldrick, 2018)'
_refine_diff_density_max         1.413
_refine_diff_density_min         -0.809
_refine_diff_density_rms         0.117
_refine_ls_extinction_coef       .
_refine_ls_extinction_method     none
_refine_ls_goodness_of_fit_ref   1.306
_refine_ls_hydrogen_treatment    constr
_refine_ls_matrix_type           full
_refine_ls_number_parameters     3145
_refine_ls_number_reflns         57192
_refine_ls_number_restraints     5148
_refine_ls_R_factor_all          0.1845
_refine_ls_R_factor_gt           0.1208
_refine_ls_restrained_S_all      1.287
_refine_ls_shift/su_max          0.004
_refine_ls_shift/su_mean         0.000
_refine_ls_structure_factor_coef Fsqd
_refine_ls_weighting_details     
'w=1/[\s^2^(Fo^2^)+(0.2000P)^2^] where P=(Fo^2^+2Fc^2^)/3'
_refine_ls_weighting_scheme      calc
_refine_ls_wR_factor_gt          0.3476
_refine_ls_wR_factor_ref         0.4006
_olex2_refinement_description    
;
1. Fixed Uiso
 At 1.2 times of:
  All C(H) groups, All C(H,H) groups
2. Restrained distances
 C15X-F16X = C15X-F17X = C15X-F18X
 1.322 with sigma of 0.02
 C15X-S11X
 1.814 with sigma of 0.02
 S11X-O12X = S11X-O13X = S11X-O14X
 1.433 with sigma of 0.02
 C25X-F26X = C25X-F27X = C25X-F28X
 1.322 with sigma of 0.02
 C25X-S21X
 1.814 with sigma of 0.02
 S21X-O22X = S21X-O23X = S21X-O24X
 1.433 with sigma of 0.02
 C35X-F36X = C35X-F37X = C35X-F38X
 1.322 with sigma of 0.02
 C35X-S31X
 1.814 with sigma of 0.02
 S31X-O32X = S31X-O33X = S31X-O34X
 1.433 with sigma of 0.02
 C45X-F46X = C45X-F47X = C45X-F48X
 1.322 with sigma of 0.02
 C45X-S41X
 1.814 with sigma of 0.02
 S41X-O42X = S41X-O43X = S41X-O44X
 1.433 with sigma of 0.02
 C55X-F56X = C55X-F57X = C55X-F58X
 1.322 with sigma of 0.02
 C55X-S51X
 1.814 with sigma of 0.02
 S51X-O52X = S51X-O53X = S51X-O54X
 1.433 with sigma of 0.02
 C65X-F66X = C65X-F67X = C65X-F68X
 1.322 with sigma of 0.02
 C65X-S61X
 1.814 with sigma of 0.02
 S61X-O62X = S61X-O63X = S61X-O64X
 1.433 with sigma of 0.02
 C75X-F76X = C75X-F77X = C75X-F78X
 1.322 with sigma of 0.02
 C75X-S71X
 1.814 with sigma of 0.02
 S71X-O72X = S71X-O73X = S71X-O74X
 1.433 with sigma of 0.02
 C85X-F86X = C85X-F87X = C85X-F88X
 1.322 with sigma of 0.02
 C85X-S81X
 1.814 with sigma of 0.02
 S81X-O82X = S81X-O83X = S81X-O84X
 1.433 with sigma of 0.02
 C95X-F96X = C95X-F97X = C95X-F98X
 1.322 with sigma of 0.02
 C95X-S91X
 1.814 with sigma of 0.02
 S91X-O92X = S91X-O93X = S91X-O94X
 1.433 with sigma of 0.02
 S11X-F16X = S11X-F17X = S11X-F18X
 2.658 with sigma of 0.04
 F16X-F17X = F16X-F18X = F17X-F18X
 2.15 with sigma of 0.04
 O12X-O13X = O12X-O14X = O13X-O14X
 2.44 with sigma of 0.04
 C15X-O12X = C15X-O13X = C15X-O14X
 2.58 with sigma of 0.04
 S21X-F26X = S21X-F27X = S21X-F28X
 2.658 with sigma of 0.04
 F26X-F27X = F26X-F28X = F27X-F28X
 2.15 with sigma of 0.04
 O22X-O23X = O22X-O24X = O23X-O24X
 2.44 with sigma of 0.04
 C25X-O22X = C25X-O23X = C25X-O24X
 2.58 with sigma of 0.04
 S31X-F36X = S31X-F37X = S31X-F38X
 2.658 with sigma of 0.04
 F36X-F37X = F36X-F38X = F37X-F38X
 2.15 with sigma of 0.04
 O32X-O33X = O32X-O34X = O33X-O34X
 2.44 with sigma of 0.04
 C35X-O32X = C35X-O33X = C35X-O34X
 2.58 with sigma of 0.04
 S41X-F46X = S41X-F47X = S41X-F48X
 2.658 with sigma of 0.04
 F46X-F47X = F46X-F48X = F47X-F48X
 2.15 with sigma of 0.04
 O42X-O43X = O42X-O44X = O43X-O44X
 2.44 with sigma of 0.04
 C45X-O42X = C45X-O43X = C45X-O44X
 2.58 with sigma of 0.04
 S51X-F56X = S51X-F57X = S51X-F58X
 2.658 with sigma of 0.04
 F56X-F57X = F56X-F58X = F57X-F58X
 2.15 with sigma of 0.04
 O52X-O53X = O52X-O54X = O53X-O54X
 2.44 with sigma of 0.04
 C55X-O52X = C55X-O53X = C55X-O54X
 2.58 with sigma of 0.04
 S61X-F66X = S61X-F67X = S61X-F68X
 2.658 with sigma of 0.04
 F66X-F67X = F66X-F68X = F67X-F68X
 2.15 with sigma of 0.04
 O62X-O63X = O62X-O64X = O63X-O64X
 2.44 with sigma of 0.04
 C65X-O62X = C65X-O63X = C65X-O64X
 2.58 with sigma of 0.04
 S71X-F76X = S71X-F77X = S71X-F78X
 2.658 with sigma of 0.04
 F76X-F77X = F76X-F78X = F77X-F78X
 2.15 with sigma of 0.04
 O72X-O73X = O72X-O74X = O73X-O74X
 2.44 with sigma of 0.04
 C75X-O72X = C75X-O73X = C75X-O74X
 2.58 with sigma of 0.04
 S81X-F86X = S81X-F87X = S81X-F88X
 2.658 with sigma of 0.04
 F86X-F87X = F86X-F88X = F87X-F88X
 2.15 with sigma of 0.04
 O82X-O83X = O82X-O84X = O83X-O84X
 2.44 with sigma of 0.04
 C85X-O82X = C85X-O83X = C85X-O84X
 2.58 with sigma of 0.04
 S91X-F96X = S91X-F97X = S91X-F98X
 2.658 with sigma of 0.04
 F96X-F97X = F96X-F98X = F97X-F98X
 2.15 with sigma of 0.04
 O92X-O93X = O92X-O94X = O93X-O94X
 2.44 with sigma of 0.04
 C95X-O92X = C95X-O93X = C95X-O94X
 2.58 with sigma of 0.04
3. Uiso/Uaniso restraints and constraints
N11A \\sim C12A \\sim C13A \\sim C14A \\sim C15A \\sim C16A \\sim N21A \\sim
N22A \\sim C23A \\sim C24A \\sim C25A \\sim C26A \\sim N31A \\sim C32A \\sim
C33A \\sim C34A \\sim C35A \\sim C36A \\sim N41A \\sim N42A \\sim C43A \\sim
C44A \\sim C45A \\sim C46A \\sim C50A \\sim C51A \\sim C52A \\sim C53A \\sim
C54A \\sim C55A \\sim C56A \\sim C57A \\sim C58A \\sim C59A \\sim N11B \\sim
C12B \\sim C13B \\sim C14B \\sim C15B \\sim C16B \\sim N21B \\sim N22B \\sim
C23B \\sim C24B \\sim C25B \\sim C26B \\sim N31B \\sim C32B \\sim C33B \\sim
C34B \\sim C35B \\sim C36B \\sim N41B \\sim N42B \\sim C43B \\sim C44B \\sim
C45B \\sim C46B \\sim C50B \\sim C51B \\sim C52B \\sim C53B \\sim C54B \\sim
C55B \\sim C56B \\sim C57B \\sim C58B \\sim C59B \\sim N11C \\sim C12C \\sim
C13C \\sim C14C \\sim C15C \\sim C16C \\sim N21C \\sim N22C \\sim C23C \\sim
C24C \\sim C25C \\sim C26C \\sim N31C \\sim C32C \\sim C33C \\sim C34C \\sim
C35C \\sim C36C \\sim N41C \\sim N42C \\sim C43C \\sim C44C \\sim C45C \\sim
C46C \\sim C50C \\sim C51C \\sim C52C \\sim C53C \\sim C54C \\sim C55C \\sim
C56C \\sim C57C \\sim C58C \\sim C59C \\sim N11D \\sim C12D \\sim C13D \\sim
C14D \\sim C15D \\sim C16D \\sim N21D \\sim N22D \\sim C23D \\sim C24D \\sim
C25D \\sim C26D \\sim N31D \\sim C32D \\sim C33D \\sim C34D \\sim C35D \\sim
C36D \\sim N41D \\sim N42D \\sim C43D \\sim C44D \\sim C45D \\sim C46D \\sim
C50D \\sim C51D \\sim C52D \\sim C53D \\sim C54D \\sim C55D \\sim C56D \\sim
C57D \\sim C58D \\sim C59D \\sim N11E \\sim C12E \\sim C13E \\sim C14E \\sim
C15E \\sim C16E \\sim N21E \\sim N22E \\sim C23E \\sim C24E \\sim C25E \\sim
C26E \\sim N31E \\sim C32E \\sim C33E \\sim C34E \\sim C35E \\sim C36E \\sim
N41E \\sim N42E \\sim C43E \\sim C44E \\sim C45E \\sim C46E \\sim C50E \\sim
C51E \\sim C52E \\sim C53E \\sim C54E \\sim C55E \\sim C56E \\sim C57E \\sim
C58E \\sim C59E \\sim N11F \\sim C12F \\sim C13F \\sim C14F \\sim C15F \\sim
C16F \\sim N21F \\sim N22F \\sim C23F \\sim C24F \\sim C25F \\sim C26F \\sim
N31F \\sim C32F \\sim C33F \\sim C34F \\sim C35F \\sim C36F \\sim N41F \\sim
N42F \\sim C43F \\sim C44F \\sim C45F \\sim C46F \\sim C50F \\sim C51F \\sim
C52F \\sim C53F \\sim C54F \\sim C55F \\sim C56F \\sim C57F \\sim C58F \\sim
C59F \\sim N11G \\sim C12G \\sim C13G \\sim C14G \\sim C15G \\sim C16G \\sim
N21G \\sim N22G \\sim C23G \\sim C24G \\sim C25G \\sim C26G \\sim N31G \\sim
C32G \\sim C33G \\sim C34G \\sim C35G \\sim C36G \\sim N41G \\sim N42G \\sim
C43G \\sim C44G \\sim C45G \\sim C46G \\sim C50G \\sim C51G \\sim C52G \\sim
C53G \\sim C54G \\sim C55G \\sim C56G \\sim C57G \\sim C58G \\sim C59G \\sim
N11H \\sim C12H \\sim C13H \\sim C14H \\sim C15H \\sim C16H \\sim N21H \\sim
N22H \\sim C23H \\sim C24H \\sim C25H \\sim C26H \\sim N31H \\sim C32H \\sim
C33H \\sim C34H \\sim C35H \\sim C36H \\sim N41H \\sim N42H \\sim C43H \\sim
C44H \\sim C45H \\sim C46H \\sim C50H \\sim C51H \\sim C52H \\sim C53H \\sim
C54H \\sim C55H \\sim C56H \\sim C57H \\sim C58H \\sim C59H \\sim S11X \\sim
O12X \\sim O13X \\sim O14X \\sim C15X \\sim F16X \\sim F17X \\sim F18X \\sim
S21X \\sim O22X \\sim O23X \\sim O24X \\sim C25X \\sim F26X \\sim F27X \\sim
F28X \\sim S31X \\sim O32X \\sim O33X \\sim O34X \\sim C35X \\sim F36X \\sim
F37X \\sim F38X \\sim S41X \\sim O42X \\sim O43X \\sim O44X \\sim C45X \\sim
F46X \\sim F47X \\sim F48X \\sim S51X \\sim O52X \\sim O53X \\sim O54X \\sim
C55X \\sim F56X \\sim F57X \\sim F58X \\sim S61X \\sim O63X \\sim O62X \\sim
O64X \\sim C65X \\sim F66X \\sim F67X \\sim F68X \\sim S71X \\sim O74X \\sim
O73X \\sim O72X \\sim C75X \\sim F76X \\sim F77X \\sim F78X \\sim S81X \\sim
O82X \\sim O83X \\sim O84X \\sim C85X \\sim F86X \\sim F87X \\sim F88X \\sim
S91X \\sim O92X \\sim O93X \\sim O94X \\sim C95X \\sim F96X \\sim F97X \\sim
F98X: within 2A with sigma of 0.04 and sigma for terminal atoms of 0.08 within
2A
4. Rigid body (RIGU) restrains
 N11A, C12A, C13A, C14A, C15A, C16A, N21A, N22A, C23A, C24A, C25A, C26A, N31A,
 C32A, C33A, C34A, C35A, C36A, N41A, N42A, C43A, C44A, C45A, C46A, C50A, C51A,
 C52A, C53A, C54A, C55A, C56A, C57A, C58A, C59A, N11B, C12B, C13B, C14B, C15B,
 C16B, N21B, N22B, C23B, C24B, C25B, C26B, N31B, C32B, C33B, C34B, C35B, C36B,
 N41B, N42B, C43B, C44B, C45B, C46B, C50B, C51B, C52B, C53B, C54B, C55B, C56B,
 C57B, C58B, C59B, N11C, C12C, C13C, C14C, C15C, C16C, N21C, N22C, C23C, C24C,
 C25C, C26C, N31C, C32C, C33C, C34C, C35C, C36C, N41C, N42C, C43C, C44C, C45C,
 C46C, C50C, C51C, C52C, C53C, C54C, C55C, C56C, C57C, C58C, C59C, N11D, C12D,
 C13D, C14D, C15D, C16D, N21D, N22D, C23D, C24D, C25D, C26D, N31D, C32D, C33D,
 C34D, C35D, C36D, N41D, N42D, C43D, C44D, C45D, C46D, C50D, C51D, C52D, C53D,
 C54D, C55D, C56D, C57D, C58D, C59D, N11E, C12E, C13E, C14E, C15E, C16E, N21E,
 N22E, C23E, C24E, C25E, C26E, N31E, C32E, C33E, C34E, C35E, C36E, N41E, N42E,
 C43E, C44E, C45E, C46E, C50E, C51E, C52E, C53E, C54E, C55E, C56E, C57E, C58E,
 C59E, N11F, C12F, C13F, C14F, C15F, C16F, N21F, N22F, C23F, C24F, C25F, C26F,
 N31F, C32F, C33F, C34F, C35F, C36F, N41F, N42F, C43F, C44F, C45F, C46F, C50F,
 C51F, C52F, C53F, C54F, C55F, C56F, C57F, C58F, C59F, N11G, C12G, C13G, C14G,
 C15G, C16G, N21G, N22G, C23G, C24G, C25G, C26G, N31G, C32G, C33G, C34G, C35G,
 C36G, N41G, N42G, C43G, C44G, C45G, C46G, C50G, C51G, C52G, C53G, C54G, C55G,
 C56G, C57G, C58G, C59G, N11H, C12H, C13H, C14H, C15H, C16H, N21H, N22H, C23H,
 C24H, C25H, C26H, N31H, C32H, C33H, C34H, C35H, C36H, N41H, N42H, C43H, C44H,
 C45H, C46H, C50H, C51H, C52H, C53H, C54H, C55H, C56H, C57H, C58H, C59H, S11X,
 O12X, O13X, O14X, C15X, F16X, F17X, F18X, S21X, O22X, O23X, O24X, C25X, F26X,
 F27X, F28X, S31X, O32X, O33X, O34X, C35X, F36X, F37X, F38X, S41X, O42X, O43X,
 O44X, C45X, F46X, F47X, F48X, S51X, O52X, O53X, O54X, C55X, F56X, F57X, F58X,
 S61X, O63X, O62X, O64X, C65X, F66X, F67X, F68X, S71X, O74X, O73X, O72X, C75X,
 F76X, F77X, F78X, S81X, O82X, O83X, O84X, C85X, F86X, F87X, F88X, S91X, O92X,
 O93X, O94X, C95X, F96X, F97X, F98X
 with sigma for 1-2 distances of 0.004 and sigma for 1-3 distances of 0.004
5. Others
 Fixed Sof: S11X(0.8) O12X(0.8) O13X(0.8) O14X(0.8) C15X(0.8) F16X(0.8)
 F17X(0.8) F18X(0.8) S21X(0.55) O22X(0.55) O23X(0.55) O24X(0.55) C25X(0.55)
 F26X(0.55) F27X(0.55) F28X(0.55) S31X(0.75) O32X(0.75) O33X(0.75) O34X(0.75)
 C35X(0.75) F36X(0.75) F37X(0.75) F38X(0.75) S41X(0.65) O42X(0.65) O43X(0.65)
 O44X(0.65) C45X(0.65) F46X(0.65) F47X(0.65) F48X(0.65) S51X(0.75) O52X(0.75)
 O53X(0.75) O54X(0.75) C55X(0.75) F56X(0.75) F57X(0.75) F58X(0.75) S61X(0.5)
 O63X(0.5) O62X(0.5) O64X(0.5) C65X(0.5) F66X(0.5) F67X(0.5) F68X(0.5)
 S71X(0.25) O74X(0.25) O73X(0.25) O72X(0.25) C75X(0.25) F76X(0.25) F77X(0.25)
 F78X(0.25) S81X(0.5) O82X(0.5) O83X(0.5) O84X(0.5) C85X(0.5) F86X(0.5)
 F87X(0.5) F88X(0.5) S91X(0.75) O92X(0.75) O93X(0.75) O94X(0.75) C95X(0.75)
 F96X(0.75) F97X(0.75) F98X(0.75)
6.a Secondary CH2 refined with riding coordinates:
 C26A(H26A,H26B), C46A(H46A,H46B), C26B(H26C,H26D), C46B(H46C,H46D), C26C(H26E,
 H26F), C46C(H46E,H46F), C26D(H26G,H26H), C46D(H46G,H46H), C26E(H26I,H26J),
 C46E(H46I,H46J), C26F(H26K,H26L), C46F(H46K,H46L), C26G(H26M,H26N), C46G(H46M,
 H46N), C26H(H26O,H26P), C46H(H46O,H46P)
6.b Aromatic/amide H refined with riding coordinates:
 C15A(H15A), C16A(H16A), C23A(H23A), C24A(H24A), C33A(H33A), C34A(H34A),
 C35A(H35A), C36A(H36A), C43A(H43A), C44A(H44A), C51A(H51A), C52A(H52A),
 C53A(H53A), C56A(H56A), C57A(H57A), C58A(H58A), C13B(H13B), C14B(H14B),
 C15B(H15B), C16B(H16B), C23B(H23B), C24B(H24B), C33B(H33B), C34B(H34B),
 C35B(H35B), C36B(H36B), C43B(H43B), C44B(H44B), C51B(H51B), C52B(H52B),
 C53B(H53B), C56B(H56B), C57B(H57B), C58B(H58B), C13C(H13C), C14C(H14C),
 C15C(H15C), C16C(H16C), C23C(H23C), C24C(H24C), C33C(H33C), C34C(H34C),
 C35C(H35C), C36C(H36C), C43C(H43C), C44C(H44C), C51C(H51C), C52C(H52C),
 C53C(H53C), C56C(H56C), C57C(H57C), C58C(H58C), C13D(H13D), C14D(H14D),
 C15D(H15D), C16D(H16D), C23D(H23D), C24D(H24D), C33D(H33D), C34D(H34D),
 C35D(H35D), C36D(H36D), C43D(H43D), C44D(H44D), C51D(H51D), C52D(H52D),
 C53D(H53D), C56D(H56D), C57D(H57D), C58D(H58D), C13E(H13E), C14E(H14E),
 C15E(H15E), C16E(H16E), C23E(H23E), C24E(H24E), C33E(H33E), C34E(H34E),
 C35E(H35E), C36E(H36E), C43E(H43E), C44E(H44E), C51E(H51E), C52E(H52E),
 C53E(H53E), C56E(H56E), C57E(H57E), C58E(H58E), C13F(H13F), C14F(H14F),
 C15F(H15F), C16F(H16F), C23F(H23F), C24F(H24F), C33F(H33F), C34F(H34F),
 C35F(H35F), C36F(H36F), C43F(H43F), C44F(H44F), C51F(H51F), C52F(H52F),
 C53F(H53F), C56F(H56F), C57F(H57F), C58F(H58F), C13G(H13G), C14G(H14G),
 C15G(H15G), C16G(H16G), C23G(H23G), C24G(H24G), C33G(H33G), C34G(H34G),
 C35G(H35G), C36G(H36G), C43G(H43G), C44G(H44G), C51G(H51G), C52G(H52G),
 C53G(H53G), C56G(H56G), C57G(H57G), C58G(H58G), C13H(H13H), C14H(H14H),
 C15H(H15H), C16H(H16H), C23H(H23H), C24H(H24H), C33H(H33H), C34H(H34H),
 C35H(H35H), C36H(H36H), C43H(H43H), C44H(H44H), C51H(H51H), C52H(H52H),
 C53H(H53H), C56H(H56H), C57H(H57H), C58H(H58H)
;
_atom_sites_solution_hydrogens   geom
_atom_sites_solution_primary     dual
_atom_sites_solution_secondary   ?
loop_
_atom_site_label
_atom_site_type_symbol
_atom_site_fract_x
_atom_site_fract_y
_atom_site_fract_z
_atom_site_U_iso_or_equiv
_atom_site_adp_type
_atom_site_occupancy
_atom_site_site_symmetry_order
_atom_site_calc_flag
_atom_site_refinement_flags_posn
_atom_site_refinement_flags_adp
_atom_site_refinement_flags_occupancy
_atom_site_disorder_assembly
_atom_site_disorder_group
Co1 Co 0.66857(2) 0.65139(2) 0.61244(2) 0.0731(2) Uani 1 1 d . . . . .
Co2 Co 0.70610(2) 0.51398(2) 0.76549(2) 0.0751(2) Uani 1 1 d . . . . .
Co3 Co 0.84686(2) 0.52432(2) 0.57624(3) 0.0942(3) Uani 1 1 d . . . . .
Co4 Co 0.80581(2) 0.65506(2) 0.41684(2) 0.0869(3) Uani 1 1 d . . . . .
Co5 Co 0.65231(2) 0.47438(2) 0.41714(2) 0.0808(3) Uani 1 1 d . . . . .
Co6 Co 0.666667 0.333333 0.57997(3) 0.0730(4) Uani 1 3 d S T P . .
N11A N 0.67465(10) 0.65770(10) 0.55729(13) 0.0809(13) Uani 1 1 d . U . . .
C12A C 0.67186(12) 0.63765(13) 0.53915(15) 0.0810(15) Uani 1 1 d . U . . .
C13A C 0.67449(15) 0.63851(17) 0.50226(17) 0.102(2) Uani 1 1 d . U . . .
C14A C 0.68059(17) 0.66041(18) 0.4852(2) 0.113(2) Uani 1 1 d . U . . .
C15A C 0.68358(18) 0.68106(18) 0.50487(19) 0.118(3) Uani 1 1 d . U . . .
H15A H 0.687914 0.696469 0.493676 0.141 Uiso 1 1 calc R U . . .
C16A C 0.68017(15) 0.67871(15) 0.54047(17) 0.097(2) Uani 1 1 d . U . . .
H16A H 0.681823 0.692587 0.553469 0.117 Uiso 1 1 calc R U . . .
N21A N 0.66339(10) 0.61588(10) 0.59392(13) 0.0829(13) Uani 1 1 d . U . . .
N22A N 0.65405(12) 0.59099(12) 0.60486(15) 0.1000(16) Uani 1 1 d . U . . .
C23A C 0.65089(18) 0.57644(16) 0.5766(2) 0.118(3) Uani 1 1 d . U . . .
H23A H 0.645753 0.559117 0.577283 0.142 Uiso 1 1 calc R U . . .
C24A C 0.65620(17) 0.59045(15) 0.5473(2) 0.113(2) Uani 1 1 d . U . . .
H24A H 0.654667 0.584876 0.523788 0.135 Uiso 1 1 calc R U . . .
C25A C 0.66451(13) 0.61517(13) 0.55900(16) 0.0853(16) Uani 1 1 d . U . . .
C26A C 0.65157(12) 0.58463(14) 0.64160(17) 0.0905(18) Uani 1 1 d . U . . .
H26A H 0.638110 0.567002 0.644680 0.109 Uiso 1 1 calc R U . . .
H26B H 0.646675 0.595432 0.654520 0.109 Uiso 1 1 calc R U . . .
N31A N 0.70699(9) 0.50263(9) 0.81888(12) 0.0779(12) Uani 1 1 d . U . . .
C32A C 0.71167(11) 0.52019(12) 0.84324(16) 0.0783(14) Uani 1 1 d . U . . .
C33A C 0.71115(13) 0.51567(14) 0.87908(16) 0.0875(17) Uani 1 1 d . U . . .
H33A H 0.714557 0.528531 0.895517 0.105 Uiso 1 1 calc R U . . .
C34A C 0.70551(15) 0.49179(15) 0.89019(18) 0.102(2) Uani 1 1 d . U . . .
H34A H 0.705508 0.488325 0.914353 0.123 Uiso 1 1 calc R U . . .
C35A C 0.69987(17) 0.47305(15) 0.86534(19) 0.112(2) Uani 1 1 d . U . . .
H35A H 0.694900 0.456399 0.872258 0.134 Uiso 1 1 calc R U . . .
C36A C 0.70175(14) 0.47952(14) 0.83018(18) 0.0945(19) Uani 1 1 d . U . . .
H36A H 0.699249 0.467216 0.813243 0.113 Uiso 1 1 calc R U . . .
N41A N 0.71765(8) 0.54766(9) 0.79495(12) 0.0699(11) Uani 1 1 d . U . . .
N42A N 0.72393(9) 0.57215(9) 0.79029(12) 0.0750(12) Uani 1 1 d . U . . .
C43A C 0.72745(12) 0.58382(13) 0.82179(16) 0.0811(15) Uani 1 1 d . U . . .
H43A H 0.732194 0.600907 0.825127 0.097 Uiso 1 1 calc R U . . .
C44A C 0.72314(12) 0.56726(12) 0.84712(16) 0.0796(15) Uani 1 1 d . U . . .
H44A H 0.723935 0.570042 0.871593 0.095 Uiso 1 1 calc R U . . .
C45A C 0.71712(10) 0.54467(12) 0.82971(14) 0.0705(13) Uani 1 1 d . U . . .
C46A C 0.72512(11) 0.58231(12) 0.75581(16) 0.0786(15) Uani 1 1 d . U . . .
H46A H 0.731757 0.574639 0.739372 0.094 Uiso 1 1 calc R U . . .
H46B H 0.737175 0.600550 0.756375 0.094 Uiso 1 1 calc R U . . .
C50A C 0.67623(12) 0.58798(11) 0.65695(17) 0.0793(15) Uani 1 1 d . U . . .
C51A C 0.69726(13) 0.59723(12) 0.63670(18) 0.0843(16) Uani 1 1 d . U . . .
H51A H 0.696464 0.601004 0.612853 0.101 Uiso 1 1 calc R U . . .
C52A C 0.71969(13) 0.60116(12) 0.65046(18) 0.0872(17) Uani 1 1 d . U . . .
H52A H 0.734139 0.607742 0.636013 0.105 Uiso 1 1 calc R U . . .
C53A C 0.72134(12) 0.59564(12) 0.68490(17) 0.0827(16) Uani 1 1 d . U . . .
H53A H 0.736932 0.598534 0.693922 0.099 Uiso 1 1 calc R U . . .
C54A C 0.69993(11) 0.58565(11) 0.70711(16) 0.0767(15) Uani 1 1 d . U . . .
C55A C 0.67636(11) 0.58127(10) 0.69250(16) 0.0737(14) Uani 1 1 d . U . . .
C56A C 0.65500(12) 0.57052(11) 0.71410(18) 0.0826(16) Uani 1 1 d . U . . .
H56A H 0.639511 0.568091 0.705362 0.099 Uiso 1 1 calc R U . . .
C57A C 0.65640(12) 0.56344(12) 0.74806(18) 0.0843(16) Uani 1 1 d . U . . .
H57A H 0.641772 0.555899 0.762203 0.101 Uiso 1 1 calc R U . . .
C58A C 0.67910(12) 0.56729(11) 0.76163(16) 0.0762(14) Uani 1 1 d . U . . .
H58A H 0.679673 0.562223 0.784872 0.091 Uiso 1 1 calc R U . . .
C59A C 0.70055(11) 0.57825(11) 0.74197(16) 0.0743(14) Uani 1 1 d . U . . .
N11B N 0.66691(9) 0.50279(10) 0.76949(13) 0.0815(13) Uani 1 1 d . U . . .
C12B C 0.65562(12) 0.50470(12) 0.74055(18) 0.0831(15) Uani 1 1 d . U . . .
C13B C 0.63087(13) 0.49602(13) 0.7374(2) 0.098(2) Uani 1 1 d . U . . .
H13B H 0.623902 0.497420 0.715996 0.118 Uiso 1 1 calc R U . . .
C14B C 0.61545(14) 0.48469(14) 0.7671(2) 0.105(2) Uani 1 1 d . U . . .
H14B H 0.597923 0.478591 0.766126 0.126 Uiso 1 1 calc R U . . .
C15B C 0.62605(14) 0.48281(14) 0.7962(2) 0.101(2) Uani 1 1 d . U . . .
H15B H 0.616017 0.474995 0.816177 0.122 Uiso 1 1 calc R U . . .
C16B C 0.65177(13) 0.49220(13) 0.79762(19) 0.0929(18) Uani 1 1 d . U . . .
H16B H 0.659030 0.491184 0.818997 0.112 Uiso 1 1 calc R U . . .
N21B N 0.69721(9) 0.52428(9) 0.71581(13) 0.0774(12) Uani 1 1 d . U . . .
N22B N 0.70851(9) 0.53521(10) 0.68469(13) 0.0818(13) Uani 1 1 d . U . . .
C23B C 0.69170(13) 0.53424(14) 0.66095(18) 0.0910(18) Uani 1 1 d . U . . .
H23B H 0.695163 0.540559 0.637763 0.109 Uiso 1 1 calc R U . . .
C24B C 0.66826(13) 0.52211(13) 0.67732(18) 0.0900(17) Uani 1 1 d . U . . .
H24B H 0.652527 0.518299 0.667722 0.108 Uiso 1 1 calc R U . . .
C25B C 0.67309(12) 0.51693(12) 0.71047(17) 0.0795(15) Uani 1 1 d . U . . .
C26B C 0.73455(11) 0.54358(12) 0.67815(15) 0.0770(15) Uani 1 1 d . U . . .
H26C H 0.744332 0.552442 0.699158 0.092 Uiso 1 1 calc R U . . .
H26D H 0.740376 0.555835 0.658745 0.092 Uiso 1 1 calc R U . . .
N31B N 0.88546(12) 0.54081(12) 0.58956(18) 0.1008(16) Uani 1 1 d . U . . .
C32B C 0.89091(15) 0.53828(14) 0.6227(2) 0.1003(19) Uani 1 1 d . U . . .
C33B C 0.91582(15) 0.54756(15) 0.6348(2) 0.108(2) Uani 1 1 d . U . . .
H33B H 0.918937 0.545408 0.658444 0.130 Uiso 1 1 calc R U . . .
C34B C 0.93433(17) 0.55908(18) 0.6128(3) 0.129(3) Uani 1 1 d . U . . .
H34B H 0.951044 0.565297 0.620690 0.155 Uiso 1 1 calc R U . . .
C35B C 0.92994(18) 0.56246(18) 0.5776(3) 0.128(3) Uani 1 1 d . U . . .
H35B H 0.943389 0.570854 0.561613 0.154 Uiso 1 1 calc R U . . .
C36B C 0.90604(17) 0.55337(16) 0.5676(2) 0.115(2) Uani 1 1 d . U . . .
H36B H 0.903007 0.555694 0.543989 0.138 Uiso 1 1 calc R U . . .
N41B N 0.84575(11) 0.51748(10) 0.63214(14) 0.0869(13) Uani 1 1 d . U . . .
N42B N 0.82971(11) 0.50372(11) 0.65741(16) 0.0921(14) Uani 1 1 d . U . . .
C43B C 0.84176(16) 0.50247(16) 0.6858(2) 0.111(2) Uani 1 1 d . U . . .
H43B H 0.834230 0.494525 0.707221 0.133 Uiso 1 1 calc R U . . .
C44B C 0.86745(16) 0.51496(15) 0.6782(2) 0.108(2) Uani 1 1 d . U . . .
H44B H 0.880753 0.516571 0.692549 0.129 Uiso 1 1 calc R U . . .
C45B C 0.86894(14) 0.52432(13) 0.6453(2) 0.0917(17) Uani 1 1 d . U . . .
C46B C 0.80275(13) 0.49463(13) 0.65530(18) 0.0878(17) Uani 1 1 d . U . . .
H46C H 0.793787 0.480817 0.672235 0.105 Uiso 1 1 calc R U . . .
H46D H 0.796650 0.487903 0.631621 0.105 Uiso 1 1 calc R U . . .
C50B C 0.74016(12) 0.52321(13) 0.66911(15) 0.0810(15) Uani 1 1 d . U . . .
C51B C 0.72154(12) 0.49930(13) 0.66067(16) 0.0844(16) Uani 1 1 d . U . . .
H51B H 0.704650 0.495703 0.659919 0.101 Uiso 1 1 calc R U . . .
C52B C 0.72680(13) 0.48025(13) 0.65319(16) 0.0883(17) Uani 1 1 d . U . . .
H52B H 0.713602 0.463829 0.647911 0.106 Uiso 1 1 calc R U . . .
C53B C 0.75138(12) 0.48547(12) 0.65353(15) 0.0814(15) Uani 1 1 d . U . . .
H53B H 0.754893 0.472496 0.648065 0.098 Uiso 1 1 calc R U . . .
C54B C 0.77117(13) 0.50924(12) 0.66168(15) 0.0794(15) Uani 1 1 d . U . . .
C55B C 0.76550(12) 0.52893(12) 0.66936(15) 0.0782(14) Uani 1 1 d . U . . .
C56B C 0.78556(12) 0.55354(12) 0.67704(15) 0.0801(15) Uani 1 1 d . U . . .
H56B H 0.782234 0.566865 0.680647 0.096 Uiso 1 1 calc R U . . .
C57B C 0.81018(12) 0.55799(12) 0.67925(16) 0.0829(16) Uani 1 1 d . U . . .
H57B H 0.823375 0.574188 0.685488 0.100 Uiso 1 1 calc R U . . .
C58B C 0.81547(12) 0.53913(13) 0.67247(17) 0.0849(16) Uani 1 1 d . U . . .
H58B H 0.832275 0.542571 0.674358 0.102 Uiso 1 1 calc R U . . .
C59B C 0.79694(12) 0.51539(12) 0.66302(15) 0.0793(15) Uani 1 1 d . U . . .
N11C N 0.84622(15) 0.48837(14) 0.5700(2) 0.120(2) Uani 1 1 d . U . . .
C12C C 0.85421(19) 0.48543(19) 0.5376(3) 0.126(3) Uani 1 1 d . U . . .
C13C C 0.8585(2) 0.4663(2) 0.5294(3) 0.151(3) Uani 1 1 d . U . . .
H13C H 0.864805 0.465617 0.507051 0.181 Uiso 1 1 calc R U . . .
C14C C 0.8534(3) 0.4471(3) 0.5548(4) 0.183(5) Uani 1 1 d . U . . .
H14C H 0.855396 0.433154 0.549793 0.220 Uiso 1 1 calc R U . . .
C15C C 0.8453(2) 0.4504(2) 0.5872(3) 0.157(4) Uani 1 1 d . U . . .
H15C H 0.842014 0.438570 0.605288 0.188 Uiso 1 1 calc R U . . .
C16C C 0.8419(2) 0.47132(17) 0.5938(3) 0.131(3) Uani 1 1 d . U . . .
H16C H 0.836213 0.472957 0.616190 0.157 Uiso 1 1 calc R U . . .
N21C N 0.85509(14) 0.52389(14) 0.52201(17) 0.115(2) Uani 1 1 d . U . . .
N22C N 0.85989(14) 0.53802(14) 0.49363(17) 0.115(2) Uani 1 1 d . U . . .
C23C C 0.8637(2) 0.5264(2) 0.4647(3) 0.160(4) Uani 1 1 d . U . . .
H23C H 0.865946 0.531897 0.441155 0.192 Uiso 1 1 calc R U . . .
C24C C 0.8636(3) 0.5056(2) 0.4769(3) 0.168(4) Uani 1 1 d . U . . .
H24C H 0.866649 0.494155 0.464175 0.201 Uiso 1 1 calc R U . . .
C25C C 0.85803(19) 0.50481(18) 0.5122(2) 0.124(3) Uani 1 1 d . U . . .
C26C C 0.86113(16) 0.56246(15) 0.4941(2) 0.105(2) Uani 1 1 d . U . . .
H26E H 0.871752 0.572633 0.474386 0.126 Uiso 1 1 calc R U . . .
H26F H 0.869432 0.571257 0.515959 0.126 Uiso 1 1 calc R U . . .
N31C N 0.81060(11) 0.69008(10) 0.43316(14) 0.0877(14) Uani 1 1 d . U . . .
C32C C 0.80838(14) 0.69229(13) 0.46778(16) 0.0924(18) Uani 1 1 d . U . . .
C33C C 0.81180(14) 0.71476(14) 0.48262(19) 0.0936(18) Uani 1 1 d . U . . .
H33C H 0.810908 0.716430 0.507153 0.112 Uiso 1 1 calc R U . . .
C34C C 0.81651(15) 0.73440(14) 0.4601(2) 0.102(2) Uani 1 1 d . U . . .
H34C H 0.819565 0.750073 0.469005 0.122 Uiso 1 1 calc R U . . .
C35C C 0.81666(16) 0.73055(14) 0.4241(2) 0.105(2) Uani 1 1 d . U . . .
H35C H 0.818587 0.743245 0.408261 0.126 Uiso 1 1 calc R U . . .
C36C C 0.81409(16) 0.70896(13) 0.4120(2) 0.101(2) Uani 1 1 d . U . . .
H36C H 0.814769 0.706939 0.387522 0.122 Uiso 1 1 calc R U . . .
N41C N 0.79796(11) 0.64929(11) 0.47379(14) 0.0901(14) Uani 1 1 d . U . . .
N42C N 0.79104(13) 0.63206(12) 0.49977(15) 0.1016(17) Uani 1 1 d . U . . .
C43C C 0.79024(16) 0.64177(17) 0.53049(19) 0.108(2) Uani 1 1 d . U . . .
H43C H 0.785661 0.633085 0.552140 0.130 Uiso 1 1 calc R U . . .
C44C C 0.79724(15) 0.66673(16) 0.52546(18) 0.100(2) Uani 1 1 d . U . . .
H44C H 0.798395 0.678518 0.542414 0.121 Uiso 1 1 calc R U . . .
C45C C 0.80219(14) 0.67053(14) 0.48985(18) 0.0915(17) Uani 1 1 d . U . . .
C46C C 0.78806(15) 0.60753(14) 0.49463(19) 0.0993(19) Uani 1 1 d . U . . .
H46E H 0.781510 0.601704 0.470802 0.119 Uiso 1 1 calc R U . . .
H46F H 0.775414 0.595748 0.511383 0.119 Uiso 1 1 calc R U . . .
C50C C 0.83564(15) 0.56117(13) 0.49148(15) 0.0896(16) Uani 1 1 d . U . . .
C51C C 0.81419(16) 0.53889(15) 0.48556(17) 0.102(2) Uani 1 1 d . U . . .
H51C H 0.814744 0.523845 0.482791 0.122 Uiso 1 1 calc R U . . .
C52C C 0.79093(16) 0.53868(14) 0.48361(19) 0.104(2) Uani 1 1 d . U . . .
H52C H 0.776060 0.523257 0.479014 0.125 Uiso 1 1 calc R U . . .
C53C C 0.78911(15) 0.56066(14) 0.48828(17) 0.0977(19) Uani 1 1 d . U . . .
H53C H 0.773407 0.560068 0.487437 0.117 Uiso 1 1 calc R U . . .
C54C C 0.81170(14) 0.58342(12) 0.49423(16) 0.0871(16) Uani 1 1 d . U . . .
C55C C 0.83484(14) 0.58381(12) 0.49622(16) 0.0861(16) Uani 1 1 d . U . . .
C56C C 0.85724(14) 0.60677(13) 0.50285(17) 0.0922(18) Uani 1 1 d . U . . .
H56C H 0.872807 0.607074 0.503474 0.111 Uiso 1 1 calc R U . . .
C57C C 0.85674(16) 0.62825(15) 0.50830(18) 0.102(2) Uani 1 1 d . U . . .
H57C H 0.871885 0.643346 0.513152 0.122 Uiso 1 1 calc R U . . .
C58C C 0.83353(15) 0.62841(13) 0.50680(17) 0.0934(18) Uani 1 1 d . U . . .
H58C H 0.833320 0.643497 0.511083 0.112 Uiso 1 1 calc R U . . .
C59C C 0.81150(14) 0.60662(13) 0.49912(16) 0.0867(16) Uani 1 1 d . U . . .
N11D N 0.81365(14) 0.66481(12) 0.36181(15) 0.1027(17) Uani 1 1 d . U . . .
C12D C 0.79372(18) 0.66001(15) 0.34238(19) 0.107(2) Uani 1 1 d . U . . .
C13D C 0.7958(2) 0.6650(2) 0.3066(2) 0.134(3) Uani 1 1 d . U . . .
H13D H 0.781465 0.661427 0.293019 0.161 Uiso 1 1 calc R U . . .
C14D C 0.8187(2) 0.6751(3) 0.2917(3) 0.167(4) Uani 1 1 d . U . . .
H14D H 0.820497 0.678728 0.267384 0.200 Uiso 1 1 calc R U . . .
C15D C 0.8394(2) 0.6802(2) 0.3110(3) 0.163(4) Uani 1 1 d . U . . .
H15D H 0.855501 0.687491 0.300515 0.195 Uiso 1 1 calc R U . . .
C16D C 0.83619(18) 0.67445(17) 0.3461(2) 0.118(2) Uani 1 1 d . U . . .
H16D H 0.850320 0.677385 0.359675 0.142 Uiso 1 1 calc R U . . .
N21D N 0.76940(12) 0.64453(11) 0.39516(14) 0.0923(15) Uani 1 1 d . U . . .
N22D N 0.74484(12) 0.63418(12) 0.40516(14) 0.0959(15) Uani 1 1 d . U . . .
C23D C 0.72943(18) 0.63157(18) 0.37765(19) 0.116(2) Uani 1 1 d . U . . .
H23D H 0.711730 0.624411 0.378138 0.139 Uiso 1 1 calc R U . . .
C24D C 0.74548(19) 0.6418(2) 0.3484(2) 0.127(3) Uani 1 1 d . U . . .
H24D H 0.740772 0.643232 0.325218 0.152 Uiso 1 1 calc R U . . .
C25D C 0.76991(16) 0.64945(16) 0.36062(17) 0.0998(19) Uani 1 1 d . U . . .
C26D C 0.73781(15) 0.62800(14) 0.44095(16) 0.0925(18) Uani 1 1 d . U . . .
H26G H 0.748383 0.621880 0.451638 0.111 Uiso 1 1 calc R U . . .
H26H H 0.720155 0.614287 0.442134 0.111 Uiso 1 1 calc R U . . .
N31D N 0.66602(9) 0.64404(10) 0.66709(12) 0.0758(12) Uani 1 1 d . U . . .
C32D C 0.68765(11) 0.64856(12) 0.68298(14) 0.0737(14) Uani 1 1 d . U . . .
C33D C 0.68812(13) 0.64151(12) 0.71724(15) 0.0829(16) Uani 1 1 d . U . . .
H33D H 0.703109 0.643691 0.727556 0.099 Uiso 1 1 calc R U . . .
C34D C 0.66507(14) 0.63080(14) 0.73643(17) 0.0947(19) Uani 1 1 d . U . . .
H34D H 0.664512 0.625801 0.760027 0.114 Uiso 1 1 calc R U . . .
C35D C 0.64456(14) 0.62793(14) 0.72097(16) 0.0960(19) Uani 1 1 d . U . . .
H35D H 0.629324 0.621102 0.733743 0.115 Uiso 1 1 calc R U . . .
C36D C 0.64505(13) 0.63471(14) 0.68669(16) 0.0908(18) Uani 1 1 d . U . . .
H36D H 0.630136 0.632766 0.676446 0.109 Uiso 1 1 calc R U . . .
N41D N 0.70768(9) 0.66620(9) 0.62779(11) 0.0687(11) Uani 1 1 d . U . . .
N42D N 0.73118(9) 0.67840(9) 0.61522(12) 0.0731(11) Uani 1 1 d . U . . .
C43D C 0.74779(12) 0.68024(12) 0.64012(17) 0.0805(15) Uani 1 1 d . U . . .
H43D H 0.765452 0.688196 0.637358 0.097 Uiso 1 1 calc R U . . .
C44D C 0.73513(11) 0.66902(12) 0.66896(17) 0.0794(15) Uani 1 1 d . U . . .
H44D H 0.741826 0.667222 0.690397 0.095 Uiso 1 1 calc R U . . .
C45D C 0.70957(11) 0.66030(11) 0.66118(14) 0.0707(13) Uani 1 1 d . U . . .
C46D C 0.73707(13) 0.68539(12) 0.57855(15) 0.0802(16) Uani 1 1 d . U . . .
H46G H 0.754318 0.699850 0.576851 0.096 Uiso 1 1 calc R U . . .
H46H H 0.725472 0.690762 0.569380 0.096 Uiso 1 1 calc R U . . .
C50D C 0.74073(13) 0.65092(13) 0.46223(17) 0.0861(16) Uani 1 1 d . U . . .
C51D C 0.74680(14) 0.67285(14) 0.44754(16) 0.0898(18) Uani 1 1 d . U . . .
H51D H 0.749150 0.674818 0.422991 0.108 Uiso 1 1 calc R U . . .
C52D C 0.74975(13) 0.69289(13) 0.46781(17) 0.0854(17) Uani 1 1 d . U . . .
H52D H 0.754723 0.708561 0.456973 0.102 Uiso 1 1 calc R U . . .
C53D C 0.74565(12) 0.69049(12) 0.50267(16) 0.0784(15) Uani 1 1 d . U . . .
H53D H 0.746876 0.704229 0.515562 0.094 Uiso 1 1 calc R U . . .
C54D C 0.73957(12) 0.66788(11) 0.52045(16) 0.0767(14) Uani 1 1 d . U . . .
C55D C 0.73649(12) 0.64696(12) 0.49920(16) 0.0790(15) Uani 1 1 d . U . . .
C56D C 0.72994(14) 0.62414(13) 0.51647(18) 0.0911(18) Uani 1 1 d . U . . .
H56D H 0.727598 0.610168 0.503039 0.109 Uiso 1 1 calc R U . . .
C57D C 0.72699(15) 0.62172(14) 0.55069(18) 0.097(2) Uani 1 1 d . U . . .
H57D H 0.722954 0.606219 0.561319 0.116 Uiso 1 1 calc R U . . .
C58D C 0.72974(13) 0.64182(12) 0.57179(17) 0.0862(17) Uani 1 1 d . U . . .
H58D H 0.727920 0.639831 0.596404 0.103 Uiso 1 1 calc R U . . .
C59D C 0.73513(12) 0.66459(12) 0.55647(16) 0.0784(15) Uani 1 1 d . U . . .
N11E N 0.97021(11) 0.85625(10) 0.58665(13) 0.0876(14) Uani 1 1 d . U . . .
C12E C 0.95053(14) 0.86056(13) 0.58862(15) 0.0872(16) Uani 1 1 d . U . . .
C13E C 0.95355(17) 0.88392(14) 0.59428(17) 0.102(2) Uani 1 1 d . U . . .
H13E H 0.939467 0.886255 0.595963 0.123 Uiso 1 1 calc R U . . .
C14E C 0.9778(2) 0.90409(16) 0.5975(2) 0.121(2) Uani 1 1 d . U . . .
H14E H 0.980658 0.920678 0.599418 0.145 Uiso 1 1 calc R U . . .
C15E C 0.99822(19) 0.89969(16) 0.5978(2) 0.117(2) Uani 1 1 d . U . . .
H15E H 1.014823 0.912779 0.602359 0.141 Uiso 1 1 calc R U . . .
C16E C 0.99301(16) 0.87575(14) 0.59121(19) 0.103(2) Uani 1 1 d . U . . .
H16E H 1.006751 0.872857 0.589805 0.124 Uiso 1 1 calc R U . . .
N21E N 0.92440(10) 0.81623(10) 0.57672(12) 0.0775(12) Uani 1 1 d . U . . .
N22E N 0.89924(10) 0.79967(10) 0.57352(14) 0.0858(13) Uani 1 1 d . U . . .
C23E C 0.88540(15) 0.81111(15) 0.57764(17) 0.0944(18) Uani 1 1 d . U . . .
H23E H 0.867670 0.803398 0.576319 0.113 Uiso 1 1 calc R U . . .
C24E C 0.90213(15) 0.83613(15) 0.58413(17) 0.0941(18) Uani 1 1 d . U . . .
H24E H 0.898239 0.848995 0.588398 0.113 Uiso 1 1 calc R U . . .
C25E C 0.92573(14) 0.83857(13) 0.58312(16) 0.0841(15) Uani 1 1 d . U . . .
C26E C 0.89001(12) 0.77350(12) 0.56491(16) 0.0806(15) Uani 1 1 d . U . . .
H26I H 0.873268 0.763254 0.575655 0.097 Uiso 1 1 calc R U . . .
H26J H 0.901340 0.768293 0.575552 0.097 Uiso 1 1 calc R U . . .
N31E N 0.80134(11) 0.61929(10) 0.40770(14) 0.0895(14) Uani 1 1 d . U . . .
C32E C 0.82210(14) 0.61705(13) 0.41153(16) 0.0866(16) Uani 1 1 d . U . . .
C33E C 0.82149(14) 0.59414(13) 0.40867(17) 0.0902(17) Uani 1 1 d . U . . .
H33E H 0.836219 0.593026 0.411515 0.108 Uiso 1 1 calc R U . . .
C34E C 0.79840(16) 0.57297(14) 0.40149(19) 0.0996(19) Uani 1 1 d . U . . .
H34E H 0.796946 0.556872 0.401057 0.120 Uiso 1 1 calc R U . . .
C35E C 0.77801(16) 0.57533(14) 0.39512(19) 0.100(2) Uani 1 1 d . U . . .
H35E H 0.762773 0.561160 0.387808 0.120 Uiso 1 1 calc R U . . .
C36E C 0.77925(14) 0.59801(13) 0.39917(18) 0.0928(18) Uani 1 1 d . U . . .
H36E H 0.764515 0.599079 0.396013 0.111 Uiso 1 1 calc R U . . .
N41E N 0.84309(11) 0.66145(11) 0.42294(14) 0.0913(14) Uani 1 1 d . U . . .
N42E N 0.86730(13) 0.68099(11) 0.42501(16) 0.1016(16) Uani 1 1 d . U . . .
C43E C 0.88373(17) 0.67249(17) 0.4224(2) 0.119(2) Uani 1 1 d . U . . .
H43E H 0.901467 0.682259 0.424011 0.143 Uiso 1 1 calc R U . . .
C44E C 0.86951(15) 0.64645(15) 0.4168(2) 0.105(2) Uani 1 1 d . U . . .
H44E H 0.875625 0.635206 0.413130 0.126 Uiso 1 1 calc R U . . .
C45E C 0.84558(14) 0.64088(13) 0.41777(17) 0.0915(17) Uani 1 1 d . U . . .
C46E C 0.87345(16) 0.70657(13) 0.43178(19) 0.107(2) Uani 1 1 d . U . . .
H46I H 0.861306 0.709834 0.419285 0.129 Uiso 1 1 calc R U . . .
H46J H 0.890300 0.718055 0.422137 0.129 Uiso 1 1 calc R U . . .
C50E C 0.88791(10) 0.76772(12) 0.52629(16) 0.0733(14) Uani 1 1 d . U . . .
C51E C 0.89317(11) 0.78574(13) 0.50210(16) 0.0810(15) Uani 1 1 d . U . . .
H51E H 0.897677 0.802228 0.509291 0.097 Uiso 1 1 calc R U . . .
C52E C 0.89193(12) 0.77991(13) 0.46560(17) 0.0819(15) Uani 1 1 d . U . . .
H52E H 0.895922 0.792662 0.448714 0.098 Uiso 1 1 calc R U . . .
C53E C 0.88513(12) 0.75648(12) 0.45516(17) 0.0826(16) Uani 1 1 d . U . . .
H53E H 0.884378 0.753043 0.430879 0.099 Uiso 1 1 calc R U . . .
C54E C 0.87902(11) 0.73667(12) 0.47941(16) 0.0769(14) Uani 1 1 d . U . . .
C55E C 0.88053(10) 0.74284(12) 0.51666(15) 0.0744(14) Uani 1 1 d . U . . .
C56E C 0.87494(12) 0.72351(13) 0.54042(17) 0.0844(16) Uani 1 1 d . U . . .
H56E H 0.874810 0.726893 0.564596 0.101 Uiso 1 1 calc R U . . .
C57E C 0.86966(13) 0.70007(14) 0.53075(19) 0.0940(18) Uani 1 1 d . U . . .
H57E H 0.866402 0.687661 0.547895 0.113 Uiso 1 1 calc R U . . .
C58E C 0.86910(14) 0.69454(14) 0.4952(2) 0.0997(19) Uani 1 1 d . U . . .
H58E H 0.865836 0.678349 0.488378 0.120 Uiso 1 1 calc R U . . .
C59E C 0.87325(12) 0.71239(13) 0.46943(18) 0.0900(17) Uani 1 1 d . U . . .
N11F N 0.62792(11) 0.63618(12) 0.60474(12) 0.0864(14) Uani 1 1 d . U . . .
C12F C 0.62090(13) 0.65313(15) 0.60554(17) 0.0906(17) Uani 1 1 d . U . . .
C13F C 0.59536(15) 0.6462(2) 0.5996(2) 0.119(3) Uani 1 1 d . U . . .
H13F H 0.589939 0.658118 0.601947 0.142 Uiso 1 1 calc R U . . .
C14F C 0.57893(16) 0.6219(2) 0.5904(2) 0.126(3) Uani 1 1 d . U . . .
H14F H 0.562140 0.617445 0.585067 0.151 Uiso 1 1 calc R U . . .
C15F C 0.58559(15) 0.6037(2) 0.58851(19) 0.113(2) Uani 1 1 d . U . . .
H15F H 0.574087 0.586742 0.582735 0.135 Uiso 1 1 calc R U . . .
C16F C 0.61149(12) 0.61270(16) 0.59608(17) 0.0933(18) Uani 1 1 d . U . . .
H16F H 0.617318 0.601061 0.594816 0.112 Uiso 1 1 calc R U . . .
N21F N 0.66440(11) 0.68401(12) 0.61731(13) 0.0845(13) Uani 1 1 d . U . . .
N22F N 0.67804(12) 0.70819(12) 0.62289(15) 0.0937(15) Uani 1 1 d . U . . .
C23F C 0.6627(2) 0.71834(18) 0.6231(2) 0.120(3) Uani 1 1 d . U . . .
H23F H 0.667830 0.735354 0.628011 0.144 Uiso 1 1 calc R U . . .
C24F C 0.63975(19) 0.7008(2) 0.6153(3) 0.126(3) Uani 1 1 d . U . . .
H24F H 0.625634 0.702891 0.611707 0.151 Uiso 1 1 calc R U . . .
C25F C 0.64043(15) 0.67889(17) 0.61356(18) 0.0971(18) Uani 1 1 d . U . . .
C26F C 0.70523(14) 0.72045(14) 0.62739(16) 0.0918(18) Uani 1 1 d . U . . .
H26K H 0.712772 0.738448 0.621545 0.110 Uiso 1 1 calc R U . . .
H26L H 0.712035 0.712971 0.610906 0.110 Uiso 1 1 calc R U . . .
N31F N 0.85913(12) 0.82328(12) 0.76482(15) 0.1009(16) Uani 1 1 d . U . . .
C32F C 0.86725(14) 0.80740(16) 0.75990(17) 0.0944(17) Uani 1 1 d . U . . .
C33F C 0.89239(14) 0.81467(17) 0.76094(16) 0.103(2) Uani 1 1 d . U . . .
H33F H 0.897830 0.802892 0.757266 0.124 Uiso 1 1 calc R U . . .
C34F C 0.91030(16) 0.84094(19) 0.76781(17) 0.111(2) Uani 1 1 d . U . . .
H34F H 0.927877 0.847275 0.767565 0.133 Uiso 1 1 calc R U . . .
C35F C 0.90049(17) 0.85567(19) 0.7745(2) 0.117(2) Uani 1 1 d . U . . .
H35F H 0.911626 0.872491 0.781408 0.140 Uiso 1 1 calc R U . . .
C36F C 0.87538(16) 0.84803(16) 0.7721(2) 0.113(2) Uani 1 1 d . U . . .
H36F H 0.869512 0.859513 0.775428 0.136 Uiso 1 1 calc R U . . .
N41F N 0.82387(10) 0.77581(11) 0.75445(12) 0.0819(13) Uani 1 1 d . U . . .
N42F N 0.81051(11) 0.75039(11) 0.75061(13) 0.0832(13) Uani 1 1 d . U . . .
C43F C 0.82536(14) 0.74080(14) 0.74662(17) 0.0902(17) Uani 1 1 d . U . . .
H43F H 0.820054 0.723622 0.742796 0.108 Uiso 1 1 calc R U . . .
C44F C 0.84971(15) 0.75990(15) 0.74893(17) 0.0941(18) Uani 1 1 d . U . . .
H44F H 0.864486 0.758733 0.747501 0.113 Uiso 1 1 calc R U . . .
C45F C 0.84803(13) 0.78131(14) 0.75383(16) 0.0841(15) Uani 1 1 d . U . . .
C46F C 0.78337(13) 0.73675(13) 0.74812(16) 0.0863(16) Uani 1 1 d . U . . .
H46K H 0.776541 0.744224 0.764570 0.104 Uiso 1 1 calc R U . . .
H46L H 0.777069 0.719174 0.755397 0.104 Uiso 1 1 calc R U . . .
C50F C 0.71277(13) 0.71796(12) 0.66458(16) 0.0854(16) Uani 1 1 d . U . . .
C51F C 0.69661(14) 0.70764(13) 0.69132(17) 0.0894(17) Uani 1 1 d . U . . .
H51F H 0.679303 0.701596 0.687256 0.107 Uiso 1 1 calc R U . . .
C52F C 0.70431(14) 0.70548(13) 0.72485(17) 0.0919(18) Uani 1 1 d . U . . .
H52F H 0.692356 0.697624 0.742980 0.110 Uiso 1 1 calc R U . . .
C53F C 0.72964(13) 0.71495(12) 0.73127(16) 0.0863(16) Uani 1 1 d . U . . .
H53F H 0.734835 0.713403 0.754037 0.104 Uiso 1 1 calc R U . . .
C54F C 0.74772(12) 0.72669(12) 0.70524(15) 0.0774(14) Uani 1 1 d . U . . .
C55F C 0.73936(13) 0.72834(12) 0.67073(15) 0.0796(15) Uani 1 1 d . U . . .
C56F C 0.75714(14) 0.73930(11) 0.64366(16) 0.0832(16) Uani 1 1 d . U . . .
H56F H 0.751804 0.740623 0.620888 0.100 Uiso 1 1 calc R U . . .
C57F C 0.78204(14) 0.74805(12) 0.65000(16) 0.0850(16) Uani 1 1 d . U . . .
H57F H 0.793797 0.755226 0.631482 0.102 Uiso 1 1 calc R U . . .
C58F C 0.79034(14) 0.74656(12) 0.68324(16) 0.0874(17) Uani 1 1 d . U . . .
H58F H 0.807601 0.752199 0.686961 0.105 Uiso 1 1 calc R U . . .
C59F C 0.77355(13) 0.73685(12) 0.71127(15) 0.0811(15) Uani 1 1 d . U . . .
N11G N 0.61998(10) 0.46621(10) 0.38715(13) 0.0797(13) Uani 1 1 d . U . . .
C12G C 0.59825(12) 0.44809(13) 0.39949(16) 0.0822(16) Uani 1 1 d . U . . .
C13G C 0.57522(13) 0.44069(14) 0.38255(19) 0.0940(19) Uani 1 1 d . U . . .
H13G H 0.559884 0.427375 0.391282 0.113 Uiso 1 1 calc R U . . .
C14G C 0.57598(15) 0.45384(15) 0.35235(19) 0.098(2) Uani 1 1 d . U . . .
H14G H 0.560857 0.449794 0.340538 0.118 Uiso 1 1 calc R U . . .
C15G C 0.59764(15) 0.47189(15) 0.34016(19) 0.100(2) Uani 1 1 d . U . . .
H15G H 0.598114 0.480682 0.319536 0.120 Uiso 1 1 calc R U . . .
C16G C 0.61998(14) 0.47797(14) 0.35792(19) 0.0948(19) Uani 1 1 d . U . . .
H16G H 0.635479 0.490807 0.348843 0.114 Uiso 1 1 calc R U . . .
N21G N 0.62166(10) 0.44348(10) 0.44490(13) 0.0856(14) Uani 1 1 d . U . . .
N22G N 0.61748(12) 0.43177(14) 0.47616(15) 0.113(2) Uani 1 1 d . U . . .
C23G C 0.59290(16) 0.4168(2) 0.4820(2) 0.130(3) Uani 1 1 d . U . . .
H23G H 0.585536 0.406308 0.501724 0.156 Uiso 1 1 calc R U . . .
C24G C 0.58037(16) 0.41936(18) 0.4542(2) 0.130(3) Uani 1 1 d . U . . .
H24G H 0.562764 0.411433 0.450858 0.156 Uiso 1 1 calc R U . . .
C25G C 0.59951(13) 0.43645(14) 0.43175(18) 0.0918(18) Uani 1 1 d . U . . .
C26G C 0.63794(14) 0.43223(15) 0.49778(18) 0.0987(19) Uani 1 1 d . U . . .
H26M H 0.652357 0.449555 0.498037 0.118 Uiso 1 1 calc R U . . .
H26N H 0.631878 0.427726 0.522087 0.118 Uiso 1 1 calc R U . . .
N31G N 0.69154(10) 0.32605(10) 0.61157(13) 0.0801(13) Uani 1 1 d . U . . .
C32G C 0.71675(12) 0.34120(12) 0.60372(15) 0.0805(15) Uani 1 1 d . U . . .
C33G C 0.73556(13) 0.33979(13) 0.62230(17) 0.0847(16) Uani 1 1 d . U . . .
H33G H 0.752747 0.350391 0.616696 0.102 Uiso 1 1 calc R U . . .
C34G C 0.72838(15) 0.32254(14) 0.64900(19) 0.0989(19) Uani 1 1 d . U . . .
H34G H 0.740680 0.321208 0.662282 0.119 Uiso 1 1 calc R U . . .
C35G C 0.70320(16) 0.30719(15) 0.6564(2) 0.108(2) Uani 1 1 d . U . . .
H35G H 0.698101 0.294897 0.674243 0.129 Uiso 1 1 calc R U . . .
C36G C 0.68568(14) 0.30983(13) 0.63777(18) 0.0964(19) Uani 1 1 d . U . . .
H36G H 0.668523 0.299591 0.643819 0.116 Uiso 1 1 calc R U . . .
N41G N 0.70303(9) 0.35602(9) 0.55511(12) 0.0748(12) Uani 1 1 d . U . . .
N42G N 0.71388(10) 0.37257(10) 0.52878(13) 0.0832(13) Uani 1 1 d . U . . .
C43G C 0.73923(14) 0.38417(14) 0.53119(18) 0.0950(18) Uani 1 1 d . U . . .
H43G H 0.750852 0.396291 0.515382 0.114 Uiso 1 1 calc R U . . .
C44G C 0.74515(13) 0.37534(13) 0.56043(18) 0.0878(16) Uani 1 1 d . U . . .
H44G H 0.761310 0.380200 0.569459 0.105 Uiso 1 1 calc R U . . .
C45G C 0.72213(12) 0.35773(11) 0.57368(15) 0.0757(14) Uani 1 1 d . U . . .
C46G C 0.69945(14) 0.37648(13) 0.50352(16) 0.0897(17) Uani 1 1 d . U . . .
H46M H 0.684002 0.360344 0.498818 0.108 Uiso 1 1 calc R U . . .
H46N H 0.709108 0.382111 0.481487 0.108 Uiso 1 1 calc R U . . .
C50G C 0.64658(14) 0.41545(13) 0.48574(17) 0.0921(17) Uani 1 1 d . U . . .
C51G C 0.63577(14) 0.39929(14) 0.45759(18) 0.0993(19) Uani 1 1 d . U . . .
H51G H 0.622025 0.399036 0.445955 0.119 Uiso 1 1 calc R U . . .
C52G C 0.64421(15) 0.38351(13) 0.44578(19) 0.100(2) Uani 1 1 d . U . . .
H52G H 0.637052 0.373333 0.425711 0.119 Uiso 1 1 calc R U . . .
C53G C 0.66323(14) 0.38301(13) 0.46393(16) 0.0940(19) Uani 1 1 d . U . . .
H53G H 0.669292 0.372402 0.456040 0.113 Uiso 1 1 calc R U . . .
C54G C 0.67389(12) 0.39776(11) 0.49376(16) 0.0817(15) Uani 1 1 d . U . . .
C55G C 0.66652(12) 0.41450(12) 0.50458(16) 0.0822(15) Uani 1 1 d . U . . .
C56G C 0.67718(13) 0.42988(12) 0.53529(16) 0.0848(16) Uani 1 1 d . U . . .
H56G H 0.671571 0.440949 0.542800 0.102 Uiso 1 1 calc R U . . .
C57G C 0.69534(12) 0.42826(12) 0.55326(16) 0.0835(16) Uani 1 1 d . U . . .
H57G H 0.703302 0.439063 0.572535 0.100 Uiso 1 1 calc R U . . .
C58G C 0.70245(12) 0.41058(11) 0.54340(16) 0.0795(15) Uani 1 1 d . U . . .
H58G H 0.714493 0.408967 0.556921 0.095 Uiso 1 1 calc R U . . .
C59G C 0.69219(12) 0.39577(12) 0.51462(15) 0.0807(15) Uani 1 1 d . U . . .
N11H N 0.48063(11) 0.31295(13) 0.21524(19) 0.1088(19) Uani 1 1 d . U . . .
C12H C 0.46928(18) 0.32484(19) 0.2247(3) 0.134(3) Uani 1 1 d . U . . .
C13H C 0.4462(2) 0.3215(3) 0.2077(4) 0.186(5) Uani 1 1 d . U . . .
H13H H 0.437233 0.329320 0.215810 0.224 Uiso 1 1 calc R U . . .
C14H C 0.4390(3) 0.3057(3) 0.1784(4) 0.192(5) Uani 1 1 d . U . . .
H14H H 0.424484 0.302812 0.165856 0.230 Uiso 1 1 calc R U . . .
C15H C 0.4516(2) 0.2943(2) 0.1671(3) 0.157(4) Uani 1 1 d . U . . .
H15H H 0.446517 0.283907 0.146949 0.189 Uiso 1 1 calc R U . . .
C16H C 0.47333(17) 0.29896(17) 0.1873(2) 0.120(3) Uani 1 1 d . U . . .
H16H H 0.482767 0.291437 0.179879 0.144 Uiso 1 1 calc R U . . .
N21H N 0.49724(11) 0.34145(11) 0.27290(17) 0.1017(17) Uani 1 1 d . U . . .
N22H N 0.50172(12) 0.35699(13) 0.3006(2) 0.116(2) Uani 1 1 d . U . . .
C23H C 0.48747(18) 0.36819(19) 0.2981(3) 0.138(3) Uani 1 1 d . U . . .
H23H H 0.488430 0.381185 0.312573 0.165 Uiso 1 1 calc R U . . .
C24H C 0.4713(2) 0.3567(2) 0.2703(3) 0.154(4) Uani 1 1 d . U . . .
H24H H 0.457938 0.359168 0.262868 0.184 Uiso 1 1 calc R U . . .
C25H C 0.47836(16) 0.34160(17) 0.2562(3) 0.126(3) Uani 1 1 d . U . . .
C26H C 0.52205(14) 0.36214(14) 0.3254(2) 0.103(2) Uani 1 1 d . U . . .
H26O H 0.522739 0.346573 0.328956 0.123 Uiso 1 1 calc R U . . .
H26P H 0.518119 0.366954 0.348174 0.123 Uiso 1 1 calc R U . . .
N31H N 0.68289(10) 0.47747(10) 0.44622(14) 0.0862(14) Uani 1 1 d . U . . .
C32H C 0.69240(12) 0.46291(11) 0.43604(16) 0.0802(15) Uani 1 1 d . U . . .
C33H C 0.71150(13) 0.46242(13) 0.45347(17) 0.0886(17) Uani 1 1 d . U . . .
H33H H 0.717356 0.451588 0.445783 0.106 Uiso 1 1 calc R U . . .
C34H C 0.72232(13) 0.47757(13) 0.48217(18) 0.0939(18) Uani 1 1 d . U . . .
H34H H 0.735367 0.477054 0.494703 0.113 Uiso 1 1 calc R U . . .
C35H C 0.71397(15) 0.49316(15) 0.49209(19) 0.100(2) Uani 1 1 d . U . . .
H35H H 0.721553 0.504440 0.511024 0.120 Uiso 1 1 calc R U . . .
C36H C 0.69435(15) 0.49235(14) 0.47425(19) 0.100(2) Uani 1 1 d . U . . .
H36H H 0.688277 0.502974 0.482043 0.120 Uiso 1 1 calc R U . . .
N41H N 0.66392(9) 0.45158(9) 0.38710(12) 0.0749(12) Uani 1 1 d . U . . .
N42H N 0.65936(10) 0.43784(10) 0.35743(13) 0.0820(13) Uani 1 1 d . U . . .
C43H C 0.67338(13) 0.42647(13) 0.35617(19) 0.0923(18) Uani 1 1 d . U . . .
H43H H 0.673426 0.416070 0.337903 0.111 Uiso 1 1 calc R U . . .
C44H C 0.68728(12) 0.43270(12) 0.38575(18) 0.0855(16) Uani 1 1 d . U . . .
H44H H 0.698516 0.427177 0.392780 0.103 Uiso 1 1 calc R U . . .
C45H C 0.68160(11) 0.44893(11) 0.40365(16) 0.0761(14) Uani 1 1 d . U . . .
C46H C 0.63911(12) 0.43403(12) 0.33305(16) 0.0831(16) Uani 1 1 d . U . . .
H46O H 0.643138 0.430405 0.309502 0.100 Uiso 1 1 calc R U . . .
H46P H 0.638454 0.449731 0.331552 0.100 Uiso 1 1 calc R U . . .
C50H C 0.54742(13) 0.38260(13) 0.3135(2) 0.0906(17) Uani 1 1 d . U . . .
C51H C 0.55084(15) 0.39549(14) 0.2818(2) 0.0949(18) Uani 1 1 d . U . . .
H51H H 0.536771 0.391181 0.267188 0.114 Uiso 1 1 calc R U . . .
C52H C 0.57395(15) 0.41405(13) 0.2716(2) 0.0964(19) Uani 1 1 d . U . . .
H52H H 0.575743 0.422772 0.250326 0.116 Uiso 1 1 calc R U . . .
C53H C 0.59449(14) 0.42017(12) 0.29161(15) 0.0850(17) Uani 1 1 d . U . . .
H53H H 0.610472 0.433090 0.284081 0.102 Uiso 1 1 calc R U . . .
C54H C 0.59249(12) 0.40776(11) 0.32315(15) 0.0763(14) Uani 1 1 d . U . . .
C55H C 0.56831(13) 0.38822(12) 0.33455(16) 0.0828(15) Uani 1 1 d . U . . .
C56H C 0.56713(14) 0.37509(12) 0.36578(17) 0.0907(18) Uani 1 1 d . U . . .
H56H H 0.551265 0.362281 0.373856 0.109 Uiso 1 1 calc R U . . .
C57H C 0.58739(16) 0.38017(14) 0.38383(19) 0.102(2) Uani 1 1 d . U . . .
H57H H 0.585697 0.371182 0.404762 0.122 Uiso 1 1 calc R U . . .
C58H C 0.61139(14) 0.39854(12) 0.37281(17) 0.094(2) Uani 1 1 d . U . . .
H58H H 0.625785 0.400929 0.385186 0.113 Uiso 1 1 calc R U . . .
C59H C 0.61409(12) 0.41329(11) 0.34365(15) 0.0814(16) Uani 1 1 d . U . . .
S11X S 0.80361(9) 0.76534(6) 0.53950(9) 0.1554(15) Uani 0.8 1 d D U P . .
O12X O 0.82513(16) 0.76669(12) 0.5409(3) 0.177(4) Uani 0.8 1 d D U P . .
O13X O 0.79247(17) 0.7687(2) 0.50586(16) 0.169(4) Uani 0.8 1 d D U P . .
O14X O 0.78566(19) 0.74655(14) 0.5595(2) 0.196(5) Uani 0.8 1 d D U P . .
C15X C 0.81144(18) 0.79395(16) 0.5589(2) 0.098(2) Uani 0.8 1 d D U P . .
F16X F 0.82896(16) 0.81422(12) 0.54562(18) 0.156(3) Uani 0.8 1 d D U P . .
F17X F 0.79141(15) 0.79409(19) 0.5691(2) 0.187(4) Uani 0.8 1 d D U P . .
F18X F 0.82155(14) 0.79555(13) 0.59145(15) 0.139(2) Uani 0.8 1 d D U P . .
S21X S 0.73777(7) 0.56830(6) 0.26269(12) 0.1115(12) Uani 0.55 1 d D U P . .
O22X O 0.74826(16) 0.55971(17) 0.2349(2) 0.109(3) Uani 0.55 1 d D U P . .
O23X O 0.7186(2) 0.5721(2) 0.2553(5) 0.193(7) Uani 0.55 1 d D U P . .
O24X O 0.7368(3) 0.5542(3) 0.2960(4) 0.221(8) Uani 0.55 1 d D U P . .
C25X C 0.7631(3) 0.5979(3) 0.2780(4) 0.151(5) Uani 0.55 1 d D U P . .
F26X F 0.7687(3) 0.6144(2) 0.2523(4) 0.232(6) Uani 0.55 1 d D U P . .
F27X F 0.7548(3) 0.6047(3) 0.3041(4) 0.235(6) Uani 0.55 1 d D U P . .
F28X F 0.7827(2) 0.5954(2) 0.2858(4) 0.181(5) Uani 0.55 1 d D U P . .
S31X S 0.73077(7) 0.55448(5) 0.56345(6) 0.1190(11) Uani 0.75 1 d D U P . .
O32X O 0.7418(2) 0.5500(2) 0.5349(3) 0.232(7) Uani 0.75 1 d D U P . .
O33X O 0.7460(2) 0.58136(18) 0.5697(3) 0.180(4) Uani 0.75 1 d D U P . .
O34X O 0.7269(2) 0.5373(3) 0.5903(3) 0.233(7) Uani 0.75 1 d D U P . .
C35X C 0.7007(2) 0.54661(19) 0.5489(3) 0.151(4) Uani 0.75 1 d D U P . .
F36X F 0.7008(3) 0.56208(15) 0.5255(3) 0.271(7) Uani 0.75 1 d D U P . .
F37X F 0.6882(2) 0.5511(2) 0.5734(3) 0.229(5) Uani 0.75 1 d D U P . .
F38X F 0.68673(16) 0.52397(12) 0.5363(2) 0.159(3) Uani 0.75 1 d D U P . .
S41X S 0.62106(8) 0.44190(9) 0.59233(18) 0.190(3) Uani 0.65 1 d D U P . .
O42X O 0.60470(18) 0.4410(2) 0.6178(3) 0.159(4) Uani 0.65 1 d D U P . .
O43X O 0.6149(3) 0.4540(3) 0.5578(4) 0.212(6) Uani 0.65 1 d D U P . .
O44X O 0.62324(13) 0.42129(11) 0.58362(17) 0.0899(19) Uani 0.65 1 d D U P . .
C45X C 0.6521(2) 0.4692(2) 0.5982(4) 0.161(5) Uani 0.65 1 d D U P . .
F46X F 0.6515(2) 0.48948(17) 0.6056(3) 0.214(5) Uani 0.65 1 d D U P . .
F47X F 0.6667(2) 0.47368(14) 0.5711(3) 0.196(5) Uani 0.65 1 d D U P . .
F48X F 0.6595(2) 0.4614(3) 0.6276(4) 0.266(6) Uani 0.65 1 d D U P . .
S51X S 0.76622(7) 0.42535(7) 0.71201(10) 0.1372(12) Uani 0.75 1 d D U P . .
O52X O 0.7406(2) 0.4169(3) 0.7147(3) 0.218(6) Uani 0.75 1 d D U P . .
O53X O 0.77443(18) 0.40934(16) 0.7300(3) 0.166(4) Uani 0.75 1 d D U P . .
O54X O 0.7818(2) 0.45129(15) 0.7170(3) 0.182(4) Uani 0.75 1 d D U P . .
C55X C 0.7706(3) 0.4196(2) 0.6663(3) 0.158(4) Uani 0.75 1 d D U P . .
F56X F 0.7945(2) 0.4279(3) 0.6606(4) 0.259(6) Uani 0.75 1 d D U P . .
F57X F 0.7637(2) 0.43098(17) 0.6434(3) 0.217(5) Uani 0.75 1 d D U P . .
F58X F 0.7555(2) 0.39502(16) 0.6599(3) 0.216(4) Uani 0.75 1 d D U P . .
S61X S 0.80217(9) 0.62561(9) 0.69197(12) 0.1320(17) Uani 0.5 1 d D U P . .
O63X O 0.8240(2) 0.6181(2) 0.6964(4) 0.175(5) Uani 0.5 1 d D U P . .
O62X O 0.78019(10) 0.60576(11) 0.70304(16) 0.0549(15) Uani 0.5 1 d D U P . .
O64X O 0.8127(3) 0.6489(2) 0.7087(4) 0.186(6) Uani 0.5 1 d D U P . .
C65X C 0.7979(3) 0.6274(3) 0.6460(3) 0.160(5) Uani 0.5 1 d D U P . .
F66X F 0.7819(2) 0.6061(2) 0.6283(2) 0.145(4) Uani 0.5 1 d D U P . .
F67X F 0.8149(3) 0.6461(3) 0.6273(4) 0.269(9) Uani 0.5 1 d D U P . .
F68X F 0.7823(3) 0.6375(3) 0.6446(4) 0.222(6) Uani 0.5 1 d D U P . .
S71X S 0.6689(3) 0.3333(2) 0.3921(3) 0.249(8) Uani 0.25 1 d D U P A -1
O74X O 0.6770(8) 0.3153(6) 0.3842(10) 0.277(19) Uani 0.25 1 d D U P A -1
O73X O 0.6692(8) 0.3381(9) 0.4299(4) 0.140(12) Uani 0.25 1 d D U P A -1
O72X O 0.6501(5) 0.3335(8) 0.3703(9) 0.31(3) Uani 0.25 1 d D U P A -1
C75X C 0.6964(5) 0.3621(4) 0.3753(7) 0.214(12) Uani 0.25 1 d D U P A -1
F76X F 0.7160(5) 0.3593(7) 0.3679(11) 0.282(15) Uani 0.25 1 d D U P A -1
F77X F 0.6897(7) 0.3670(7) 0.3442(8) 0.272(19) Uani 0.25 1 d D U P A -1
F78X F 0.7063(4) 0.3830(3) 0.3937(7) 0.194(10) Uani 0.25 1 d D U P A -1
S81X S 0.66293(13) 0.60564(8) 0.41746(15) 0.150(2) Uani 0.5 1 d D U P B 1
O82X O 0.6464(3) 0.5888(2) 0.4455(4) 0.175(5) Uani 0.5 1 d D U P B 1
O83X O 0.6784(3) 0.5976(3) 0.4130(6) 0.253(9) Uani 0.5 1 d D U P B 1
O84X O 0.6631(5) 0.6294(2) 0.4189(3) 0.342(14) Uani 0.5 1 d D U P B 1
C85X C 0.6412(3) 0.5925(4) 0.3796(5) 0.242(9) Uani 0.5 1 d D U P B 1
F86X F 0.6314(3) 0.5681(3) 0.3850(5) 0.287(10) Uani 0.5 1 d D U P B 1
F87X F 0.6590(3) 0.6122(2) 0.3624(3) 0.211(7) Uani 0.5 1 d D U P B 1
F88X F 0.6201(3) 0.5926(5) 0.3859(6) 0.316(12) Uani 0.5 1 d D U P B 1
S91X S 0.87082(4) 0.57450(5) 0.38994(6) 0.0833(6) Uani 0.75 1 d D U P C 1
O92X O 0.88883(15) 0.5762(2) 0.4168(2) 0.188(4) Uani 0.75 1 d D U P C 1
O93X O 0.87467(16) 0.59637(18) 0.3801(5) 0.271(8) Uani 0.75 1 d D U P C 1
O94X O 0.84508(9) 0.55577(11) 0.39635(16) 0.0905(16) Uani 0.75 1 d D U P C 1
C95X C 0.8796(2) 0.5601(3) 0.3548(4) 0.174(5) Uani 0.75 1 d D U P C 1
F96X F 0.90449(12) 0.5745(2) 0.3479(2) 0.194(4) Uani 0.75 1 d D U P C 1
F97X F 0.86669(13) 0.5595(2) 0.3262(2) 0.245(6) Uani 0.75 1 d D U P C 1
F98X F 0.8752(2) 0.5370(2) 0.3631(4) 0.244(5) Uani 0.75 1 d D U P C 1

loop_
_atom_site_aniso_label
_atom_site_aniso_U_11
_atom_site_aniso_U_22
_atom_site_aniso_U_33
_atom_site_aniso_U_23
_atom_site_aniso_U_13
_atom_site_aniso_U_12
Co1 0.0808(5) 0.0940(6) 0.0524(4) 0.0040(4) -0.0001(3) 0.0496(5)
Co2 0.0785(5) 0.0807(5) 0.0624(4) -0.0021(4) 0.0109(4) 0.0370(4)
Co3 0.1106(7) 0.0963(6) 0.0868(6) -0.0191(5) -0.0031(5) 0.0601(6)
Co4 0.1167(7) 0.0792(5) 0.0655(5) -0.0058(4) 0.0014(5) 0.0495(5)
Co5 0.0817(5) 0.0827(6) 0.0790(5) 0.0014(4) 0.0051(4) 0.0418(5)
Co6 0.0812(5) 0.0812(5) 0.0566(7) 0.000 0.000 0.0406(3)
N11A 0.091(3) 0.098(3) 0.061(3) 0.006(2) -0.001(2) 0.053(3)
C12A 0.091(4) 0.104(4) 0.058(3) -0.004(3) -0.007(3) 0.056(4)
C13A 0.118(5) 0.141(6) 0.063(3) 0.002(4) -0.001(4) 0.078(5)
C14A 0.130(6) 0.140(6) 0.073(4) 0.011(4) 0.000(4) 0.069(5)
C15A 0.161(7) 0.146(6) 0.069(4) 0.026(4) 0.014(4) 0.094(6)
C16A 0.130(6) 0.115(5) 0.066(3) 0.017(3) -0.002(4) 0.076(5)
N21A 0.099(4) 0.082(3) 0.070(3) 0.001(2) -0.009(3) 0.047(3)
N22A 0.113(4) 0.100(4) 0.087(3) 0.011(3) -0.011(3) 0.054(3)
C23A 0.152(7) 0.091(5) 0.113(5) -0.020(4) -0.030(5) 0.062(5)
C24A 0.154(7) 0.097(5) 0.086(4) -0.021(3) -0.027(5) 0.061(5)
C25A 0.100(4) 0.102(4) 0.067(3) -0.006(3) -0.010(3) 0.061(4)
C26A 0.083(4) 0.097(4) 0.082(4) 0.021(3) -0.005(3) 0.038(4)
N31A 0.085(3) 0.079(3) 0.066(3) 0.005(2) 0.014(2) 0.038(3)
C32A 0.073(3) 0.089(4) 0.077(3) 0.005(3) 0.011(3) 0.044(3)
C33A 0.095(4) 0.112(4) 0.066(3) 0.002(3) 0.007(3) 0.059(4)
C34A 0.126(6) 0.116(5) 0.066(4) 0.022(3) 0.016(4) 0.062(5)
C35A 0.163(7) 0.096(5) 0.078(4) 0.021(3) 0.025(4) 0.067(5)
C36A 0.120(5) 0.098(4) 0.080(4) 0.014(3) 0.020(4) 0.066(4)
N41A 0.071(3) 0.075(3) 0.061(2) -0.002(2) 0.003(2) 0.035(2)
N42A 0.077(3) 0.080(3) 0.069(3) 0.000(2) 0.002(2) 0.040(3)
C43A 0.087(4) 0.090(4) 0.074(3) -0.009(3) -0.001(3) 0.049(3)
C44A 0.085(4) 0.093(4) 0.064(3) -0.008(3) -0.004(3) 0.047(3)
C45A 0.066(3) 0.091(3) 0.060(3) 0.000(2) 0.002(2) 0.043(3)
C46A 0.071(3) 0.080(4) 0.076(3) 0.006(3) 0.003(3) 0.032(3)
C50A 0.086(4) 0.074(4) 0.087(4) 0.008(3) -0.005(3) 0.047(3)
C51A 0.093(4) 0.080(4) 0.082(4) 0.018(3) 0.003(3) 0.044(3)
C52A 0.085(4) 0.095(4) 0.087(4) 0.032(3) 0.021(3) 0.049(4)
C53A 0.072(3) 0.085(4) 0.090(4) 0.016(3) 0.006(3) 0.039(3)
C54A 0.079(3) 0.083(4) 0.076(3) 0.015(3) 0.010(3) 0.047(3)
C55A 0.080(3) 0.065(3) 0.083(3) 0.009(3) 0.006(3) 0.041(3)
C56A 0.076(4) 0.075(4) 0.104(4) 0.020(3) 0.007(3) 0.043(3)
C57A 0.078(4) 0.086(4) 0.093(4) 0.014(3) 0.017(3) 0.044(3)
C58A 0.088(4) 0.075(4) 0.069(3) 0.006(3) 0.011(3) 0.043(3)
C59A 0.082(3) 0.069(3) 0.076(3) 0.000(3) 0.004(3) 0.041(3)
N11B 0.073(3) 0.085(3) 0.073(3) -0.013(2) 0.011(2) 0.030(3)
C12B 0.073(3) 0.074(4) 0.088(4) -0.005(3) 0.010(3) 0.026(3)
C13B 0.074(4) 0.095(5) 0.133(6) 0.013(4) 0.020(4) 0.048(4)
C14B 0.076(4) 0.089(5) 0.142(6) 0.018(4) 0.023(4) 0.035(4)
C15B 0.091(4) 0.094(5) 0.111(5) 0.004(4) 0.038(4) 0.040(4)
C16B 0.080(4) 0.097(5) 0.088(4) -0.007(3) 0.017(3) 0.034(4)
N21B 0.075(3) 0.083(3) 0.071(3) -0.005(2) 0.009(2) 0.037(3)
N22B 0.076(3) 0.094(3) 0.072(3) -0.004(3) 0.005(2) 0.040(3)
C23B 0.095(4) 0.106(5) 0.072(4) 0.005(3) -0.004(3) 0.050(4)
C24B 0.077(4) 0.106(5) 0.090(4) 0.002(4) 0.001(3) 0.047(4)
C25B 0.075(3) 0.078(4) 0.081(3) -0.007(3) 0.004(3) 0.034(3)
C26B 0.070(3) 0.099(4) 0.061(3) 0.001(3) 0.006(3) 0.041(3)
N31B 0.106(4) 0.103(4) 0.106(4) -0.024(3) 0.004(3) 0.061(3)
C32B 0.106(4) 0.100(5) 0.109(4) -0.017(4) 0.005(4) 0.062(4)
C33B 0.097(5) 0.111(5) 0.132(6) -0.020(4) -0.001(4) 0.064(4)
C34B 0.092(5) 0.126(6) 0.181(7) -0.028(6) 0.010(5) 0.063(5)
C35B 0.105(5) 0.130(7) 0.160(7) -0.026(6) 0.014(5) 0.066(5)
C36B 0.118(5) 0.121(6) 0.127(6) -0.011(5) 0.023(4) 0.075(5)
N41B 0.100(3) 0.087(3) 0.085(3) -0.009(3) -0.003(3) 0.055(3)
N42B 0.095(3) 0.100(4) 0.092(4) 0.002(3) 0.009(3) 0.056(3)
C43B 0.109(5) 0.127(6) 0.106(5) 0.026(5) 0.006(4) 0.066(5)
C44B 0.109(5) 0.113(6) 0.109(5) 0.009(4) -0.002(4) 0.062(4)
C45B 0.092(4) 0.091(4) 0.102(4) -0.014(3) -0.004(3) 0.053(4)
C46B 0.092(4) 0.095(4) 0.078(4) -0.009(3) -0.004(3) 0.049(4)
C50B 0.087(4) 0.094(4) 0.057(3) 0.000(3) 0.002(3) 0.042(3)
C51B 0.079(4) 0.097(4) 0.067(3) -0.017(3) -0.007(3) 0.037(3)
C52B 0.093(4) 0.087(4) 0.070(4) -0.008(3) -0.002(3) 0.034(3)
C53B 0.091(4) 0.085(4) 0.065(3) -0.002(3) 0.003(3) 0.041(3)
C54B 0.095(4) 0.080(3) 0.063(3) -0.005(3) 0.007(3) 0.044(3)
C55B 0.085(3) 0.087(4) 0.057(3) -0.006(3) 0.004(3) 0.039(3)
C56B 0.085(4) 0.080(4) 0.071(4) -0.004(3) 0.011(3) 0.038(3)
C57B 0.077(3) 0.074(4) 0.079(4) -0.009(3) 0.013(3) 0.024(3)
C58B 0.079(4) 0.094(4) 0.080(4) -0.005(3) 0.007(3) 0.041(3)
C59B 0.083(3) 0.086(4) 0.066(3) -0.006(3) 0.005(3) 0.041(3)
N11C 0.152(6) 0.111(5) 0.116(5) -0.030(4) -0.015(4) 0.080(5)
C12C 0.149(7) 0.134(6) 0.127(5) -0.042(4) -0.020(5) 0.094(6)
C13C 0.177(9) 0.167(8) 0.149(8) -0.069(6) -0.034(7) 0.117(8)
C14C 0.274(13) 0.189(9) 0.165(9) -0.073(7) -0.073(9) 0.175(10)
C15C 0.203(10) 0.137(7) 0.163(8) -0.036(6) -0.054(7) 0.110(7)
C16C 0.162(8) 0.105(6) 0.144(7) -0.032(5) -0.042(6) 0.080(6)
N21C 0.153(6) 0.126(5) 0.086(4) -0.023(3) -0.006(4) 0.085(5)
N22C 0.159(6) 0.127(5) 0.081(4) -0.015(3) 0.013(4) 0.089(5)
C23C 0.245(11) 0.170(9) 0.109(6) -0.017(5) 0.035(7) 0.137(9)
C24C 0.248(12) 0.150(8) 0.138(7) -0.021(6) 0.045(8) 0.124(8)
C25C 0.160(7) 0.134(6) 0.102(5) -0.039(4) -0.006(5) 0.092(6)
C26C 0.131(5) 0.109(5) 0.083(4) -0.017(4) 0.001(4) 0.066(5)
N31C 0.110(4) 0.081(3) 0.075(3) -0.004(2) 0.003(3) 0.050(3)
C32C 0.121(5) 0.094(4) 0.064(3) -0.010(3) -0.007(3) 0.055(4)
C33C 0.106(5) 0.105(4) 0.080(4) -0.028(3) -0.015(4) 0.061(4)
C34C 0.111(5) 0.091(4) 0.103(5) -0.022(4) -0.011(4) 0.051(4)
C35C 0.140(6) 0.091(4) 0.102(4) 0.002(4) 0.008(5) 0.071(5)
C36C 0.139(6) 0.086(4) 0.082(4) 0.001(3) 0.008(4) 0.058(4)
N41C 0.109(4) 0.102(4) 0.070(3) -0.001(3) -0.001(3) 0.060(3)
N42C 0.135(5) 0.108(4) 0.070(3) 0.011(3) 0.007(3) 0.067(4)
C43C 0.134(6) 0.140(6) 0.072(4) 0.010(4) 0.017(4) 0.085(5)
C44C 0.128(6) 0.122(5) 0.069(3) 0.003(4) 0.006(4) 0.075(5)
C45C 0.112(5) 0.099(4) 0.074(3) -0.009(3) -0.010(3) 0.060(4)
C46C 0.117(5) 0.104(5) 0.081(4) 0.017(4) 0.012(4) 0.059(4)
C50C 0.120(4) 0.093(4) 0.055(3) -0.014(3) -0.003(3) 0.052(4)
C51C 0.128(5) 0.097(4) 0.066(4) -0.014(3) -0.010(4) 0.046(4)
C52C 0.114(5) 0.085(4) 0.084(4) -0.007(4) -0.007(4) 0.028(4)
C53C 0.108(5) 0.098(4) 0.072(4) -0.005(3) -0.018(4) 0.040(4)
C54C 0.103(4) 0.084(4) 0.063(3) -0.001(3) -0.001(3) 0.039(3)
C55C 0.105(4) 0.085(4) 0.062(3) -0.003(3) -0.003(3) 0.042(3)
C56C 0.105(4) 0.094(4) 0.072(4) -0.001(3) -0.003(3) 0.045(4)
C57C 0.121(5) 0.096(4) 0.076(4) 0.001(4) -0.017(4) 0.045(4)
C58C 0.120(5) 0.081(4) 0.077(4) -0.009(3) -0.006(4) 0.049(4)
C59C 0.105(4) 0.084(4) 0.062(3) 0.011(3) 0.005(3) 0.041(3)
N11D 0.131(4) 0.100(4) 0.072(3) -0.001(3) 0.006(3) 0.054(4)
C12D 0.137(5) 0.113(5) 0.069(4) -0.003(4) 0.005(3) 0.062(5)
C13D 0.162(7) 0.167(8) 0.075(4) 0.008(5) 0.007(5) 0.084(7)
C14D 0.156(8) 0.236(12) 0.081(5) 0.036(7) 0.024(5) 0.078(8)
C15D 0.159(8) 0.212(10) 0.092(5) 0.037(7) 0.027(5) 0.073(8)
C16D 0.129(6) 0.143(7) 0.080(4) 0.016(4) 0.017(4) 0.067(5)
N21D 0.125(4) 0.100(4) 0.065(3) -0.005(3) 0.003(3) 0.067(3)
N22D 0.116(4) 0.118(4) 0.073(3) 0.001(3) 0.004(3) 0.073(4)
C23D 0.129(6) 0.166(7) 0.073(4) -0.011(4) -0.005(4) 0.090(6)
C24D 0.160(6) 0.192(8) 0.069(4) 0.001(5) 0.001(4) 0.119(7)
C25D 0.129(5) 0.133(6) 0.060(3) -0.009(3) -0.001(3) 0.082(5)
C26D 0.117(5) 0.109(5) 0.070(3) -0.001(3) 0.007(3) 0.071(4)
N31D 0.072(3) 0.099(3) 0.059(3) 0.002(2) 0.000(2) 0.044(3)
C32D 0.084(3) 0.091(4) 0.054(3) -0.001(3) -0.001(2) 0.049(3)
C33D 0.097(4) 0.101(4) 0.056(3) -0.003(3) -0.002(3) 0.054(4)
C34D 0.104(4) 0.108(5) 0.058(3) 0.001(3) 0.002(3) 0.043(4)
C35D 0.097(4) 0.121(5) 0.059(3) 0.003(3) 0.009(3) 0.046(4)
C36D 0.086(4) 0.124(5) 0.062(3) 0.003(3) 0.005(3) 0.051(4)
N41D 0.072(3) 0.079(3) 0.061(2) 0.000(2) 0.004(2) 0.042(2)
N42D 0.074(3) 0.082(3) 0.064(2) 0.000(2) 0.007(2) 0.040(2)
C43D 0.068(3) 0.094(4) 0.084(4) -0.001(3) -0.001(3) 0.044(3)
C44D 0.074(3) 0.099(4) 0.074(3) -0.001(3) -0.007(3) 0.050(3)
C45D 0.079(3) 0.082(4) 0.054(3) 0.003(2) -0.005(2) 0.043(3)
C46D 0.098(4) 0.085(4) 0.064(3) 0.014(3) 0.021(3) 0.050(3)
C50D 0.102(4) 0.096(4) 0.076(3) 0.003(3) 0.002(3) 0.062(4)
C51D 0.118(5) 0.116(5) 0.062(3) 0.005(3) 0.003(3) 0.079(4)
C52D 0.101(4) 0.095(4) 0.077(3) 0.014(3) 0.012(3) 0.061(4)
C53D 0.088(4) 0.080(4) 0.077(3) 0.010(3) 0.014(3) 0.049(3)
C54D 0.087(4) 0.080(3) 0.073(3) 0.009(3) 0.013(3) 0.049(3)
C55D 0.087(4) 0.087(4) 0.074(3) 0.009(3) 0.014(3) 0.052(3)
C56D 0.124(5) 0.088(4) 0.079(4) 0.008(3) 0.016(4) 0.067(4)
C57D 0.135(6) 0.091(4) 0.076(4) 0.008(3) 0.018(4) 0.065(4)
C58D 0.113(5) 0.080(4) 0.079(4) 0.012(3) 0.023(3) 0.059(4)
C59D 0.087(4) 0.082(4) 0.079(3) 0.007(3) 0.016(3) 0.052(3)
N11E 0.103(4) 0.086(3) 0.069(3) -0.007(3) 0.014(3) 0.044(3)
C12E 0.115(4) 0.090(4) 0.056(3) -0.002(3) 0.013(3) 0.051(3)
C13E 0.144(6) 0.098(4) 0.069(4) -0.015(4) -0.001(4) 0.063(4)
C14E 0.170(7) 0.092(5) 0.097(5) -0.021(4) -0.003(5) 0.062(5)
C15E 0.134(6) 0.094(5) 0.106(6) -0.018(4) 0.003(5) 0.044(5)
C16E 0.112(5) 0.083(4) 0.095(5) -0.019(4) 0.003(4) 0.035(4)
N21E 0.090(3) 0.085(3) 0.064(3) 0.000(2) 0.009(2) 0.049(3)
N22E 0.087(3) 0.093(3) 0.080(3) 0.005(3) 0.015(3) 0.047(3)
C23E 0.111(5) 0.117(5) 0.075(4) 0.009(4) 0.013(4) 0.073(4)
C24E 0.122(5) 0.109(4) 0.081(4) 0.017(4) 0.024(4) 0.079(4)
C25E 0.106(4) 0.090(4) 0.065(3) 0.004(3) 0.014(3) 0.057(3)
C26E 0.069(3) 0.084(4) 0.080(3) 0.006(3) 0.004(3) 0.032(3)
N31E 0.104(4) 0.086(3) 0.076(3) -0.004(3) 0.010(3) 0.046(3)
C32E 0.106(4) 0.084(4) 0.070(4) -0.003(3) 0.007(3) 0.048(3)
C33E 0.107(4) 0.091(4) 0.072(4) -0.008(3) 0.009(3) 0.049(4)
C34E 0.122(5) 0.083(4) 0.089(5) -0.002(3) 0.014(4) 0.048(4)
C35E 0.117(5) 0.081(4) 0.095(5) -0.008(4) 0.009(4) 0.044(4)
C36E 0.101(4) 0.085(4) 0.086(4) -0.007(3) 0.005(4) 0.042(3)
N41E 0.104(4) 0.084(3) 0.072(3) 0.000(3) 0.005(3) 0.036(3)
N42E 0.114(4) 0.087(3) 0.092(4) -0.003(3) 0.003(3) 0.041(3)
C43E 0.105(5) 0.117(5) 0.128(6) -0.013(5) -0.008(5) 0.049(4)
C44E 0.109(5) 0.098(4) 0.108(5) -0.011(4) 0.012(4) 0.052(4)
C45E 0.106(4) 0.085(4) 0.074(4) -0.005(3) 0.004(3) 0.041(3)
C46E 0.120(6) 0.078(4) 0.087(4) -0.003(3) 0.002(4) 0.021(4)
C50E 0.060(3) 0.084(3) 0.077(3) 0.003(3) 0.004(3) 0.037(3)
C51E 0.074(4) 0.100(4) 0.079(3) 0.004(3) -0.005(3) 0.052(3)
C52E 0.079(4) 0.091(4) 0.083(4) 0.013(3) -0.004(3) 0.048(3)
C53E 0.082(4) 0.088(4) 0.078(4) 0.007(3) -0.011(3) 0.043(3)
C54E 0.075(4) 0.081(3) 0.075(3) 0.008(3) -0.010(3) 0.039(3)
C55E 0.060(3) 0.086(3) 0.071(3) 0.008(3) -0.002(3) 0.031(3)
C56E 0.080(4) 0.091(4) 0.077(4) 0.009(3) -0.004(3) 0.038(3)
C57E 0.102(5) 0.090(4) 0.084(4) 0.009(3) -0.005(4) 0.044(4)
C58E 0.105(5) 0.084(4) 0.102(4) 0.000(3) -0.005(4) 0.041(4)
C59E 0.078(4) 0.085(4) 0.088(4) -0.001(3) -0.012(3) 0.027(3)
N11F 0.094(4) 0.122(4) 0.053(3) 0.006(3) -0.006(2) 0.061(3)
C12F 0.093(4) 0.129(5) 0.072(4) 0.007(4) 0.000(3) 0.071(4)
C13F 0.088(4) 0.170(7) 0.112(6) 0.013(5) -0.010(4) 0.076(5)
C14F 0.076(4) 0.185(7) 0.107(6) 0.031(6) 0.004(4) 0.059(5)
C15F 0.092(4) 0.166(7) 0.074(4) 0.020(4) -0.005(4) 0.059(5)
C16F 0.073(4) 0.125(5) 0.070(4) 0.007(4) 0.001(3) 0.040(4)
N21F 0.095(3) 0.109(4) 0.070(3) -0.005(3) -0.002(3) 0.066(3)
N22F 0.115(4) 0.104(4) 0.087(4) -0.005(3) -0.011(3) 0.074(3)
C23F 0.152(6) 0.129(6) 0.121(6) -0.018(5) -0.015(5) 0.103(5)
C24F 0.127(6) 0.152(6) 0.142(7) -0.017(6) -0.015(6) 0.102(5)
C25F 0.103(4) 0.140(5) 0.075(4) -0.010(4) -0.004(3) 0.081(4)
C26F 0.109(4) 0.096(4) 0.068(3) -0.002(3) -0.003(3) 0.050(4)
N31F 0.109(4) 0.107(4) 0.083(4) -0.011(3) -0.008(3) 0.051(3)
C32F 0.094(4) 0.124(5) 0.069(4) -0.004(4) -0.009(3) 0.057(4)
C33F 0.102(4) 0.149(6) 0.059(4) -0.001(4) -0.013(3) 0.062(4)
C34F 0.095(5) 0.156(6) 0.060(4) -0.001(4) -0.012(3) 0.046(4)
C35F 0.111(5) 0.132(6) 0.082(5) -0.012(4) -0.012(4) 0.042(5)
C36F 0.110(5) 0.109(5) 0.096(5) -0.025(4) -0.018(4) 0.037(4)
N41F 0.092(3) 0.097(3) 0.061(3) -0.021(3) -0.005(2) 0.051(3)
N42F 0.096(3) 0.093(3) 0.069(3) -0.006(3) 0.002(3) 0.054(3)
C43F 0.107(4) 0.099(4) 0.081(4) -0.002(3) 0.001(4) 0.064(4)
C44F 0.108(4) 0.116(5) 0.076(4) 0.000(4) 0.001(4) 0.068(4)
C45F 0.087(4) 0.105(4) 0.065(3) -0.003(3) -0.002(3) 0.052(3)
C46F 0.098(4) 0.086(4) 0.071(3) -0.003(3) 0.005(3) 0.044(3)
C50F 0.098(4) 0.089(4) 0.067(3) -0.004(3) 0.003(3) 0.045(3)
C51F 0.092(4) 0.096(4) 0.081(4) -0.005(3) 0.007(3) 0.047(4)
C52F 0.098(4) 0.100(5) 0.068(3) -0.006(3) 0.009(3) 0.042(4)
C53F 0.102(4) 0.091(4) 0.061(3) 0.000(3) 0.008(3) 0.046(4)
C54F 0.091(4) 0.086(4) 0.060(3) -0.005(3) 0.006(3) 0.048(3)
C55F 0.095(4) 0.079(4) 0.067(3) -0.003(3) 0.006(3) 0.046(3)
C56F 0.111(4) 0.078(4) 0.059(3) 0.004(3) 0.010(3) 0.046(4)
C57F 0.106(4) 0.076(4) 0.064(3) -0.002(3) 0.009(3) 0.039(4)
C58F 0.111(5) 0.091(4) 0.063(3) -0.006(3) 0.011(3) 0.052(4)
C59F 0.097(4) 0.083(4) 0.064(3) -0.006(3) 0.006(3) 0.046(3)
N11G 0.082(3) 0.094(3) 0.073(3) 0.014(3) 0.006(2) 0.051(3)
C12G 0.081(4) 0.095(4) 0.072(3) 0.018(3) 0.006(3) 0.046(3)
C13G 0.081(4) 0.104(5) 0.100(5) 0.011(4) -0.004(3) 0.049(4)
C14G 0.096(4) 0.126(6) 0.087(4) 0.009(4) -0.010(4) 0.067(4)
C15G 0.109(5) 0.126(6) 0.087(4) 0.027(4) 0.009(4) 0.076(4)
C16G 0.099(4) 0.102(5) 0.091(4) 0.030(4) 0.015(3) 0.056(4)
N21G 0.089(3) 0.096(4) 0.073(3) 0.030(3) 0.012(2) 0.047(3)
N22G 0.106(4) 0.166(6) 0.074(3) 0.041(4) 0.009(3) 0.074(4)
C23G 0.100(5) 0.185(8) 0.102(5) 0.063(6) 0.020(4) 0.069(5)
C24G 0.101(5) 0.161(8) 0.112(6) 0.057(5) 0.005(4) 0.053(5)
C25G 0.076(4) 0.113(5) 0.082(4) 0.024(3) 0.006(3) 0.043(4)
C26G 0.096(4) 0.126(6) 0.073(4) 0.012(4) -0.002(3) 0.054(4)
N31G 0.095(3) 0.084(3) 0.064(3) 0.002(2) -0.005(2) 0.047(3)
C32G 0.086(4) 0.092(4) 0.063(3) -0.009(3) -0.009(3) 0.044(3)
C33G 0.094(4) 0.094(4) 0.076(4) -0.004(3) -0.010(3) 0.054(4)
C34G 0.114(5) 0.109(5) 0.091(4) 0.004(4) -0.018(4) 0.069(4)
C35G 0.124(5) 0.103(5) 0.094(5) 0.025(4) -0.019(4) 0.055(4)
C36G 0.101(4) 0.094(4) 0.077(4) 0.013(3) -0.009(3) 0.036(4)
N41G 0.082(3) 0.078(3) 0.064(3) 0.006(2) 0.003(2) 0.040(3)
N42G 0.095(3) 0.088(3) 0.067(3) 0.011(2) 0.003(2) 0.046(3)
C43G 0.097(4) 0.104(5) 0.083(4) 0.015(4) 0.015(3) 0.050(4)
C44G 0.085(4) 0.092(4) 0.087(4) -0.003(3) 0.006(3) 0.046(3)
C45G 0.091(4) 0.076(4) 0.068(3) -0.005(3) -0.002(3) 0.048(3)
C46G 0.108(5) 0.098(4) 0.064(3) 0.007(3) -0.002(3) 0.053(4)
C50G 0.102(4) 0.094(4) 0.071(4) 0.018(3) -0.002(3) 0.043(4)
C51G 0.099(5) 0.105(5) 0.072(4) 0.017(3) -0.018(3) 0.035(4)
C52G 0.128(6) 0.081(4) 0.078(4) 0.007(3) -0.020(4) 0.044(4)
C53G 0.114(5) 0.083(4) 0.067(3) 0.011(3) -0.013(3) 0.035(4)
C54G 0.095(4) 0.068(3) 0.067(3) 0.013(3) -0.001(3) 0.029(3)
C55G 0.080(4) 0.080(4) 0.068(3) 0.015(3) -0.005(3) 0.026(3)
C56G 0.092(4) 0.080(4) 0.072(4) 0.004(3) -0.003(3) 0.036(3)
C57G 0.089(4) 0.077(4) 0.068(3) 0.000(3) -0.011(3) 0.029(3)
C58G 0.081(4) 0.068(3) 0.073(3) 0.012(3) -0.008(3) 0.025(3)
C59G 0.092(4) 0.080(4) 0.063(3) 0.008(3) -0.002(3) 0.037(3)
N11H 0.089(4) 0.120(5) 0.122(5) -0.020(4) -0.034(3) 0.056(4)
C12H 0.123(6) 0.134(7) 0.161(7) -0.033(5) -0.051(5) 0.077(5)
C13H 0.160(9) 0.207(11) 0.224(12) -0.076(9) -0.102(8) 0.115(8)
C14H 0.184(10) 0.196(11) 0.232(12) -0.074(9) -0.110(9) 0.123(9)
C15H 0.171(9) 0.159(9) 0.151(8) -0.030(6) -0.073(7) 0.089(7)
C16H 0.122(6) 0.124(6) 0.107(5) -0.005(4) -0.038(5) 0.056(5)
N21H 0.085(4) 0.098(4) 0.119(4) -0.028(3) -0.019(3) 0.044(3)
N22H 0.090(4) 0.126(5) 0.142(5) -0.048(4) -0.018(3) 0.062(4)
C23H 0.116(6) 0.145(7) 0.175(8) -0.052(6) -0.018(5) 0.082(6)
C24H 0.158(8) 0.167(9) 0.178(9) -0.042(7) -0.043(6) 0.113(7)
C25H 0.101(5) 0.123(6) 0.175(7) -0.050(5) -0.049(5) 0.072(5)
C26H 0.100(4) 0.096(5) 0.104(5) -0.028(4) -0.010(4) 0.043(4)
N31H 0.092(3) 0.079(3) 0.085(3) -0.011(3) -0.004(3) 0.041(3)
C32H 0.080(4) 0.071(3) 0.075(3) -0.001(3) 0.004(3) 0.027(3)
C33H 0.090(4) 0.090(4) 0.082(4) 0.002(3) -0.005(3) 0.043(4)
C34H 0.092(4) 0.097(5) 0.083(4) -0.009(3) -0.012(3) 0.039(4)
C35H 0.104(5) 0.106(5) 0.084(4) -0.012(4) -0.016(4) 0.049(4)
C36H 0.110(5) 0.103(5) 0.091(4) -0.022(4) -0.007(4) 0.056(4)
N41H 0.080(3) 0.069(3) 0.070(3) -0.006(2) -0.002(2) 0.032(2)
N42H 0.091(3) 0.085(3) 0.069(3) -0.004(2) 0.000(2) 0.043(3)
C43H 0.099(5) 0.086(4) 0.092(4) -0.015(3) 0.001(3) 0.046(4)
C44H 0.084(4) 0.081(4) 0.099(4) -0.003(3) -0.001(3) 0.047(3)
C45H 0.080(4) 0.070(3) 0.076(3) -0.002(3) -0.002(3) 0.036(3)
C46H 0.092(4) 0.081(4) 0.068(3) 0.006(3) 0.000(3) 0.037(3)
C50H 0.093(4) 0.082(4) 0.100(4) -0.024(3) -0.018(3) 0.047(3)
C51H 0.111(5) 0.098(5) 0.096(4) -0.019(3) -0.028(4) 0.068(4)
C52H 0.126(5) 0.076(4) 0.092(5) -0.006(3) -0.030(4) 0.054(4)
C53H 0.110(4) 0.083(4) 0.063(3) -0.001(3) -0.012(3) 0.049(4)
C54H 0.091(4) 0.076(3) 0.062(3) 0.000(3) -0.007(3) 0.042(3)
C55H 0.099(4) 0.078(4) 0.071(3) -0.001(3) -0.009(3) 0.045(3)
C56H 0.104(4) 0.075(4) 0.070(4) 0.001(3) 0.000(3) 0.028(4)
C57H 0.120(5) 0.093(5) 0.076(4) 0.019(3) -0.005(4) 0.041(4)
C58H 0.103(4) 0.082(4) 0.071(4) 0.010(3) -0.023(3) 0.026(3)
C59H 0.091(4) 0.077(4) 0.064(3) 0.002(3) -0.011(3) 0.033(3)
S11X 0.209(4) 0.113(2) 0.120(2) -0.0031(18) 0.070(3) 0.062(2)
O12X 0.179(6) 0.081(4) 0.291(10) -0.056(5) -0.193(7) 0.079(4)
O13X 0.184(8) 0.295(11) 0.053(3) 0.021(5) -0.012(4) 0.139(8)
O14X 0.217(9) 0.105(5) 0.106(5) 0.013(4) -0.023(6) -0.039(6)
C15X 0.124(6) 0.111(6) 0.079(5) 0.014(4) 0.001(4) 0.074(5)
F16X 0.221(7) 0.106(4) 0.137(5) 0.016(4) 0.045(5) 0.078(4)
F17X 0.161(6) 0.283(10) 0.142(6) -0.073(6) 0.000(5) 0.130(7)
F18X 0.179(6) 0.149(5) 0.087(3) 0.003(3) -0.006(3) 0.080(5)
S21X 0.096(2) 0.075(2) 0.164(4) 0.015(2) 0.039(2) 0.0442(18)
O22X 0.092(6) 0.109(6) 0.145(8) -0.015(5) -0.030(5) 0.064(5)
O23X 0.130(8) 0.099(7) 0.37(2) -0.109(10) -0.097(11) 0.076(7)
O24X 0.231(14) 0.227(13) 0.301(15) 0.176(13) 0.209(13) 0.186(12)
C25X 0.169(12) 0.155(11) 0.150(12) -0.038(8) -0.051(10) 0.096(10)
F26X 0.231(13) 0.095(7) 0.319(15) 0.050(9) -0.036(12) 0.043(8)
F27X 0.368(19) 0.199(11) 0.227(11) -0.106(9) -0.072(11) 0.209(14)
F28X 0.140(8) 0.145(8) 0.245(13) -0.012(8) -0.063(8) 0.061(7)
S31X 0.227(3) 0.1081(19) 0.0711(14) 0.0077(13) 0.0255(18) 0.120(2)
O32X 0.213(10) 0.170(9) 0.176(9) -0.046(7) 0.090(9) -0.007(8)
O33X 0.232(10) 0.171(8) 0.176(9) -0.050(7) -0.084(8) 0.131(8)
O34X 0.189(9) 0.329(14) 0.258(12) 0.206(12) 0.104(9) 0.188(10)
C35X 0.272(12) 0.112(7) 0.108(7) -0.032(6) -0.051(7) 0.127(8)
F36X 0.376(14) 0.113(5) 0.236(9) 0.013(6) -0.193(10) 0.055(7)
F37X 0.294(11) 0.326(13) 0.210(8) -0.118(8) -0.084(8) 0.263(11)
F38X 0.215(7) 0.100(4) 0.152(6) -0.020(4) 0.027(5) 0.072(5)
S41X 0.118(3) 0.126(3) 0.275(6) -0.113(4) 0.040(4) 0.023(2)
O42X 0.120(7) 0.157(9) 0.169(8) -0.076(7) -0.004(6) 0.047(6)
O43X 0.221(13) 0.196(13) 0.231(13) 0.062(11) 0.017(10) 0.114(11)
O44X 0.097(5) 0.073(4) 0.085(4) -0.022(3) 0.003(3) 0.031(3)
C45X 0.130(10) 0.100(8) 0.208(12) -0.054(9) 0.040(8) 0.023(7)
F46X 0.188(9) 0.127(6) 0.246(11) -0.107(7) 0.038(8) 0.017(6)
F47X 0.187(9) 0.089(5) 0.263(11) -0.026(6) 0.101(8) 0.033(5)
F48X 0.174(10) 0.376(18) 0.213(10) -0.110(11) -0.078(9) 0.112(12)
S51X 0.142(3) 0.128(3) 0.144(3) -0.046(2) -0.072(2) 0.070(2)
O52X 0.198(9) 0.319(15) 0.202(11) -0.135(10) -0.091(8) 0.179(9)
O53X 0.151(7) 0.126(6) 0.210(10) -0.008(6) -0.063(7) 0.061(6)
O54X 0.262(11) 0.114(6) 0.151(8) -0.036(5) -0.097(8) 0.079(7)
C55X 0.156(9) 0.125(8) 0.216(11) -0.013(8) -0.018(9) 0.087(7)
F56X 0.171(8) 0.322(15) 0.294(14) 0.044(12) 0.066(9) 0.131(9)
F57X 0.285(11) 0.150(7) 0.221(9) -0.055(6) -0.140(9) 0.113(7)
F58X 0.254(10) 0.133(6) 0.247(11) -0.085(6) -0.014(8) 0.088(6)
S61X 0.123(3) 0.117(3) 0.109(3) -0.031(3) 0.018(3) 0.025(3)
O63X 0.111(8) 0.120(9) 0.248(15) -0.034(9) 0.081(9) 0.024(7)
O62X 0.042(3) 0.057(4) 0.058(4) -0.001(3) -0.004(3) 0.019(3)
O64X 0.223(16) 0.123(9) 0.175(13) -0.010(9) -0.050(12) 0.058(9)
C65X 0.176(14) 0.112(11) 0.134(10) 0.007(7) 0.072(9) 0.027(8)
F66X 0.157(8) 0.164(8) 0.073(5) -0.011(5) 0.003(5) 0.051(7)
F67X 0.290(16) 0.159(10) 0.218(13) 0.024(10) 0.149(14) 0.007(10)
F68X 0.235(14) 0.253(15) 0.188(13) -0.011(11) -0.011(11) 0.128(13)
S71X 0.277(16) 0.089(8) 0.145(8) -0.009(7) -0.053(11) -0.086(10)
O74X 0.46(5) 0.17(2) 0.17(3) -0.09(2) -0.10(3) 0.13(3)
O73X 0.128(19) 0.15(3) 0.124(11) -0.016(17) -0.079(15) 0.06(2)
O72X 0.24(3) 0.27(4) 0.23(3) 0.17(3) -0.15(3) -0.02(3)
C75X 0.20(2) 0.167(18) 0.20(2) 0.034(17) -0.029(18) 0.037(18)
F76X 0.21(2) 0.24(3) 0.35(4) -0.02(3) -0.07(2) 0.08(2)
F77X 0.21(3) 0.34(4) 0.19(2) 0.07(2) -0.01(2) 0.08(3)
F78X 0.131(16) 0.105(12) 0.24(2) 0.060(13) -0.015(15) -0.022(11)
S81X 0.190(5) 0.065(2) 0.145(4) -0.034(2) 0.065(4) 0.026(3)
O82X 0.189(12) 0.078(7) 0.258(14) -0.005(8) -0.094(10) 0.067(8)
O83X 0.156(14) 0.166(15) 0.35(3) 0.119(16) -0.003(12) 0.018(11)
O84X 0.80(4) 0.109(9) 0.073(7) 0.013(6) 0.123(15) 0.196(17)
C85X 0.185(15) 0.219(13) 0.193(16) 0.033(13) -0.010(14) 0.005(14)
F86X 0.218(15) 0.188(11) 0.221(16) -0.037(11) 0.028(13) -0.075(10)
F87X 0.313(17) 0.140(9) 0.112(7) 0.029(7) 0.055(9) 0.062(10)
F88X 0.156(11) 0.39(2) 0.30(2) 0.16(2) -0.004(12) 0.052(15)
S91X 0.0623(12) 0.0896(15) 0.0814(13) -0.0133(11) 0.0114(10) 0.0254(11)
O92X 0.091(5) 0.215(10) 0.156(8) -0.018(7) 0.037(5) 0.000(6)
O93X 0.085(5) 0.123(7) 0.61(2) 0.090(10) 0.139(10) 0.055(5)
O94X 0.062(3) 0.089(4) 0.105(4) -0.003(3) 0.016(3) 0.026(3)
C95X 0.106(7) 0.202(11) 0.180(10) -0.022(11) 0.045(7) 0.050(9)
F96X 0.091(4) 0.305(10) 0.136(6) -0.097(6) 0.005(4) 0.061(5)
F97X 0.087(4) 0.372(13) 0.104(5) -0.096(6) 0.016(3) -0.016(6)
F98X 0.188(9) 0.207(9) 0.331(15) -0.079(9) 0.043(9) 0.095(8)

_geom_special_details            
;
 All esds (except the esd in the dihedral angle between two l.s. planes)
 are estimated using the full covariance matrix.  The cell esds are taken
 into account individually in the estimation of esds in distances, angles
 and torsion angles; correlations between esds in cell parameters are only
 used when they are defined by crystal symmetry.  An approximate (isotropic)
 treatment of cell esds is used for estimating esds involving l.s. planes.
;
loop_
_geom_bond_atom_site_label_1
_geom_bond_atom_site_label_2
_geom_bond_distance
_geom_bond_site_symmetry_2
_geom_bond_publ_flag
Co1 N11A 2.147(5) . ?
Co1 N21A 2.166(5) . ?
Co1 N31D 2.131(5) . ?
Co1 N41D 2.188(5) . ?
Co1 N11F 2.212(6) . ?
Co1 N21F 2.157(6) . ?
Co2 N31A 2.171(5) . ?
Co2 N41A 2.147(5) . ?
Co2 N11B 2.160(5) . ?
Co2 N21B 2.162(5) . ?
Co2 N11E 2.165(5) 13_666 ?
Co2 N21E 2.165(5) 13_666 ?
Co3 N31B 2.128(7) . ?
Co3 N41B 2.177(6) . ?
Co3 N11C 2.208(7) . ?
Co3 N21C 2.142(7) . ?
Co3 N31F 2.145(7) 13_666 ?
Co3 N41F 2.184(5) 13_666 ?
Co4 N31C 2.120(5) . ?
Co4 N41C 2.224(5) . ?
Co4 N11D 2.179(6) . ?
Co4 N21D 2.165(6) . ?
Co4 N31E 2.109(6) . ?
Co4 N41E 2.140(6) . ?
Co5 N11G 2.130(5) . ?
Co5 N21G 2.174(5) . ?
Co5 N11H 2.173(6) 17 ?
Co5 N21H 2.159(6) 17 ?
Co5 N31H 2.113(6) . ?
Co5 N41H 2.194(5) . ?
Co6 N31G 2.169(5) . ?
Co6 N31G 2.169(5) 3_665 ?
Co6 N31G 2.169(5) 2_655 ?
Co6 N41G 2.179(5) . ?
Co6 N41G 2.179(5) 3_665 ?
Co6 N41G 2.179(5) 2_655 ?
N11A C12A 1.351(8) . ?
N11A C16A 1.329(8) . ?
C12A C13A 1.420(9) . ?
C12A C25A 1.440(9) . ?
C13A C14A 1.372(11) . ?
C14A C15A 1.410(12) . ?
C15A H15A 0.9500 . ?
C15A C16A 1.376(10) . ?
C16A H16A 0.9500 . ?
N21A N22A 1.405(8) . ?
N21A C25A 1.341(8) . ?
N22A C23A 1.356(10) . ?
N22A C26A 1.448(8) . ?
C23A H23A 0.9500 . ?
C23A C24A 1.354(11) . ?
C24A H24A 0.9500 . ?
C24A C25A 1.416(10) . ?
C26A H26A 0.9900 . ?
C26A H26B 0.9900 . ?
C26A C50A 1.544(9) . ?
N31A C32A 1.347(8) . ?
N31A C36A 1.364(8) . ?
C32A C33A 1.398(9) . ?
C32A C45A 1.466(9) . ?
C33A H33A 0.9500 . ?
C33A C34A 1.398(10) . ?
C34A H34A 0.9500 . ?
C34A C35A 1.399(11) . ?
C35A H35A 0.9500 . ?
C35A C36A 1.393(9) . ?
C36A H36A 0.9500 . ?
N41A N42A 1.369(7) . ?
N41A C45A 1.342(7) . ?
N42A C43A 1.365(7) . ?
N42A C46A 1.447(7) . ?
C43A H43A 0.9500 . ?
C43A C44A 1.335(9) . ?
C44A H44A 0.9500 . ?
C44A C45A 1.415(8) . ?
C46A H46A 0.9900 . ?
C46A H46B 0.9900 . ?
C46A C59A 1.502(8) . ?
C50A C51A 1.366(9) . ?
C50A C55A 1.424(8) . ?
C51A H51A 0.9500 . ?
C51A C52A 1.382(9) . ?
C52A H52A 0.9500 . ?
C52A C53A 1.379(9) . ?
C53A H53A 0.9500 . ?
C53A C54A 1.425(8) . ?
C54A C55A 1.450(9) . ?
C54A C59A 1.418(8) . ?
C55A C56A 1.408(8) . ?
C56A H56A 0.9500 . ?
C56A C57A 1.388(9) . ?
C57A H57A 0.9500 . ?
C57A C58A 1.397(9) . ?
C58A H58A 0.9500 . ?
C58A C59A 1.370(8) . ?
N11B C12B 1.345(8) . ?
N11B C16B 1.359(8) . ?
C12B C13B 1.345(9) . ?
C12B C25B 1.498(9) . ?
C13B H13B 0.9500 . ?
C13B C14B 1.421(11) . ?
C14B H14B 0.9500 . ?
C14B C15B 1.326(11) . ?
C15B H15B 0.9500 . ?
C15B C16B 1.390(10) . ?
C16B H16B 0.9500 . ?
N21B N22B 1.375(7) . ?
N21B C25B 1.335(8) . ?
N22B C23B 1.357(8) . ?
N22B C26B 1.441(7) . ?
C23B H23B 0.9500 . ?
C23B C24B 1.399(9) . ?
C24B H24B 0.9500 . ?
C24B C25B 1.377(9) . ?
C26B H26C 0.9900 . ?
C26B H26D 0.9900 . ?
C26B C50B 1.499(9) . ?
N31B C32B 1.340(10) . ?
N31B C36B 1.390(10) . ?
C32B C33B 1.421(11) . ?
C32B C45B 1.470(11) . ?
C33B H33B 0.9500 . ?
C33B C34B 1.304(12) . ?
C34B H34B 0.9500 . ?
C34B C35B 1.411(14) . ?
C35B H35B 0.9500 . ?
C35B C36B 1.343(12) . ?
C36B H36B 0.9500 . ?
N41B N42B 1.339(8) . ?
N41B C45B 1.368(9) . ?
N42B C43B 1.340(9) . ?
N42B C46B 1.466(9) . ?
C43B H43B 0.9500 . ?
C43B C44B 1.401(11) . ?
C44B H44B 0.9500 . ?
C44B C45B 1.370(10) . ?
C46B H46C 0.9900 . ?
C46B H46D 0.9900 . ?
C46B C59B 1.519(9) . ?
C50B C51B 1.378(9) . ?
C50B C55B 1.418(9) . ?
C51B H51B 0.9500 . ?
C51B C52B 1.395(9) . ?
C52B H52B 0.9500 . ?
C52B C53B 1.382(9) . ?
C53B H53B 0.9500 . ?
C53B C54B 1.394(9) . ?
C54B C55B 1.450(9) . ?
C54B C59B 1.437(9) . ?
C55B C56B 1.428(9) . ?
C56B H56B 0.9500 . ?
C56B C57B 1.403(9) . ?
C57B H57B 0.9500 . ?
C57B C58B 1.379(9) . ?
C58B H58B 0.9500 . ?
C58B C59B 1.380(9) . ?
N11C C12C 1.381(11) . ?
N11C C16C 1.313(12) . ?
C12C C13C 1.368(12) . ?
C12C C25C 1.463(13) . ?
C13C H13C 0.9500 . ?
C13C C14C 1.437(17) . ?
C14C H14C 0.9500 . ?
C14C C15C 1.389(17) . ?
C15C H15C 0.9500 . ?
C15C C16C 1.429(13) . ?
C16C H16C 0.9500 . ?
N21C N22C 1.330(9) . ?
N21C C25C 1.329(10) . ?
N22C C23C 1.403(10) . ?
N22C C26C 1.469(10) . ?
C23C H23C 0.9500 . ?
C23C C24C 1.359(15) . ?
C24C H24C 0.9500 . ?
C24C C25C 1.391(13) . ?
C26C H26E 0.9900 . ?
C26C H26F 0.9900 . ?
C26C C50C 1.535(11) . ?
N31C C32C 1.347(8) . ?
N31C C36C 1.344(9) . ?
C32C C33C 1.411(9) . ?
C32C C45C 1.464(10) . ?
C33C H33C 0.9500 . ?
C33C C34C 1.393(10) . ?
C34C H34C 0.9500 . ?
C34C C35C 1.400(10) . ?
C35C H35C 0.9500 . ?
C35C C36C 1.341(10) . ?
C36C H36C 0.9500 . ?
N41C N42C 1.359(8) . ?
N41C C45C 1.348(8) . ?
N42C C43C 1.332(9) . ?
N42C C46C 1.441(9) . ?
C43C H43C 0.9500 . ?
C43C C44C 1.388(11) . ?
C44C H44C 0.9500 . ?
C44C C45C 1.392(9) . ?
C46C H46E 0.9900 . ?
C46C H46F 0.9900 . ?
C46C C59C 1.483(10) . ?
C50C C51C 1.366(10) . ?
C50C C55C 1.432(9) . ?
C51C H51C 0.9500 . ?
C51C C52C 1.429(11) . ?
C52C H52C 0.9500 . ?
C52C C53C 1.425(11) . ?
C53C H53C 0.9500 . ?
C53C C54C 1.416(10) . ?
C54C C55C 1.415(10) . ?
C54C C59C 1.448(10) . ?
C55C C56C 1.421(10) . ?
C56C H56C 0.9500 . ?
C56C C57C 1.355(10) . ?
C57C H57C 0.9500 . ?
C57C C58C 1.436(11) . ?
C58C H58C 0.9500 . ?
C58C C59C 1.381(10) . ?
N11D C12D 1.337(10) . ?
N11D C16D 1.348(10) . ?
C12D C13D 1.398(11) . ?
C12D C25D 1.452(11) . ?
C13D H13D 0.9500 . ?
C13D C14D 1.352(14) . ?
C14D H14D 0.9500 . ?
C14D C15D 1.366(15) . ?
C15D H15D 0.9500 . ?
C15D C16D 1.381(12) . ?
C16D H16D 0.9500 . ?
N21D N22D 1.370(8) . ?
N21D C25D 1.354(8) . ?
N22D C23D 1.373(9) . ?
N22D C26D 1.431(8) . ?
C23D H23D 0.9500 . ?
C23D C24D 1.418(12) . ?
C24D H24D 0.9500 . ?
C24D C25D 1.414(11) . ?
C26D H26G 0.9900 . ?
C26D H26H 0.9900 . ?
C26D C50D 1.561(9) . ?
N31D C32D 1.361(7) . ?
N31D C36D 1.349(8) . ?
C32D C33D 1.387(8) . ?
C32D C45D 1.438(8) . ?
C33D H33D 0.9500 . ?
C33D C34D 1.434(9) . ?
C34D H34D 0.9500 . ?
C34D C35D 1.325(10) . ?
C35D H35D 0.9500 . ?
C35D C36D 1.374(9) . ?
C36D H36D 0.9500 . ?
N41D N42D 1.343(6) . ?
N41D C45D 1.350(7) . ?
N42D C43D 1.362(8) . ?
N42D C46D 1.461(7) . ?
C43D H43D 0.9500 . ?
C43D C44D 1.329(9) . ?
C44D H44D 0.9500 . ?
C44D C45D 1.418(8) . ?
C46D H46G 0.9900 . ?
C46D H46H 0.9900 . ?
C46D C59D 1.490(8) . ?
C50D C51D 1.333(9) . ?
C50D C55D 1.438(9) . ?
C51D H51D 0.9500 . ?
C51D C52D 1.392(9) . ?
C52D H52D 0.9500 . ?
C52D C53D 1.353(8) . ?
C53D H53D 0.9500 . ?
C53D C54D 1.422(8) . ?
C54D C55D 1.454(9) . ?
C54D C59D 1.401(8) . ?
C55D C56D 1.417(9) . ?
C56D H56D 0.9500 . ?
C56D C57D 1.321(9) . ?
C57D H57D 0.9500 . ?
C57D C58D 1.416(9) . ?
C58D H58D 0.9500 . ?
C58D C59D 1.399(8) . ?
N11E C12E 1.367(9) . ?
N11E C16E 1.326(9) . ?
C12E C13E 1.373(10) . ?
C12E C25E 1.464(10) . ?
C13E H13E 0.9500 . ?
C13E C14E 1.392(12) . ?
C14E H14E 0.9500 . ?
C14E C15E 1.411(13) . ?
C15E H15E 0.9500 . ?
C15E C16E 1.367(11) . ?
C16E H16E 0.9500 . ?
N21E N22E 1.370(7) . ?
N21E C25E 1.360(8) . ?
N22E C23E 1.360(8) . ?
N22E C26E 1.454(8) . ?
C23E H23E 0.9500 . ?
C23E C24E 1.382(10) . ?
C24E H24E 0.9500 . ?
C24E C25E 1.385(10) . ?
C26E H26I 0.9900 . ?
C26E H26J 0.9900 . ?
C26E C50E 1.512(8) . ?
N31E C32E 1.361(9) . ?
N31E C36E 1.376(9) . ?
C32E C33E 1.398(9) . ?
C32E C45E 1.477(10) . ?
C33E H33E 0.9500 . ?
C33E C34E 1.394(10) . ?
C34E H34E 0.9500 . ?
C34E C35E 1.357(11) . ?
C35E H35E 0.9500 . ?
C35E C36E 1.369(10) . ?
C36E H36E 0.9500 . ?
N41E N42E 1.373(8) . ?
N41E C45E 1.365(9) . ?
N42E C43E 1.356(10) . ?
N42E C46E 1.448(9) . ?
C43E H43E 0.9500 . ?
C43E C44E 1.408(11) . ?
C44E H44E 0.9500 . ?
C44E C45E 1.336(10) . ?
C46E H46I 0.9900 . ?
C46E H46J 0.9900 . ?
C46E C59E 1.487(10) . ?
C50E C51E 1.355(8) . ?
C50E C55E 1.413(9) . ?
C51E H51E 0.9500 . ?
C51E C52E 1.436(9) . ?
C52E H52E 0.9500 . ?
C52E C53E 1.347(9) . ?
C53E H53E 0.9500 . ?
C53E C54E 1.427(8) . ?
C54E C55E 1.468(8) . ?
C54E C59E 1.406(9) . ?
C55E C56E 1.398(8) . ?
C56E H56E 0.9500 . ?
C56E C57E 1.364(9) . ?
C57E H57E 0.9500 . ?
C57E C58E 1.400(10) . ?
C58E H58E 0.9500 . ?
C58E C59E 1.403(10) . ?
N11F C12F 1.315(9) . ?
N11F C16F 1.328(9) . ?
C12F C13F 1.428(10) . ?
C12F C25F 1.467(11) . ?
C13F H13F 0.9500 . ?
C13F C14F 1.368(13) . ?
C14F H14F 0.9500 . ?
C14F C15F 1.377(13) . ?
C15F H15F 0.9500 . ?
C15F C16F 1.433(10) . ?
C16F H16F 0.9500 . ?
N21F N22F 1.312(8) . ?
N21F C25F 1.355(9) . ?
N22F C23F 1.370(9) . ?
N22F C26F 1.463(9) . ?
C23F H23F 0.9500 . ?
C23F C24F 1.313(12) . ?
C24F H24F 0.9500 . ?
C24F C25F 1.374(11) . ?
C26F H26K 0.9900 . ?
C26F H26L 0.9900 . ?
C26F C50F 1.530(9) . ?
N31F C32F 1.316(9) . ?
N31F C36F 1.371(10) . ?
C32F C33F 1.381(10) . ?
C32F C45F 1.462(10) . ?
C33F H33F 0.9500 . ?
C33F C34F 1.456(12) . ?
C34F H34F 0.9500 . ?
C34F C35F 1.343(12) . ?
C35F H35F 0.9500 . ?
C35F C36F 1.377(12) . ?
C36F H36F 0.9500 . ?
N41F N42F 1.365(7) . ?
N41F C45F 1.352(8) . ?
N42F C43F 1.323(8) . ?
N42F C46F 1.451(8) . ?
C43F H43F 0.9500 . ?
C43F C44F 1.370(10) . ?
C44F H44F 0.9500 . ?
C44F C45F 1.386(10) . ?
C46F H46K 0.9900 . ?
C46F H46L 0.9900 . ?
C46F C59F 1.537(9) . ?
C50F C51F 1.346(9) . ?
C50F C55F 1.449(9) . ?
C51F H51F 0.9500 . ?
C51F C52F 1.398(9) . ?
C52F H52F 0.9500 . ?
C52F C53F 1.388(10) . ?
C53F H53F 0.9500 . ?
C53F C54F 1.398(9) . ?
C54F C55F 1.440(8) . ?
C54F C59F 1.408(9) . ?
C55F C56F 1.411(9) . ?
C56F H56F 0.9500 . ?
C56F C57F 1.370(10) . ?
C57F H57F 0.9500 . ?
C57F C58F 1.392(9) . ?
C58F H58F 0.9500 . ?
C58F C59F 1.401(9) . ?
N11G C12G 1.329(8) . ?
N11G C16G 1.334(8) . ?
C12G C13G 1.413(9) . ?
C12G C25G 1.450(9) . ?
C13G H13G 0.9500 . ?
C13G C14G 1.400(10) . ?
C14G H14G 0.9500 . ?
C14G C15G 1.323(10) . ?
C15G H15G 0.9500 . ?
C15G C16G 1.408(10) . ?
C16G H16G 0.9500 . ?
N21G N22G 1.354(7) . ?
N21G C25G 1.308(8) . ?
N22G C23G 1.340(10) . ?
N22G C26G 1.496(9) . ?
C23G H23G 0.9500 . ?
C23G C24G 1.368(11) . ?
C24G H24G 0.9500 . ?
C24G C25G 1.414(10) . ?
C26G H26M 0.9900 . ?
C26G H26N 0.9900 . ?
C26G C50G 1.454(10) . ?
N31G C32G 1.387(8) . ?
N31G C36G 1.333(8) . ?
C32G C33G 1.399(9) . ?
C32G C45G 1.461(9) . ?
C33G H33G 0.9500 . ?
C33G C34G 1.379(10) . ?
C34G H34G 0.9500 . ?
C34G C35G 1.383(11) . ?
C35G H35G 0.9500 . ?
C35G C36G 1.369(10) . ?
C36G H36G 0.9500 . ?
N41G N42G 1.350(7) . ?
N41G C45G 1.333(8) . ?
N42G C43G 1.357(9) . ?
N42G C46G 1.414(8) . ?
C43G H43G 0.9500 . ?
C43G C44G 1.372(10) . ?
C44G H44G 0.9500 . ?
C44G C45G 1.381(9) . ?
C46G H46M 0.9900 . ?
C46G H46N 0.9900 . ?
C46G C59G 1.525(9) . ?
C50G C51G 1.391(10) . ?
C50G C55G 1.451(9) . ?
C51G H51G 0.9500 . ?
C51G C52G 1.387(11) . ?
C52G H52G 0.9500 . ?
C52G C53G 1.376(10) . ?
C53G H53G 0.9500 . ?
C53G C54G 1.402(9) . ?
C54G C55G 1.382(9) . ?
C54G C59G 1.436(9) . ?
C55G C56G 1.446(9) . ?
C56G H56G 0.9500 . ?
C56G C57G 1.359(9) . ?
C57G H57G 0.9500 . ?
C57G C58G 1.413(9) . ?
C58G H58G 0.9500 . ?
C58G C59G 1.368(8) . ?
N11H C12H 1.292(11) . ?
N11H C16H 1.305(10) . ?
C12H C13H 1.480(13) . ?
C12H C25H 1.502(13) . ?
C13H H13H 0.9500 . ?
C13H C14H 1.407(16) . ?
C14H H14H 0.9500 . ?
C14H C15H 1.350(16) . ?
C15H H15H 0.9500 . ?
C15H C16H 1.446(12) . ?
C16H H16H 0.9500 . ?
N21H N22H 1.361(8) . ?
N21H C25H 1.332(9) . ?
N22H C23H 1.364(11) . ?
N22H C26H 1.476(10) . ?
C23H H23H 0.9500 . ?
C23H C24H 1.390(13) . ?
C24H H24H 0.9500 . ?
C24H C25H 1.324(12) . ?
C26H H26O 0.9900 . ?
C26H H26P 0.9900 . ?
C26H C50H 1.506(10) . ?
N31H C32H 1.351(8) . ?
N31H C36H 1.358(8) . ?
C32H C33H 1.367(9) . ?
C32H C45H 1.466(9) . ?
C33H H33H 0.9500 . ?
C33H C34H 1.379(9) . ?
C34H H34H 0.9500 . ?
C34H C35H 1.352(10) . ?
C35H H35H 0.9500 . ?
C35H C36H 1.367(10) . ?
C36H H36H 0.9500 . ?
N41H N42H 1.360(7) . ?
N41H C45H 1.339(8) . ?
N42H C43H 1.357(8) . ?
N42H C46H 1.480(8) . ?
C43H H43H 0.9500 . ?
C43H C44H 1.355(9) . ?
C44H H44H 0.9500 . ?
C44H C45H 1.394(9) . ?
C46H H46O 0.9900 . ?
C46H H46P 0.9900 . ?
C46H C59H 1.485(9) . ?
C50H C51H 1.409(10) . ?
C50H C55H 1.408(9) . ?
C51H H51H 0.9500 . ?
C51H C52H 1.363(10) . ?
C52H H52H 0.9500 . ?
C52H C53H 1.363(9) . ?
C53H H53H 0.9500 . ?
C53H C54H 1.402(8) . ?
C54H C55H 1.437(9) . ?
C54H C59H 1.432(9) . ?
C55H C56H 1.425(9) . ?
C56H H56H 0.9500 . ?
C56H C57H 1.321(10) . ?
C57H H57H 0.9500 . ?
C57H C58H 1.404(10) . ?
C58H H58H 0.9500 . ?
C58H C59H 1.397(8) . ?
S11X O12X 1.287(8) . ?
S11X O13X 1.522(7) . ?
S11X O14X 1.367(7) . ?
S11X C15X 1.745(9) . ?
C15X F16X 1.279(10) . ?
C15X F17X 1.298(10) . ?
C15X F18X 1.373(9) . ?
S21X O22X 1.475(9) . ?
S21X O23X 1.348(10) . ?
S21X O24X 1.528(11) . ?
S21X C25X 1.805(13) . ?
C25X F26X 1.333(15) . ?
C25X F27X 1.282(15) . ?
C25X F28X 1.327(14) . ?
S31X O32X 1.383(9) . ?
S31X O33X 1.459(9) . ?
S31X O34X 1.407(8) . ?
S31X C35X 1.756(11) . ?
C35X F36X 1.304(11) . ?
C35X F37X 1.329(12) . ?
C35X F38X 1.310(11) . ?
S41X O42X 1.384(9) . ?
S41X O43X 1.654(12) . ?
S41X O44X 1.382(7) . ?
S41X C45X 1.819(12) . ?
C45X F46X 1.302(13) . ?
C45X F47X 1.310(13) . ?
C45X F48X 1.389(15) . ?
S51X O52X 1.397(10) . ?
S51X O53X 1.484(9) . ?
S51X O54X 1.407(8) . ?
S51X C55X 1.832(12) . ?
C55X F56X 1.312(13) . ?
C55X F57X 1.318(12) . ?
C55X F58X 1.347(12) . ?
S61X O63X 1.638(12) . ?
S61X O62X 1.361(7) . ?
S61X O64X 1.401(12) . ?
S61X C65X 1.794(13) . ?
C65X F66X 1.365(14) . ?
C65X F67X 1.312(14) . ?
C65X F68X 1.382(16) . ?
S71X O74X 1.451(18) . ?
S71X O73X 1.473(15) . ?
S71X O72X 1.436(16) . ?
S71X C75X 1.851(17) . ?
C75X F76X 1.334(19) . ?
C75X F77X 1.347(19) . ?
C75X F78X 1.322(18) . ?
S81X O82X 1.487(13) . ?
S81X O83X 1.290(15) . ?
S81X O84X 1.458(12) . ?
S81X C85X 1.864(16) . ?
C85X F86X 1.330(16) . ?
C85X F87X 1.333(16) . ?
C85X F88X 1.322(17) . ?
S91X O92X 1.478(10) . ?
S91X O93X 1.302(9) . ?
S91X O94X 1.441(5) . ?
S91X C95X 1.835(12) . ?
C95X F96X 1.360(12) . ?
C95X F97X 1.344(14) . ?
C95X F98X 1.348(14) . ?

loop_
_geom_angle_atom_site_label_1
_geom_angle_atom_site_label_2
_geom_angle_atom_site_label_3
_geom_angle
_geom_angle_site_symmetry_1
_geom_angle_site_symmetry_3
_geom_angle_publ_flag
N11A Co1 N21A 77.6(2) . . ?
N11A Co1 N41D 97.64(18) . . ?
N11A Co1 N11F 90.21(19) . . ?
N11A Co1 N21F 90.5(2) . . ?
N21A Co1 N41D 94.85(19) . . ?
N21A Co1 N11F 88.0(2) . . ?
N31D Co1 N11A 173.13(19) . . ?
N31D Co1 N21A 98.58(19) . . ?
N31D Co1 N41D 76.90(17) . . ?
N31D Co1 N11F 95.36(18) . . ?
N31D Co1 N21F 94.73(19) . . ?
N41D Co1 N11F 172.06(17) . . ?
N21F Co1 N21A 160.5(2) . . ?
N21F Co1 N41D 102.0(2) . . ?
N21F Co1 N11F 76.7(2) . . ?
N41A Co2 N31A 76.50(18) . . ?
N41A Co2 N11B 92.79(18) . . ?
N41A Co2 N21B 100.90(18) . . ?
N41A Co2 N11E 166.9(2) . 13_666 ?
N41A Co2 N21E 99.64(18) . 13_666 ?
N11B Co2 N31A 92.0(2) . . ?
N11B Co2 N21B 75.5(2) . . ?
N11B Co2 N11E 90.7(2) . 13_666 ?
N11B Co2 N21E 167.44(19) . 13_666 ?
N21B Co2 N31A 167.15(19) . . ?
N21B Co2 N11E 92.2(2) . 13_666 ?
N21B Co2 N21E 103.66(18) . 13_666 ?
N11E Co2 N31A 90.8(2) 13_666 . ?
N11E Co2 N21E 76.8(2) 13_666 13_666 ?
N21E Co2 N31A 89.19(19) 13_666 . ?
N31B Co3 N41B 77.1(2) . . ?
N31B Co3 N11C 87.7(3) . . ?
N31B Co3 N21C 91.3(3) . . ?
N31B Co3 N31F 172.8(2) . 13_666 ?
N31B Co3 N41F 99.5(2) . 13_666 ?
N41B Co3 N11C 85.9(2) . . ?
N41B Co3 N41F 97.38(19) . 13_666 ?
N21C Co3 N41B 159.5(2) . . ?
N21C Co3 N11C 76.6(3) . . ?
N21C Co3 N31F 95.0(3) . 13_666 ?
N21C Co3 N41F 101.3(2) . 13_666 ?
N31F Co3 N41B 97.8(2) 13_666 . ?
N31F Co3 N11C 97.1(3) 13_666 . ?
N31F Co3 N41F 75.8(2) 13_666 13_666 ?
N41F Co3 N11C 172.5(2) 13_666 . ?
N31C Co4 N41C 77.4(2) . . ?
N31C Co4 N11D 96.1(2) . . ?
N31C Co4 N21D 90.8(2) . . ?
N31C Co4 N41E 100.9(2) . . ?
N11D Co4 N41C 173.4(2) . . ?
N21D Co4 N41C 102.6(2) . . ?
N21D Co4 N11D 76.4(2) . . ?
N31E Co4 N31C 172.4(2) . . ?
N31E Co4 N41C 95.3(2) . . ?
N31E Co4 N11D 91.3(2) . . ?
N31E Co4 N21D 92.8(2) . . ?
N31E Co4 N41E 77.2(2) . . ?
N41E Co4 N41C 92.9(2) . . ?
N41E Co4 N11D 89.2(2) . . ?
N41E Co4 N21D 162.3(2) . . ?
N11G Co5 N21G 75.9(2) . . ?
N11G Co5 N11H 91.4(2) . 17 ?
N11G Co5 N21H 93.4(2) . 17 ?
N11G Co5 N41H 97.55(19) . . ?
N21G Co5 N41H 96.6(2) . . ?
N11H Co5 N21G 86.5(2) 17 . ?
N11H Co5 N41H 171.0(2) 17 . ?
N21H Co5 N21G 159.9(2) 17 . ?
N21H Co5 N11H 76.6(2) 17 17 ?
N21H Co5 N41H 101.8(2) 17 . ?
N31H Co5 N11G 172.5(2) . . ?
N31H Co5 N21G 99.6(2) . . ?
N31H Co5 N11H 94.3(2) . 17 ?
N31H Co5 N21H 92.6(2) . 17 ?
N31H Co5 N41H 76.88(19) . . ?
N31G Co6 N31G 91.87(19) . 3_665 ?
N31G Co6 N31G 91.87(19) 3_665 2_655 ?
N31G Co6 N31G 91.87(19) . 2_655 ?
N31G Co6 N41G 88.93(19) 2_655 . ?
N31G Co6 N41G 76.72(19) 3_665 3_665 ?
N31G Co6 N41G 76.72(19) . . ?
N31G Co6 N41G 88.93(19) 3_665 2_655 ?
N31G Co6 N41G 168.59(19) 2_655 3_665 ?
N31G Co6 N41G 76.72(19) 2_655 2_655 ?
N31G Co6 N41G 168.59(19) 3_665 . ?
N31G Co6 N41G 168.59(19) . 2_655 ?
N31G Co6 N41G 88.92(19) . 3_665 ?
N41G Co6 N41G 102.33(16) . 2_655 ?
N41G Co6 N41G 102.33(16) 3_665 2_655 ?
N41G Co6 N41G 102.33(16) . 3_665 ?
C12A N11A Co1 114.2(4) . . ?
C16A N11A Co1 126.1(5) . . ?
C16A N11A C12A 119.6(6) . . ?
N11A C12A C13A 121.2(6) . . ?
N11A C12A C25A 116.3(5) . . ?
C13A C12A C25A 122.4(6) . . ?
C14A C13A C12A 118.8(7) . . ?
C13A C14A C15A 118.7(7) . . ?
C14A C15A H15A 120.3 . . ?
C16A C15A C14A 119.4(8) . . ?
C16A C15A H15A 120.3 . . ?
N11A C16A C15A 122.3(7) . . ?
N11A C16A H16A 118.8 . . ?
C15A C16A H16A 118.8 . . ?
N22A N21A Co1 141.0(4) . . ?
C25A N21A Co1 112.1(4) . . ?
C25A N21A N22A 105.2(5) . . ?
N21A N22A C26A 121.0(6) . . ?
C23A N22A N21A 109.1(6) . . ?
C23A N22A C26A 129.5(7) . . ?
N22A C23A H23A 125.3 . . ?
C24A C23A N22A 109.4(7) . . ?
C24A C23A H23A 125.3 . . ?
C23A C24A H24A 127.3 . . ?
C23A C24A C25A 105.3(7) . . ?
C25A C24A H24A 127.4 . . ?
N21A C25A C12A 119.5(6) . . ?
N21A C25A C24A 110.8(6) . . ?
C24A C25A C12A 129.6(6) . . ?
N22A C26A H26A 109.3 . . ?
N22A C26A H26B 109.3 . . ?
N22A C26A C50A 111.8(6) . . ?
H26A C26A H26B 107.9 . . ?
C50A C26A H26A 109.3 . . ?
C50A C26A H26B 109.3 . . ?
C32A N31A Co2 115.1(4) . . ?
C32A N31A C36A 117.6(5) . . ?
C36A N31A Co2 127.2(4) . . ?
N31A C32A C33A 123.1(6) . . ?
N31A C32A C45A 115.4(5) . . ?
C33A C32A C45A 121.5(6) . . ?
C32A C33A H33A 120.7 . . ?
C32A C33A C34A 118.5(6) . . ?
C34A C33A H33A 120.7 . . ?
C33A C34A H34A 120.3 . . ?
C33A C34A C35A 119.3(6) . . ?
C35A C34A H34A 120.3 . . ?
C34A C35A H35A 121.0 . . ?
C36A C35A C34A 118.1(7) . . ?
C36A C35A H35A 121.0 . . ?
N31A C36A C35A 123.2(7) . . ?
N31A C36A H36A 118.4 . . ?
C35A C36A H36A 118.4 . . ?
N42A N41A Co2 140.5(4) . . ?
C45A N41A Co2 114.6(4) . . ?
C45A N41A N42A 104.7(4) . . ?
N41A N42A C46A 121.4(5) . . ?
C43A N42A N41A 110.4(5) . . ?
C43A N42A C46A 128.2(5) . . ?
N42A C43A H43A 125.6 . . ?
C44A C43A N42A 108.8(6) . . ?
C44A C43A H43A 125.6 . . ?
C43A C44A H44A 127.4 . . ?
C43A C44A C45A 105.3(5) . . ?
C45A C44A H44A 127.4 . . ?
N41A C45A C32A 118.0(5) . . ?
N41A C45A C44A 110.9(5) . . ?
C44A C45A C32A 131.1(5) . . ?
N42A C46A H46A 108.5 . . ?
N42A C46A H46B 108.5 . . ?
N42A C46A C59A 114.9(5) . . ?
H46A C46A H46B 107.5 . . ?
C59A C46A H46A 108.5 . . ?
C59A C46A H46B 108.5 . . ?
C51A C50A C26A 120.3(6) . . ?
C51A C50A C55A 121.5(6) . . ?
C55A C50A C26A 118.2(6) . . ?
C50A C51A H51A 119.6 . . ?
C50A C51A C52A 120.9(6) . . ?
C52A C51A H51A 119.6 . . ?
C51A C52A H52A 119.6 . . ?
C53A C52A C51A 120.8(6) . . ?
C53A C52A H52A 119.6 . . ?
C52A C53A H53A 119.6 . . ?
C52A C53A C54A 120.7(6) . . ?
C54A C53A H53A 119.6 . . ?
C53A C54A C55A 118.3(5) . . ?
C59A C54A C53A 122.2(6) . . ?
C59A C54A C55A 119.3(5) . . ?
C50A C55A C54A 117.7(5) . . ?
C56A C55A C50A 124.0(6) . . ?
C56A C55A C54A 118.3(5) . . ?
C55A C56A H56A 119.7 . . ?
C57A C56A C55A 120.5(6) . . ?
C57A C56A H56A 119.7 . . ?
C56A C57A H57A 119.7 . . ?
C56A C57A C58A 120.6(6) . . ?
C58A C57A H57A 119.7 . . ?
C57A C58A H58A 119.5 . . ?
C59A C58A C57A 121.1(6) . . ?
C59A C58A H58A 119.5 . . ?
C54A C59A C46A 117.8(5) . . ?
C58A C59A C46A 122.1(6) . . ?
C58A C59A C54A 120.1(6) . . ?
C12B N11B Co2 117.3(4) . . ?
C12B N11B C16B 115.8(6) . . ?
C16B N11B Co2 126.8(5) . . ?
N11B C12B C13B 124.8(6) . . ?
N11B C12B C25B 113.9(6) . . ?
C13B C12B C25B 121.2(7) . . ?
C12B C13B H13B 121.0 . . ?
C12B C13B C14B 118.1(8) . . ?
C14B C13B H13B 121.0 . . ?
C13B C14B H14B 120.7 . . ?
C15B C14B C13B 118.5(7) . . ?
C15B C14B H14B 120.7 . . ?
C14B C15B H15B 119.8 . . ?
C14B C15B C16B 120.4(7) . . ?
C16B C15B H15B 119.8 . . ?
N11B C16B C15B 122.3(7) . . ?
N11B C16B H16B 118.8 . . ?
C15B C16B H16B 118.8 . . ?
N22B N21B Co2 140.1(4) . . ?
C25B N21B Co2 116.0(4) . . ?
C25B N21B N22B 103.8(5) . . ?
N21B N22B C26B 121.8(5) . . ?
C23B N22B N21B 111.8(5) . . ?
C23B N22B C26B 126.0(5) . . ?
N22B C23B H23B 126.8 . . ?
N22B C23B C24B 106.5(6) . . ?
C24B C23B H23B 126.8 . . ?
C23B C24B H24B 127.7 . . ?
C25B C24B C23B 104.6(6) . . ?
C25B C24B H24B 127.7 . . ?
N21B C25B C12B 116.8(6) . . ?
N21B C25B C24B 113.3(6) . . ?
C24B C25B C12B 129.9(6) . . ?
N22B C26B H26C 108.5 . . ?
N22B C26B H26D 108.5 . . ?
N22B C26B C50B 115.0(5) . . ?
H26C C26B H26D 107.5 . . ?
C50B C26B H26C 108.5 . . ?
C50B C26B H26D 108.5 . . ?
C32B N31B Co3 117.2(5) . . ?
C32B N31B C36B 115.1(7) . . ?
C36B N31B Co3 127.7(6) . . ?
N31B C32B C33B 123.0(8) . . ?
N31B C32B C45B 114.5(7) . . ?
C33B C32B C45B 122.4(8) . . ?
C32B C33B H33B 120.5 . . ?
C34B C33B C32B 118.9(9) . . ?
C34B C33B H33B 120.5 . . ?
C33B C34B H34B 119.5 . . ?
C33B C34B C35B 121.0(9) . . ?
C35B C34B H34B 119.5 . . ?
C34B C35B H35B 121.2 . . ?
C36B C35B C34B 117.5(10) . . ?
C36B C35B H35B 121.2 . . ?
N31B C36B H36B 117.8 . . ?
C35B C36B N31B 124.4(10) . . ?
C35B C36B H36B 117.8 . . ?
N42B N41B Co3 140.8(5) . . ?
N42B N41B C45B 104.8(6) . . ?
C45B N41B Co3 112.1(5) . . ?
N41B N42B C43B 111.6(6) . . ?
N41B N42B C46B 122.6(6) . . ?
C43B N42B C46B 125.3(6) . . ?
N42B C43B H43B 126.1 . . ?
N42B C43B C44B 107.8(7) . . ?
C44B C43B H43B 126.1 . . ?
C43B C44B H44B 128.0 . . ?
C45B C44B C43B 104.0(7) . . ?
C45B C44B H44B 128.0 . . ?
N41B C45B C32B 118.5(7) . . ?
N41B C45B C44B 111.7(7) . . ?
C44B C45B C32B 129.6(7) . . ?
N42B C46B H46C 109.3 . . ?
N42B C46B H46D 109.3 . . ?
N42B C46B C59B 111.5(5) . . ?
H46C C46B H46D 108.0 . . ?
C59B C46B H46C 109.3 . . ?
C59B C46B H46D 109.3 . . ?
C51B C50B C26B 122.1(6) . . ?
C51B C50B C55B 119.4(6) . . ?
C55B C50B C26B 118.4(6) . . ?
C50B C51B H51B 119.1 . . ?
C50B C51B C52B 121.9(6) . . ?
C52B C51B H51B 119.1 . . ?
C51B C52B H52B 120.3 . . ?
C53B C52B C51B 119.4(6) . . ?
C53B C52B H52B 120.3 . . ?
C52B C53B H53B 119.1 . . ?
C52B C53B C54B 121.9(6) . . ?
C54B C53B H53B 119.1 . . ?
C53B C54B C55B 118.3(6) . . ?
C53B C54B C59B 123.7(6) . . ?
C59B C54B C55B 118.0(6) . . ?
C50B C55B C54B 119.1(6) . . ?
C50B C55B C56B 121.7(6) . . ?
C56B C55B C54B 119.2(6) . . ?
C55B C56B H56B 120.1 . . ?
C57B C56B C55B 119.8(6) . . ?
C57B C56B H56B 120.1 . . ?
C56B C57B H57B 119.6 . . ?
C58B C57B C56B 120.8(6) . . ?
C58B C57B H57B 119.6 . . ?
C57B C58B H58B 119.2 . . ?
C57B C58B C59B 121.6(6) . . ?
C59B C58B H58B 119.2 . . ?
C54B C59B C46B 117.7(6) . . ?
C58B C59B C46B 121.7(6) . . ?
C58B C59B C54B 120.5(6) . . ?
C12C N11C Co3 113.6(6) . . ?
C16C N11C Co3 128.4(6) . . ?
C16C N11C C12C 117.6(8) . . ?
N11C C12C C25C 114.3(7) . . ?
C13C C12C N11C 123.6(10) . . ?
C13C C12C C25C 122.0(10) . . ?
C12C C13C H13C 120.2 . . ?
C12C C13C C14C 119.7(11) . . ?
C14C C13C H13C 120.2 . . ?
C13C C14C H14C 122.1 . . ?
C15C C14C C13C 115.8(10) . . ?
C15C C14C H14C 122.1 . . ?
C14C C15C H15C 119.6 . . ?
C14C C15C C16C 120.8(12) . . ?
C16C C15C H15C 119.6 . . ?
N11C C16C C15C 122.5(11) . . ?
N11C C16C H16C 118.8 . . ?
C15C C16C H16C 118.8 . . ?
N22C N21C Co3 139.6(5) . . ?
C25C N21C Co3 114.9(6) . . ?
C25C N21C N22C 105.3(7) . . ?
N21C N22C C23C 110.4(8) . . ?
N21C N22C C26C 122.8(6) . . ?
C23C N22C C26C 126.7(8) . . ?
N22C C23C H23C 126.7 . . ?
C24C C23C N22C 106.7(9) . . ?
C24C C23C H23C 126.7 . . ?
C23C C24C H24C 127.7 . . ?
C23C C24C C25C 104.6(8) . . ?
C25C C24C H24C 127.7 . . ?
N21C C25C C12C 119.8(8) . . ?
N21C C25C C24C 112.6(9) . . ?
C24C C25C C12C 127.6(8) . . ?
N22C C26C H26E 108.6 . . ?
N22C C26C H26F 108.6 . . ?
N22C C26C C50C 114.7(7) . . ?
H26E C26C H26F 107.6 . . ?
C50C C26C H26E 108.6 . . ?
C50C C26C H26F 108.6 . . ?
C32C N31C Co4 115.1(4) . . ?
C36C N31C Co4 125.7(5) . . ?
C36C N31C C32C 119.1(6) . . ?
N31C C32C C33C 121.5(6) . . ?
N31C C32C C45C 118.0(6) . . ?
C33C C32C C45C 120.5(6) . . ?
C32C C33C H33C 121.1 . . ?
C34C C33C C32C 117.8(6) . . ?
C34C C33C H33C 121.1 . . ?
C33C C34C H34C 120.7 . . ?
C33C C34C C35C 118.6(7) . . ?
C35C C34C H34C 120.7 . . ?
C34C C35C H35C 120.0 . . ?
C36C C35C C34C 120.1(7) . . ?
C36C C35C H35C 120.0 . . ?
N31C C36C H36C 118.7 . . ?
C35C C36C N31C 122.6(7) . . ?
C35C C36C H36C 118.7 . . ?
N42C N41C Co4 143.2(5) . . ?
C45C N41C Co4 111.8(4) . . ?
C45C N41C N42C 104.9(5) . . ?
N41C N42C C46C 123.0(6) . . ?
C43C N42C N41C 111.3(6) . . ?
C43C N42C C46C 125.3(6) . . ?
N42C C43C H43C 125.8 . . ?
N42C C43C C44C 108.3(7) . . ?
C44C C43C H43C 125.8 . . ?
C43C C44C H44C 128.0 . . ?
C43C C44C C45C 104.1(7) . . ?
C45C C44C H44C 128.0 . . ?
N41C C45C C32C 117.4(6) . . ?
N41C C45C C44C 111.3(6) . . ?
C44C C45C C32C 130.9(7) . . ?
N42C C46C H46E 108.7 . . ?
N42C C46C H46F 108.7 . . ?
N42C C46C C59C 114.1(7) . . ?
H46E C46C H46F 107.6 . . ?
C59C C46C H46E 108.7 . . ?
C59C C46C H46F 108.7 . . ?
C51C C50C C26C 120.9(7) . . ?
C51C C50C C55C 120.9(7) . . ?
C55C C50C C26C 118.3(6) . . ?
C50C C51C H51C 120.7 . . ?
C50C C51C C52C 118.6(8) . . ?
C52C C51C H51C 120.7 . . ?
C51C C52C H52C 118.6 . . ?
C53C C52C C51C 122.7(7) . . ?
C53C C52C H52C 118.6 . . ?
C52C C53C H53C 121.4 . . ?
C54C C53C C52C 117.1(7) . . ?
C54C C53C H53C 121.4 . . ?
C53C C54C C59C 120.6(7) . . ?
C55C C54C C53C 120.6(7) . . ?
C55C C54C C59C 118.8(6) . . ?
C54C C55C C50C 120.1(6) . . ?
C54C C55C C56C 119.7(6) . . ?
C56C C55C C50C 120.2(7) . . ?
C55C C56C H56C 119.5 . . ?
C57C C56C C55C 121.0(7) . . ?
C57C C56C H56C 119.5 . . ?
C56C C57C H57C 119.7 . . ?
C56C C57C C58C 120.6(7) . . ?
C58C C57C H57C 119.7 . . ?
C57C C58C H58C 120.0 . . ?
C59C C58C C57C 120.0(7) . . ?
C59C C58C H58C 120.0 . . ?
C54C C59C C46C 120.8(6) . . ?
C58C C59C C46C 119.3(7) . . ?
C58C C59C C54C 119.9(7) . . ?
C12D N11D Co4 115.2(5) . . ?
C12D N11D C16D 118.6(7) . . ?
C16D N11D Co4 126.2(6) . . ?
N11D C12D C13D 121.7(8) . . ?
N11D C12D C25D 116.2(7) . . ?
C13D C12D C25D 122.1(8) . . ?
C12D C13D H13D 120.8 . . ?
C14D C13D C12D 118.4(10) . . ?
C14D C13D H13D 120.8 . . ?
C13D C14D H14D 119.5 . . ?
C13D C14D C15D 121.1(9) . . ?
C15D C14D H14D 119.5 . . ?
C14D C15D H15D 120.9 . . ?
C14D C15D C16D 118.2(10) . . ?
C16D C15D H15D 120.9 . . ?
N11D C16D C15D 122.1(9) . . ?
N11D C16D H16D 119.0 . . ?
C15D C16D H16D 119.0 . . ?
N22D N21D Co4 140.3(4) . . ?
C25D N21D Co4 113.8(5) . . ?
C25D N21D N22D 105.9(6) . . ?
N21D N22D C23D 112.2(6) . . ?
N21D N22D C26D 120.6(6) . . ?
C23D N22D C26D 127.2(7) . . ?
N22D C23D H23D 127.2 . . ?
N22D C23D C24D 105.5(8) . . ?
C24D C23D H23D 127.2 . . ?
C23D C24D H24D 127.0 . . ?
C25D C24D C23D 105.9(7) . . ?
C25D C24D H24D 127.0 . . ?
N21D C25D C12D 118.4(7) . . ?
N21D C25D C24D 110.4(7) . . ?
C24D C25D C12D 131.1(7) . . ?
N22D C26D H26G 109.2 . . ?
N22D C26D H26H 109.2 . . ?
N22D C26D C50D 112.2(6) . . ?
H26G C26D H26H 107.9 . . ?
C50D C26D H26G 109.2 . . ?
C50D C26D H26H 109.2 . . ?
C32D N31D Co1 115.8(4) . . ?
C36D N31D Co1 126.2(4) . . ?
C36D N31D C32D 118.0(5) . . ?
N31D C32D C33D 122.1(6) . . ?
N31D C32D C45D 114.9(5) . . ?
C33D C32D C45D 123.0(5) . . ?
C32D C33D H33D 121.4 . . ?
C32D C33D C34D 117.3(6) . . ?
C34D C33D H33D 121.4 . . ?
C33D C34D H34D 120.3 . . ?
C35D C34D C33D 119.4(6) . . ?
C35D C34D H34D 120.3 . . ?
C34D C35D H35D 119.6 . . ?
C34D C35D C36D 120.8(7) . . ?
C36D C35D H35D 119.6 . . ?
N31D C36D C35D 122.2(6) . . ?
N31D C36D H36D 118.9 . . ?
C35D C36D H36D 118.9 . . ?
N42D N41D Co1 142.3(4) . . ?
N42D N41D C45D 106.1(4) . . ?
C45D N41D Co1 111.6(4) . . ?
N41D N42D C43D 110.5(5) . . ?
N41D N42D C46D 123.3(5) . . ?
C43D N42D C46D 125.7(5) . . ?
N42D C43D H43D 125.7 . . ?
C44D C43D N42D 108.5(5) . . ?
C44D C43D H43D 125.7 . . ?
C43D C44D H44D 127.1 . . ?
C43D C44D C45D 105.9(5) . . ?
C45D C44D H44D 127.1 . . ?
N41D C45D C32D 120.0(5) . . ?
N41D C45D C44D 109.0(5) . . ?
C44D C45D C32D 130.8(5) . . ?
N42D C46D H46G 109.0 . . ?
N42D C46D H46H 109.0 . . ?
N42D C46D C59D 113.0(5) . . ?
H46G C46D H46H 107.8 . . ?
C59D C46D H46G 109.0 . . ?
C59D C46D H46H 109.0 . . ?
C51D C50D C26D 122.9(6) . . ?
C51D C50D C55D 121.5(6) . . ?
C55D C50D C26D 115.6(6) . . ?
C50D C51D H51D 119.7 . . ?
C50D C51D C52D 120.6(6) . . ?
C52D C51D H51D 119.7 . . ?
C51D C52D H52D 119.4 . . ?
C53D C52D C51D 121.3(6) . . ?
C53D C52D H52D 119.4 . . ?
C52D C53D H53D 119.2 . . ?
C52D C53D C54D 121.6(6) . . ?
C54D C53D H53D 119.2 . . ?
C53D C54D C55D 117.0(5) . . ?
C59D C54D C53D 123.4(6) . . ?
C59D C54D C55D 119.5(5) . . ?
C50D C55D C54D 117.9(5) . . ?
C56D C55D C50D 124.4(6) . . ?
C56D C55D C54D 117.6(6) . . ?
C55D C56D H56D 119.0 . . ?
C57D C56D C55D 122.0(6) . . ?
C57D C56D H56D 119.0 . . ?
C56D C57D H57D 119.4 . . ?
C56D C57D C58D 121.2(6) . . ?
C58D C57D H57D 119.4 . . ?
C57D C58D H58D 119.9 . . ?
C59D C58D C57D 120.1(6) . . ?
C59D C58D H58D 119.9 . . ?
C54D C59D C46D 120.6(5) . . ?
C58D C59D C46D 120.1(5) . . ?
C58D C59D C54D 119.3(6) . . ?
C12E N11E Co2 114.7(5) . 13_666 ?
C16E N11E Co2 127.3(5) . 13_666 ?
C16E N11E C12E 117.2(6) . . ?
N11E C12E C13E 122.9(7) . . ?
N11E C12E C25E 115.4(6) . . ?
C13E C12E C25E 121.6(7) . . ?
C12E C13E H13E 120.9 . . ?
C12E C13E C14E 118.1(8) . . ?
C14E C13E H13E 120.9 . . ?
C13E C14E H14E 120.3 . . ?
C13E C14E C15E 119.5(8) . . ?
C15E C14E H14E 120.3 . . ?
C14E C15E H15E 121.5 . . ?
C16E C15E C14E 117.0(8) . . ?
C16E C15E H15E 121.5 . . ?
N11E C16E C15E 124.9(8) . . ?
N11E C16E H16E 117.5 . . ?
C15E C16E H16E 117.5 . . ?
N22E N21E Co2 141.5(4) . 13_666 ?
C25E N21E Co2 113.6(4) . 13_666 ?
C25E N21E N22E 104.1(5) . . ?
N21E N22E C26E 121.0(5) . . ?
C23E N22E N21E 111.9(6) . . ?
C23E N22E C26E 127.0(6) . . ?
N22E C23E H23E 126.6 . . ?
N22E C23E C24E 106.7(7) . . ?
C24E C23E H23E 126.6 . . ?
C23E C24E H24E 127.1 . . ?
C23E C24E C25E 105.8(6) . . ?
C25E C24E H24E 127.1 . . ?
N21E C25E C12E 118.0(6) . . ?
N21E C25E C24E 111.5(6) . . ?
C24E C25E C12E 130.5(7) . . ?
N22E C26E H26I 108.5 . . ?
N22E C26E H26J 108.5 . . ?
N22E C26E C50E 115.0(5) . . ?
H26I C26E H26J 107.5 . . ?
C50E C26E H26I 108.5 . . ?
C50E C26E H26J 108.5 . . ?
C32E N31E Co4 116.7(5) . . ?
C32E N31E C36E 117.5(6) . . ?
C36E N31E Co4 125.8(5) . . ?
N31E C32E C33E 122.8(7) . . ?
N31E C32E C45E 114.8(6) . . ?
C33E C32E C45E 122.3(7) . . ?
C32E C33E H33E 121.3 . . ?
C34E C33E C32E 117.4(7) . . ?
C34E C33E H33E 121.3 . . ?
C33E C34E H34E 120.0 . . ?
C35E C34E C33E 120.1(7) . . ?
C35E C34E H34E 120.0 . . ?
C34E C35E H35E 119.8 . . ?
C34E C35E C36E 120.5(8) . . ?
C36E C35E H35E 119.8 . . ?
N31E C36E H36E 119.2 . . ?
C35E C36E N31E 121.5(7) . . ?
C35E C36E H36E 119.2 . . ?
N42E N41E Co4 139.8(5) . . ?
C45E N41E Co4 115.0(5) . . ?
C45E N41E N42E 104.2(6) . . ?
N41E N42E C46E 122.9(7) . . ?
C43E N42E N41E 110.5(6) . . ?
C43E N42E C46E 126.4(7) . . ?
N42E C43E H43E 126.5 . . ?
N42E C43E C44E 107.0(8) . . ?
C44E C43E H43E 126.5 . . ?
C43E C44E H44E 127.3 . . ?
C45E C44E C43E 105.4(7) . . ?
C45E C44E H44E 127.3 . . ?
N41E C45E C32E 115.9(7) . . ?
C44E C45E C32E 131.1(7) . . ?
C44E C45E N41E 112.8(7) . . ?
N42E C46E H46I 108.8 . . ?
N42E C46E H46J 108.8 . . ?
N42E C46E C59E 114.0(6) . . ?
H46I C46E H46J 107.6 . . ?
C59E C46E H46I 108.8 . . ?
C59E C46E H46J 108.8 . . ?
C51E C50E C26E 121.3(6) . . ?
C51E C50E C55E 121.7(6) . . ?
C55E C50E C26E 117.0(5) . . ?
C50E C51E H51E 120.0 . . ?
C50E C51E C52E 120.0(6) . . ?
C52E C51E H51E 120.0 . . ?
C51E C52E H52E 119.8 . . ?
C53E C52E C51E 120.4(6) . . ?
C53E C52E H52E 119.8 . . ?
C52E C53E H53E 119.0 . . ?
C52E C53E C54E 122.1(6) . . ?
C54E C53E H53E 118.9 . . ?
C53E C54E C55E 117.1(6) . . ?
C59E C54E C53E 123.5(6) . . ?
C59E C54E C55E 119.3(5) . . ?
C50E C55E C54E 118.6(5) . . ?
C56E C55E C50E 124.2(6) . . ?
C56E C55E C54E 117.1(6) . . ?
C55E C56E H56E 118.3 . . ?
C57E C56E C55E 123.5(6) . . ?
C57E C56E H56E 118.3 . . ?
C56E C57E H57E 120.5 . . ?
C56E C57E C58E 119.1(7) . . ?
C58E C57E H57E 120.5 . . ?
C57E C58E H58E 119.3 . . ?
C57E C58E C59E 121.4(7) . . ?
C59E C58E H58E 119.3 . . ?
C54E C59E C46E 119.5(6) . . ?
C58E C59E C46E 120.9(7) . . ?
C58E C59E C54E 119.5(6) . . ?
C12F N11F Co1 114.4(5) . . ?
C12F N11F C16F 119.8(6) . . ?
C16F N11F Co1 125.4(5) . . ?
N11F C12F C13F 120.7(8) . . ?
N11F C12F C25F 116.5(6) . . ?
C13F C12F C25F 122.8(7) . . ?
C12F C13F H13F 121.0 . . ?
C14F C13F C12F 118.0(9) . . ?
C14F C13F H13F 121.0 . . ?
C13F C14F H14F 118.4 . . ?
C13F C14F C15F 123.1(8) . . ?
C15F C14F H14F 118.4 . . ?
C14F C15F H15F 123.1 . . ?
C14F C15F C16F 113.7(9) . . ?
C16F C15F H15F 123.1 . . ?
N11F C16F C15F 124.5(8) . . ?
N11F C16F H16F 117.7 . . ?
C15F C16F H16F 117.7 . . ?
N22F N21F Co1 139.9(4) . . ?
N22F N21F C25F 106.6(6) . . ?
C25F N21F Co1 113.4(5) . . ?
N21F N22F C23F 108.9(7) . . ?
N21F N22F C26F 121.6(5) . . ?
C23F N22F C26F 129.6(7) . . ?
N22F C23F H23F 125.4 . . ?
C24F C23F N22F 109.2(8) . . ?
C24F C23F H23F 125.4 . . ?
C23F C24F H24F 127.2 . . ?
C23F C24F C25F 105.7(8) . . ?
C25F C24F H24F 127.2 . . ?
N21F C25F C12F 118.9(7) . . ?
N21F C25F C24F 109.4(8) . . ?
C24F C25F C12F 131.5(7) . . ?
N22F C26F H26K 109.1 . . ?
N22F C26F H26L 109.1 . . ?
N22F C26F C50F 112.6(6) . . ?
H26K C26F H26L 107.8 . . ?
C50F C26F H26K 109.1 . . ?
C50F C26F H26L 109.1 . . ?
C32F N31F Co3 116.6(5) . 13_666 ?
C32F N31F C36F 121.2(7) . . ?
C36F N31F Co3 122.1(6) . 13_666 ?
N31F C32F C33F 122.4(8) . . ?
N31F C32F C45F 116.1(7) . . ?
C33F C32F C45F 121.5(8) . . ?
C32F C33F H33F 121.0 . . ?
C32F C33F C34F 118.0(8) . . ?
C34F C33F H33F 121.0 . . ?
C33F C34F H34F 122.0 . . ?
C35F C34F C33F 116.0(8) . . ?
C35F C34F H34F 122.0 . . ?
C34F C35F H35F 117.8 . . ?
C34F C35F C36F 124.4(9) . . ?
C36F C35F H35F 117.8 . . ?
N31F C36F C35F 117.7(9) . . ?
N31F C36F H36F 121.2 . . ?
C35F C36F H36F 121.2 . . ?
N42F N41F Co3 142.6(4) . 13_666 ?
C45F N41F Co3 113.2(5) . 13_666 ?
C45F N41F N42F 104.0(5) . . ?
N41F N42F C46F 122.1(5) . . ?
C43F N42F N41F 111.7(6) . . ?
C43F N42F C46F 126.0(6) . . ?
N42F C43F H43F 125.9 . . ?
N42F C43F C44F 108.3(7) . . ?
C44F C43F H43F 125.9 . . ?
C43F C44F H44F 127.6 . . ?
C43F C44F C45F 104.8(6) . . ?
C45F C44F H44F 127.6 . . ?
N41F C45F C32F 117.2(6) . . ?
N41F C45F C44F 111.2(6) . . ?
C44F C45F C32F 131.5(7) . . ?
N42F C46F H46K 108.9 . . ?
N42F C46F H46L 108.9 . . ?
N42F C46F C59F 113.6(5) . . ?
H46K C46F H46L 107.7 . . ?
C59F C46F H46K 108.9 . . ?
C59F C46F H46L 108.9 . . ?
C51F C50F C26F 124.5(7) . . ?
C51F C50F C55F 119.4(6) . . ?
C55F C50F C26F 116.1(6) . . ?
C50F C51F H51F 118.7 . . ?
C50F C51F C52F 122.5(7) . . ?
C52F C51F H51F 118.7 . . ?
C51F C52F H52F 120.4 . . ?
C53F C52F C51F 119.1(6) . . ?
C53F C52F H52F 120.4 . . ?
C52F C53F H53F 119.0 . . ?
C52F C53F C54F 121.9(6) . . ?
C54F C53F H53F 119.0 . . ?
C53F C54F C55F 118.1(6) . . ?
C53F C54F C59F 123.0(6) . . ?
C59F C54F C55F 118.9(6) . . ?
C54F C55F C50F 118.9(6) . . ?
C56F C55F C50F 121.8(6) . . ?
C56F C55F C54F 119.2(6) . . ?
C55F C56F H56F 119.8 . . ?
C57F C56F C55F 120.5(6) . . ?
C57F C56F H56F 119.8 . . ?
C56F C57F H57F 119.6 . . ?
C56F C57F C58F 120.8(6) . . ?
C58F C57F H57F 119.6 . . ?
C57F C58F H58F 119.6 . . ?
C57F C58F C59F 120.8(7) . . ?
C59F C58F H58F 119.6 . . ?
C54F C59F C46F 120.6(5) . . ?
C58F C59F C46F 119.8(6) . . ?
C58F C59F C54F 119.6(6) . . ?
C12G N11G Co5 115.9(4) . . ?
C12G N11G C16G 118.8(6) . . ?
C16G N11G Co5 125.3(5) . . ?
N11G C12G C13G 122.4(6) . . ?
N11G C12G C25G 116.0(6) . . ?
C13G C12G C25G 121.7(6) . . ?
C12G C13G H13G 121.5 . . ?
C14G C13G C12G 117.1(7) . . ?
C14G C13G H13G 121.5 . . ?
C13G C14G H14G 119.8 . . ?
C15G C14G C13G 120.4(7) . . ?
C15G C14G H14G 119.8 . . ?
C14G C15G H15G 120.2 . . ?
C14G C15G C16G 119.6(7) . . ?
C16G C15G H15G 120.2 . . ?
N11G C16G C15G 121.8(7) . . ?
N11G C16G H16G 119.1 . . ?
C15G C16G H16G 119.1 . . ?
N22G N21G Co5 138.5(5) . . ?
C25G N21G Co5 114.0(4) . . ?
C25G N21G N22G 106.0(5) . . ?
N21G N22G C26G 123.0(6) . . ?
C23G N22G N21G 111.2(6) . . ?
C23G N22G C26G 124.9(6) . . ?
N22G C23G H23G 126.3 . . ?
N22G C23G C24G 107.5(7) . . ?
C24G C23G H23G 126.3 . . ?
C23G C24G H24G 127.7 . . ?
C23G C24G C25G 104.5(7) . . ?
C25G C24G H24G 127.7 . . ?
N21G C25G C12G 118.0(6) . . ?
N21G C25G C24G 110.8(6) . . ?
C24G C25G C12G 131.0(7) . . ?
N22G C26G H26M 108.6 . . ?
N22G C26G H26N 108.6 . . ?
H26M C26G H26N 107.6 . . ?
C50G C26G N22G 114.5(6) . . ?
C50G C26G H26M 108.6 . . ?
C50G C26G H26N 108.6 . . ?
C32G N31G Co6 114.1(4) . . ?
C36G N31G Co6 128.4(5) . . ?
C36G N31G C32G 117.4(6) . . ?
N31G C32G C33G 122.1(6) . . ?
N31G C32G C45G 115.3(5) . . ?
C33G C32G C45G 122.5(6) . . ?
C32G C33G H33G 121.0 . . ?
C34G C33G C32G 118.0(7) . . ?
C34G C33G H33G 121.0 . . ?
C33G C34G H34G 120.1 . . ?
C33G C34G C35G 119.8(7) . . ?
C35G C34G H34G 120.1 . . ?
C34G C35G H35G 120.2 . . ?
C36G C35G C34G 119.6(7) . . ?
C36G C35G H35G 120.2 . . ?
N31G C36G C35G 123.2(7) . . ?
N31G C36G H36G 118.4 . . ?
C35G C36G H36G 118.4 . . ?
N42G N41G Co6 140.6(4) . . ?
C45G N41G Co6 113.7(4) . . ?
C45G N41G N42G 104.8(5) . . ?
N41G N42G C43G 110.6(5) . . ?
N41G N42G C46G 121.6(5) . . ?
C43G N42G C46G 127.8(6) . . ?
N42G C43G H43G 125.9 . . ?
N42G C43G C44G 108.1(6) . . ?
C44G C43G H43G 125.9 . . ?
C43G C44G H44G 128.1 . . ?
C43G C44G C45G 103.9(6) . . ?
C45G C44G H44G 128.1 . . ?
N41G C45G C32G 118.8(6) . . ?
N41G C45G C44G 112.6(6) . . ?
C44G C45G C32G 128.6(6) . . ?
N42G C46G H46M 108.9 . . ?
N42G C46G H46N 108.9 . . ?
N42G C46G C59G 113.4(5) . . ?
H46M C46G H46N 107.7 . . ?
C59G C46G H46M 108.9 . . ?
C59G C46G H46N 108.9 . . ?
C51G C50G C26G 122.7(7) . . ?
C51G C50G C55G 117.9(7) . . ?
C55G C50G C26G 119.3(6) . . ?
C50G C51G H51G 118.6 . . ?
C52G C51G C50G 122.8(7) . . ?
C52G C51G H51G 118.6 . . ?
C51G C52G H52G 120.9 . . ?
C53G C52G C51G 118.2(7) . . ?
C53G C52G H52G 120.9 . . ?
C52G C53G H53G 119.1 . . ?
C52G C53G C54G 121.7(8) . . ?
C54G C53G H53G 119.1 . . ?
C53G C54G C59G 122.1(7) . . ?
C55G C54G C53G 120.4(6) . . ?
C55G C54G C59G 117.5(6) . . ?
C54G C55G C50G 118.8(6) . . ?
C54G C55G C56G 121.5(6) . . ?
C56G C55G C50G 119.6(7) . . ?
C55G C56G H56G 120.5 . . ?
C57G C56G C55G 119.0(7) . . ?
C57G C56G H56G 120.5 . . ?
C56G C57G H57G 119.8 . . ?
C56G C57G C58G 120.3(6) . . ?
C58G C57G H57G 119.8 . . ?
C57G C58G H58G 119.6 . . ?
C59G C58G C57G 120.8(6) . . ?
C59G C58G H58G 119.6 . . ?
C54G C59G C46G 117.4(6) . . ?
C58G C59G C46G 121.8(6) . . ?
C58G C59G C54G 120.8(6) . . ?
C12H N11H Co5 113.8(6) . 18_545 ?
C12H N11H C16H 120.0(7) . . ?
C16H N11H Co5 126.3(6) . 18_545 ?
N11H C12H C13H 123.5(9) . . ?
N11H C12H C25H 119.6(7) . . ?
C13H C12H C25H 116.8(9) . . ?
C12H C13H H13H 123.3 . . ?
C14H C13H C12H 113.4(11) . . ?
C14H C13H H13H 123.3 . . ?
C13H C14H H14H 118.3 . . ?
C15H C14H C13H 123.4(11) . . ?
C15H C14H H14H 118.3 . . ?
C14H C15H H15H 121.9 . . ?
C14H C15H C16H 116.2(11) . . ?
C16H C15H H15H 121.9 . . ?
N11H C16H C15H 123.3(10) . . ?
N11H C16H H16H 118.3 . . ?
C15H C16H H16H 118.3 . . ?
N22H N21H Co5 140.2(5) . 18_545 ?
C25H N21H Co5 115.9(5) . 18_545 ?
C25H N21H N22H 103.9(6) . . ?
N21H N22H C23H 110.3(7) . . ?
N21H N22H C26H 120.3(6) . . ?
C23H N22H C26H 128.8(7) . . ?
N22H C23H H23H 127.0 . . ?
N22H C23H C24H 106.0(8) . . ?
C24H C23H H23H 127.0 . . ?
C23H C24H H24H 127.3 . . ?
C25H C24H C23H 105.4(9) . . ?
C25H C24H H24H 127.3 . . ?
N21H C25H C12H 114.0(7) . . ?
C24H C25H C12H 132.0(8) . . ?
C24H C25H N21H 114.0(8) . . ?
N22H C26H H26O 108.9 . . ?
N22H C26H H26P 108.9 . . ?
N22H C26H C50H 113.5(7) . . ?
H26O C26H H26P 107.7 . . ?
C50H C26H H26O 108.9 . . ?
C50H C26H H26P 108.9 . . ?
C32H N31H Co5 116.8(4) . . ?
C32H N31H C36H 115.1(6) . . ?
C36H N31H Co5 128.1(5) . . ?
N31H C32H C33H 122.5(6) . . ?
N31H C32H C45H 114.5(6) . . ?
C33H C32H C45H 122.9(6) . . ?
C32H C33H H33H 119.8 . . ?
C32H C33H C34H 120.3(7) . . ?
C34H C33H H33H 119.8 . . ?
C33H C34H H34H 120.7 . . ?
C35H C34H C33H 118.6(7) . . ?
C35H C34H H34H 120.7 . . ?
C34H C35H H35H 120.7 . . ?
C34H C35H C36H 118.5(7) . . ?
C36H C35H H35H 120.7 . . ?
N31H C36H C35H 124.9(7) . . ?
N31H C36H H36H 117.6 . . ?
C35H C36H H36H 117.6 . . ?
N42H N41H Co5 143.6(4) . . ?
C45H N41H Co5 112.0(4) . . ?
C45H N41H N42H 104.3(5) . . ?
N41H N42H C46H 121.4(5) . . ?
C43H N42H N41H 111.4(5) . . ?
C43H N42H C46H 126.8(5) . . ?
N42H C43H H43H 126.3 . . ?
C44H C43H N42H 107.4(6) . . ?
C44H C43H H43H 126.3 . . ?
C43H C44H H44H 127.3 . . ?
C43H C44H C45H 105.3(6) . . ?
C45H C44H H44H 127.3 . . ?
N41H C45H C32H 119.1(5) . . ?
N41H C45H C44H 111.5(6) . . ?
C44H C45H C32H 129.4(6) . . ?
N42H C46H H46O 108.9 . . ?
N42H C46H H46P 108.9 . . ?
N42H C46H C59H 113.2(5) . . ?
H46O C46H H46P 107.8 . . ?
C59H C46H H46O 108.9 . . ?
C59H C46H H46P 108.9 . . ?
C51H C50H C26H 122.3(7) . . ?
C51H C50H C55H 119.7(7) . . ?
C55H C50H C26H 118.0(7) . . ?
C50H C51H H51H 119.4 . . ?
C52H C51H C50H 121.3(7) . . ?
C52H C51H H51H 119.4 . . ?
C51H C52H H52H 119.8 . . ?
C53H C52H C51H 120.4(7) . . ?
C53H C52H H52H 119.8 . . ?
C52H C53H H53H 119.4 . . ?
C52H C53H C54H 121.3(7) . . ?
C54H C53H H53H 119.4 . . ?
C53H C54H C55H 119.4(6) . . ?
C53H C54H C59H 121.7(6) . . ?
C59H C54H C55H 118.9(5) . . ?
C50H C55H C54H 118.0(6) . . ?
C50H C55H C56H 124.1(7) . . ?
C56H C55H C54H 117.9(6) . . ?
C55H C56H H56H 119.0 . . ?
C57H C56H C55H 122.1(7) . . ?
C57H C56H H56H 119.0 . . ?
C56H C57H H57H 119.2 . . ?
C56H C57H C58H 121.5(6) . . ?
C58H C57H H57H 119.2 . . ?
C57H C58H H58H 120.0 . . ?
C59H C58H C57H 120.0(6) . . ?
C59H C58H H58H 120.0 . . ?
C54H C59H C46H 119.8(5) . . ?
C58H C59H C46H 120.9(6) . . ?
C58H C59H C54H 119.3(6) . . ?
O12X S11X O13X 123.2(6) . . ?
O12X S11X O14X 113.7(8) . . ?
O12X S11X C15X 99.3(5) . . ?
O13X S11X C15X 98.0(5) . . ?
O14X S11X O13X 111.1(6) . . ?
O14X S11X C15X 108.3(6) . . ?
F16X C15X S11X 119.2(7) . . ?
F16X C15X F17X 117.0(9) . . ?
F16X C15X F18X 99.3(8) . . ?
F17X C15X S11X 110.5(7) . . ?
F17X C15X F18X 97.3(7) . . ?
F18X C15X S11X 110.2(6) . . ?
O22X S21X O24X 107.5(6) . . ?
O22X S21X C25X 106.6(7) . . ?
O23X S21X O22X 119.5(8) . . ?
O23X S21X O24X 119.1(9) . . ?
O23X S21X C25X 106.3(7) . . ?
O24X S21X C25X 94.1(9) . . ?
F26X C25X S21X 107.0(10) . . ?
F27X C25X S21X 107.4(11) . . ?
F27X C25X F26X 108.8(15) . . ?
F27X C25X F28X 113.3(14) . . ?
F28X C25X S21X 109.4(10) . . ?
F28X C25X F26X 110.6(15) . . ?
O32X S31X O33X 104.7(7) . . ?
O32X S31X O34X 110.2(9) . . ?
O32X S31X C35X 104.3(7) . . ?
O33X S31X C35X 110.9(5) . . ?
O34X S31X O33X 120.2(8) . . ?
O34X S31X C35X 105.5(6) . . ?
F36X C35X S31X 113.3(10) . . ?
F36X C35X F37X 97.2(11) . . ?
F36X C35X F38X 106.7(9) . . ?
F37X C35X S31X 111.1(8) . . ?
F38X C35X S31X 116.8(8) . . ?
F38X C35X F37X 110.0(11) . . ?
O42X S41X O43X 104.8(9) . . ?
O42X S41X C45X 111.0(6) . . ?
O43X S41X C45X 93.1(8) . . ?
O44X S41X O42X 122.3(7) . . ?
O44X S41X O43X 111.8(7) . . ?
O44X S41X C45X 109.8(6) . . ?
F46X C45X S41X 113.2(10) . . ?
F46X C45X F47X 108.4(11) . . ?
F46X C45X F48X 109.0(14) . . ?
F47X C45X S41X 113.2(10) . . ?
F47X C45X F48X 113.8(14) . . ?
F48X C45X S41X 99.0(9) . . ?
O52X S51X O53X 114.6(8) . . ?
O52X S51X O54X 114.6(8) . . ?
O52X S51X C55X 104.2(6) . . ?
O53X S51X C55X 100.6(6) . . ?
O54X S51X O53X 115.1(6) . . ?
O54X S51X C55X 105.4(7) . . ?
F56X C55X S51X 109.3(10) . . ?
F56X C55X F57X 106.2(13) . . ?
F56X C55X F58X 114.7(12) . . ?
F57X C55X S51X 114.5(9) . . ?
F57X C55X F58X 104.4(11) . . ?
F58X C55X S51X 107.8(9) . . ?
O63X S61X C65X 106.6(8) . . ?
O62X S61X O63X 107.6(6) . . ?
O62X S61X O64X 121.4(9) . . ?
O62X S61X C65X 104.6(6) . . ?
O64X S61X O63X 102.7(9) . . ?
O64X S61X C65X 113.1(9) . . ?
F66X C65X S61X 119.0(9) . . ?
F66X C65X F68X 94.6(14) . . ?
F67X C65X S61X 120.9(13) . . ?
F67X C65X F66X 116.7(13) . . ?
F67X C65X F68X 90.8(15) . . ?
F68X C65X S61X 102.8(11) . . ?
O74X S71X O73X 113(2) . . ?
O74X S71X C75X 99.2(19) . . ?
O73X S71X C75X 103.6(18) . . ?
O72X S71X O74X 118(2) . . ?
O72X S71X O73X 120(2) . . ?
O72X S71X C75X 98.3(15) . . ?
F76X C75X S71X 114(2) . . ?
F76X C75X F77X 104(2) . . ?
F77X C75X S71X 106.8(19) . . ?
F78X C75X S71X 120.3(17) . . ?
F78X C75X F76X 104(2) . . ?
F78X C75X F77X 107(2) . . ?
O82X S81X C85X 99.7(8) . . ?
O83X S81X O82X 101.8(10) . . ?
O83X S81X O84X 139.1(14) . . ?
O83X S81X C85X 104.0(13) . . ?
O84X S81X O82X 109.4(9) . . ?
O84X S81X C85X 96.2(11) . . ?
F86X C85X S81X 100.9(12) . . ?
F86X C85X F87X 144(2) . . ?
F87X C85X S81X 84.5(10) . . ?
F88X C85X S81X 110.5(16) . . ?
F88X C85X F86X 94.8(16) . . ?
F88X C85X F87X 117.0(19) . . ?
O92X S91X C95X 98.8(6) . . ?
O93X S91X O92X 112.7(8) . . ?
O93X S91X O94X 115.9(5) . . ?
O93X S91X C95X 110.1(9) . . ?
O94X S91X O92X 115.1(5) . . ?
O94X S91X C95X 102.1(5) . . ?
F96X C95X S91X 109.6(9) . . ?
F97X C95X S91X 107.2(9) . . ?
F97X C95X F96X 108.4(11) . . ?
F97X C95X F98X 111.1(13) . . ?
F98X C95X S91X 112.8(10) . . ?
F98X C95X F96X 107.6(12) . . ?

loop_
_geom_torsion_atom_site_label_1
_geom_torsion_atom_site_label_2
_geom_torsion_atom_site_label_3
_geom_torsion_atom_site_label_4
_geom_torsion
_geom_torsion_site_symmetry_1
_geom_torsion_site_symmetry_2
_geom_torsion_site_symmetry_3
_geom_torsion_site_symmetry_4
_geom_torsion_publ_flag
Co1 N11A C12A C13A 178.1(5) . . . . ?
Co1 N11A C12A C25A 2.0(7) . . . . ?
Co1 N11A C16A C15A -179.5(6) . . . . ?
Co1 N21A N22A C23A 164.9(6) . . . . ?
Co1 N21A N22A C26A -21.1(10) . . . . ?
Co1 N21A C25A C12A 7.7(8) . . . . ?
Co1 N21A C25A C24A -168.3(5) . . . . ?
Co1 N31D C32D C33D -171.2(5) . . . . ?
Co1 N31D C32D C45D 6.7(7) . . . . ?
Co1 N31D C36D C35D 172.5(6) . . . . ?
Co1 N41D N42D C43D -175.6(5) . . . . ?
Co1 N41D N42D C46D -3.3(9) . . . . ?
Co1 N41D C45D C32D -7.3(7) . . . . ?
Co1 N41D C45D C44D 176.5(4) . . . . ?
Co1 N11F C12F C13F 177.5(5) . . . . ?
Co1 N11F C12F C25F -3.8(7) . . . . ?
Co1 N11F C16F C15F -174.8(5) . . . . ?
Co1 N21F N22F C23F -179.5(6) . . . . ?
Co1 N21F N22F C26F 1.3(10) . . . . ?
Co1 N21F C25F C12F -2.4(8) . . . . ?
Co1 N21F C25F C24F -177.1(5) . . . . ?
Co2 N31A C32A C33A 175.2(5) . . . . ?
Co2 N31A C32A C45A -4.0(6) . . . . ?
Co2 N31A C36A C35A -172.0(6) . . . . ?
Co2 N41A N42A C43A 174.1(4) . . . . ?
Co2 N41A N42A C46A -3.4(8) . . . . ?
Co2 N41A C45A C32A 6.7(6) . . . . ?
Co2 N41A C45A C44A -175.5(4) . . . . ?
Co2 N11B C12B C13B 172.3(5) . . . . ?
Co2 N11B C12B C25B -5.8(7) . . . . ?
Co2 N11B C16B C15B -171.8(5) . . . . ?
Co2 N21B N22B C23B 173.5(5) . . . . ?
Co2 N21B N22B C26B 0.6(9) . . . . ?
Co2 N21B C25B C12B 5.7(7) . . . . ?
Co2 N21B C25B C24B -174.7(4) . . . . ?
Co2 N11E C12E C13E -168.8(5) 13_666 . . . ?
Co2 N11E C12E C25E 9.2(7) 13_666 . . . ?
Co2 N11E C16E C15E 169.0(6) 13_666 . . . ?
Co2 N21E N22E C23E -167.8(5) 13_666 . . . ?
Co2 N21E N22E C26E 9.3(9) 13_666 . . . ?
Co2 N21E C25E C12E -9.3(7) 13_666 . . . ?
Co2 N21E C25E C24E 172.2(4) 13_666 . . . ?
Co3 N31B C32B C33B 177.7(5) . . . . ?
Co3 N31B C32B C45B -0.3(8) . . . . ?
Co3 N31B C36B C35B -177.2(6) . . . . ?
Co3 N41B N42B C43B 162.1(6) . . . . ?
Co3 N41B N42B C46B -26.2(10) . . . . ?
Co3 N41B C45B C32B 9.2(7) . . . . ?
Co3 N41B C45B C44B -166.3(5) . . . . ?
Co3 N11C C12C C13C 171.1(8) . . . . ?
Co3 N11C C12C C25C -8.4(10) . . . . ?
Co3 N11C C16C C15C -171.4(7) . . . . ?
Co3 N21C N22C C23C -179.6(8) . . . . ?
Co3 N21C N22C C26C 1.1(14) . . . . ?
Co3 N21C C25C C12C 3.3(12) . . . . ?
Co3 N21C C25C C24C -179.3(8) . . . . ?
Co3 N31F C32F C33F 174.1(5) 13_666 . . . ?
Co3 N31F C32F C45F -7.0(8) 13_666 . . . ?
Co3 N31F C36F C35F -176.1(6) 13_666 . . . ?
Co3 N41F N42F C43F 171.6(5) 13_666 . . . ?
Co3 N41F N42F C46F -3.2(9) 13_666 . . . ?
Co3 N41F C45F C32F 8.4(7) 13_666 . . . ?
Co3 N41F C45F C44F -174.5(4) 13_666 . . . ?
Co4 N31C C32C C33C 178.2(6) . . . . ?
Co4 N31C C32C C45C -2.0(9) . . . . ?
Co4 N31C C36C C35C 179.1(6) . . . . ?
Co4 N41C N42C C43C 178.7(6) . . . . ?
Co4 N41C N42C C46C 5.6(12) . . . . ?
Co4 N41C C45C C32C 6.1(8) . . . . ?
Co4 N41C C45C C44C -180.0(5) . . . . ?
Co4 N11D C12D C13D -179.3(7) . . . . ?
Co4 N11D C12D C25D 1.0(9) . . . . ?
Co4 N11D C16D C15D -179.6(8) . . . . ?
Co4 N21D N22D C23D -178.4(6) . . . . ?
Co4 N21D N22D C26D 3.2(10) . . . . ?
Co4 N21D C25D C12D 2.0(9) . . . . ?
Co4 N21D C25D C24D 179.3(6) . . . . ?
Co4 N31E C32E C33E 175.4(5) . . . . ?
Co4 N31E C32E C45E -6.6(7) . . . . ?
Co4 N31E C36E C35E -177.3(5) . . . . ?
Co4 N41E N42E C43E -168.4(6) . . . . ?
Co4 N41E N42E C46E 15.9(10) . . . . ?
Co4 N41E C45E C32E -4.6(7) . . . . ?
Co4 N41E C45E C44E 170.8(5) . . . . ?
Co5 N11G C12G C13G 179.6(5) . . . . ?
Co5 N11G C12G C25G 0.3(8) . . . . ?
Co5 N11G C16G C15G -178.2(5) . . . . ?
Co5 N21G N22G C23G 166.7(7) . . . . ?
Co5 N21G N22G C26G -23.5(12) . . . . ?
Co5 N21G C25G C12G 5.5(9) . . . . ?
Co5 N21G C25G C24G -170.2(6) . . . . ?
Co5 N11H C12H C13H -173.2(10) 18_545 . . . ?
Co5 N11H C12H C25H 2.0(13) 18_545 . . . ?
Co5 N11H C16H C15H 175.4(8) 18_545 . . . ?
Co5 N21H N22H C23H 172.1(7) 18_545 . . . ?
Co5 N21H N22H C26H -0.4(13) 18_545 . . . ?
Co5 N21H C25H C12H 3.0(11) 18_545 . . . ?
Co5 N21H C25H C24H -176.3(8) 18_545 . . . ?
Co5 N31H C32H C33H -177.3(5) . . . . ?
Co5 N31H C32H C45H 6.2(7) . . . . ?
Co5 N31H C36H C35H 179.2(6) . . . . ?
Co5 N41H N42H C43H -175.3(5) . . . . ?
Co5 N41H N42H C46H -2.4(10) . . . . ?
Co5 N41H C45H C32H -6.2(7) . . . . ?
Co5 N41H C45H C44H 174.9(4) . . . . ?
Co6 N31G C32G C33G 177.6(5) . . . . ?
Co6 N31G C32G C45G -5.4(7) . . . . ?
Co6 N31G C36G C35G -178.7(6) . . . . ?
Co6 N41G N42G C43G 167.4(5) . . . . ?
Co6 N41G N42G C46G -11.7(9) . . . . ?
Co6 N41G C45G C32G 11.4(7) . . . . ?
Co6 N41G C45G C44G -170.0(4) . . . . ?
N11A C12A C13A C14A 1.6(11) . . . . ?
N11A C12A C25A N21A -6.8(9) . . . . ?
N11A C12A C25A C24A 168.4(7) . . . . ?
C12A N11A C16A C15A -1.0(11) . . . . ?
C12A C13A C14A C15A -1.0(12) . . . . ?
C13A C12A C25A N21A 177.2(6) . . . . ?
C13A C12A C25A C24A -7.6(12) . . . . ?
C13A C14A C15A C16A -0.4(13) . . . . ?
C14A C15A C16A N11A 1.5(13) . . . . ?
C16A N11A C12A C13A -0.6(10) . . . . ?
C16A N11A C12A C25A -176.6(6) . . . . ?
N21A N22A C23A C24A -4.0(10) . . . . ?
N21A N22A C26A C50A -85.5(8) . . . . ?
N22A N21A C25A C12A 175.9(6) . . . . ?
N22A N21A C25A C24A -0.2(8) . . . . ?
N22A C23A C24A C25A 3.8(10) . . . . ?
N22A C26A C50A C51A 3.2(9) . . . . ?
N22A C26A C50A C55A -177.0(6) . . . . ?
C23A N22A C26A C50A 87.1(9) . . . . ?
C23A C24A C25A C12A -177.7(8) . . . . ?
C23A C24A C25A N21A -2.2(10) . . . . ?
C25A C12A C13A C14A 177.4(7) . . . . ?
C25A N21A N22A C23A 2.5(8) . . . . ?
C25A N21A N22A C26A 176.5(6) . . . . ?
C26A N22A C23A C24A -177.3(7) . . . . ?
C26A C50A C51A C52A 177.7(6) . . . . ?
C26A C50A C55A C54A -177.0(6) . . . . ?
C26A C50A C55A C56A 3.4(9) . . . . ?
N31A C32A C33A C34A 0.0(10) . . . . ?
N31A C32A C45A N41A -1.8(8) . . . . ?
N31A C32A C45A C44A -179(100) . . . . ?
C32A N31A C36A C35A 3.1(10) . . . . ?
C32A C33A C34A C35A -1.9(11) . . . . ?
C33A C32A C45A N41A 179.0(5) . . . . ?
C33A C32A C45A C44A 1.8(10) . . . . ?
C33A C34A C35A C36A 4.2(12) . . . . ?
C34A C35A C36A N31A -5.0(12) . . . . ?
C36A N31A C32A C33A -0.6(9) . . . . ?
C36A N31A C32A C45A -179.8(5) . . . . ?
N41A N42A C43A C44A -1.1(7) . . . . ?
N41A N42A C46A C59A 85.4(7) . . . . ?
N42A N41A C45A C32A -178.0(5) . . . . ?
N42A N41A C45A C44A -0.2(6) . . . . ?
N42A C43A C44A C45A 0.9(7) . . . . ?
N42A C46A C59A C54A -174.2(5) . . . . ?
N42A C46A C59A C58A 4.3(8) . . . . ?
C43A N42A C46A C59A -91.7(7) . . . . ?
C43A C44A C45A C32A 176.9(6) . . . . ?
C43A C44A C45A N41A -0.5(7) . . . . ?
C45A C32A C33A C34A 179.2(6) . . . . ?
C45A N41A N42A C43A 0.8(6) . . . . ?
C45A N41A N42A C46A -176.7(5) . . . . ?
C46A N42A C43A C44A 176.2(6) . . . . ?
C50A C51A C52A C53A 0.6(10) . . . . ?
C50A C55A C56A C57A 177.0(6) . . . . ?
C51A C50A C55A C54A 2.8(9) . . . . ?
C51A C50A C55A C56A -176.8(6) . . . . ?
C51A C52A C53A C54A 0.3(10) . . . . ?
C52A C53A C54A C55A 0.4(9) . . . . ?
C52A C53A C54A C59A 175.8(6) . . . . ?
C53A C54A C55A C50A -1.9(8) . . . . ?
C53A C54A C55A C56A 177.7(6) . . . . ?
C53A C54A C59A C46A 2.7(9) . . . . ?
C53A C54A C59A C58A -175.9(6) . . . . ?
C54A C55A C56A C57A -2.5(9) . . . . ?
C55A C50A C51A C52A -2.1(10) . . . . ?
C55A C54A C59A C46A 178.0(5) . . . . ?
C55A C54A C59A C58A -0.6(9) . . . . ?
C55A C56A C57A C58A 1.3(10) . . . . ?
C56A C57A C58A C59A 0.4(10) . . . . ?
C57A C58A C59A C46A -179.2(6) . . . . ?
C57A C58A C59A C54A -0.7(9) . . . . ?
C59A C54A C55A C50A -177.4(5) . . . . ?
C59A C54A C55A C56A 2.1(9) . . . . ?
N11B C12B C13B C14B 2.2(11) . . . . ?
N11B C12B C25B N21B 0.0(8) . . . . ?
N11B C12B C25B C24B -179.5(7) . . . . ?
C12B N11B C16B C15B 3.0(9) . . . . ?
C12B C13B C14B C15B -1.2(11) . . . . ?
C13B C12B C25B N21B -178.1(6) . . . . ?
C13B C12B C25B C24B 2.3(11) . . . . ?
C13B C14B C15B C16B 1.2(12) . . . . ?
C14B C15B C16B N11B -2.3(11) . . . . ?
C16B N11B C12B C13B -3.0(10) . . . . ?
C16B N11B C12B C25B 178.9(5) . . . . ?
N21B N22B C23B C24B 0.1(8) . . . . ?
N21B N22B C26B C50B 78.0(7) . . . . ?
N22B N21B C25B C12B -178.4(5) . . . . ?
N22B N21B C25B C24B 1.3(7) . . . . ?
N22B C23B C24B C25B 0.7(8) . . . . ?
N22B C26B C50B C51B 12.8(8) . . . . ?
N22B C26B C50B C55B -167.2(5) . . . . ?
C23B N22B C26B C50B -93.9(8) . . . . ?
C23B C24B C25B C12B 178.3(6) . . . . ?
C23B C24B C25B N21B -1.2(8) . . . . ?
C25B C12B C13B C14B -179.9(6) . . . . ?
C25B N21B N22B C23B -0.8(7) . . . . ?
C25B N21B N22B C26B -173.8(5) . . . . ?
C26B N22B C23B C24B 172.7(6) . . . . ?
C26B C50B C51B C52B -178.3(6) . . . . ?
C26B C50B C55B C54B 178.2(5) . . . . ?
C26B C50B C55B C56B -1.7(8) . . . . ?
N31B C32B C33B C34B 0.0(11) . . . . ?
N31B C32B C45B N41B -6.2(9) . . . . ?
N31B C32B C45B C44B 168.4(7) . . . . ?
C32B N31B C36B C35B 0.5(11) . . . . ?
C32B C33B C34B C35B 0.2(13) . . . . ?
C33B C32B C45B N41B 175.8(6) . . . . ?
C33B C32B C45B C44B -9.6(12) . . . . ?
C33B C34B C35B C36B 0.0(14) . . . . ?
C34B C35B C36B N31B -0.3(13) . . . . ?
C36B N31B C32B C33B -0.3(10) . . . . ?
C36B N31B C32B C45B -178.3(6) . . . . ?
N41B N42B C43B C44B -3.7(9) . . . . ?
N41B N42B C46B C59B -76.8(7) . . . . ?
N42B N41B C45B C32B 175.6(6) . . . . ?
N42B N41B C45B C44B 0.1(8) . . . . ?
N42B C43B C44B C45B 3.5(9) . . . . ?
N42B C46B C59B C54B 179.6(5) . . . . ?
N42B C46B C59B C58B -3.1(9) . . . . ?
C43B N42B C46B C59B 93.7(8) . . . . ?
C43B C44B C45B C32B -177.1(7) . . . . ?
C43B C44B C45B N41B -2.2(9) . . . . ?
C45B C32B C33B C34B 177.8(7) . . . . ?
C45B N41B N42B C43B 2.2(7) . . . . ?
C45B N41B N42B C46B 173.9(6) . . . . ?
C46B N42B C43B C44B -175.1(6) . . . . ?
C50B C51B C52B C53B -1.3(10) . . . . ?
C50B C55B C56B C57B 175.8(6) . . . . ?
C51B C50B C55B C54B -1.7(9) . . . . ?
C51B C50B C55B C56B 178.4(6) . . . . ?
C51B C52B C53B C54B 1.0(9) . . . . ?
C52B C53B C54B C55B -1.1(9) . . . . ?
C52B C53B C54B C59B 178.7(6) . . . . ?
C53B C54B C55B C50B 1.4(8) . . . . ?
C53B C54B C55B C56B -178.7(5) . . . . ?
C53B C54B C59B C46B -0.4(9) . . . . ?
C53B C54B C59B C58B -177.7(6) . . . . ?
C54B C55B C56B C57B -4.1(9) . . . . ?
C55B C50B C51B C52B 1.7(9) . . . . ?
C55B C54B C59B C46B 179.4(5) . . . . ?
C55B C54B C59B C58B 2.0(9) . . . . ?
C55B C56B C57B C58B 3.1(9) . . . . ?
C56B C57B C58B C59B 0.6(10) . . . . ?
C57B C58B C59B C46B 179.6(6) . . . . ?
C57B C58B C59B C54B -3.2(10) . . . . ?
C59B C54B C55B C50B -178.4(5) . . . . ?
C59B C54B C55B C56B 1.5(8) . . . . ?
N11C C12C C13C C14C 3.3(17) . . . . ?
N11C C12C C25C N21C 3.6(14) . . . . ?
N11C C12C C25C C24C -173.3(11) . . . . ?
C12C N11C C16C C15C 0.5(15) . . . . ?
C12C C13C C14C C15C -2.9(18) . . . . ?
C13C C12C C25C N21C -175.9(10) . . . . ?
C13C C12C C25C C24C 7.2(18) . . . . ?
C13C C14C C15C C16C 1.5(19) . . . . ?
C14C C15C C16C N11C -0.4(17) . . . . ?
C16C N11C C12C C13C -2.0(15) . . . . ?
C16C N11C C12C C25C 178.5(9) . . . . ?
N21C N22C C23C C24C -6.0(14) . . . . ?
N21C N22C C26C C50C -82.9(9) . . . . ?
N22C N21C C25C C12C 179.8(9) . . . . ?
N22C N21C C25C C24C -2.9(12) . . . . ?
N22C C23C C24C C25C 3.9(15) . . . . ?
N22C C26C C50C C51C -6.4(9) . . . . ?
N22C C26C C50C C55C 172.1(6) . . . . ?
C23C N22C C26C C50C 98.0(11) . . . . ?
C23C C24C C25C C12C 176.3(11) . . . . ?
C23C C24C C25C N21C -0.7(15) . . . . ?
C25C C12C C13C C14C -177.3(11) . . . . ?
C25C N21C N22C C23C 5.4(11) . . . . ?
C25C N21C N22C C26C -173.9(8) . . . . ?
C26C N22C C23C C24C 173.2(10) . . . . ?
C26C C50C C51C C52C 179.6(6) . . . . ?
C26C C50C C55C C54C -179.6(6) . . . . ?
C26C C50C C55C C56C 0.5(9) . . . . ?
N31C C32C C33C C34C 2.7(11) . . . . ?
N31C C32C C45C N41C -3.0(10) . . . . ?
N31C C32C C45C C44C -175.5(8) . . . . ?
C32C N31C C36C C35C 3.2(12) . . . . ?
C32C C33C C34C C35C 2.4(11) . . . . ?
C33C C32C C45C N41C 176.8(7) . . . . ?
C33C C32C C45C C44C 4.2(13) . . . . ?
C33C C34C C35C C36C -4.7(12) . . . . ?
C34C C35C C36C N31C 1.9(13) . . . . ?
C36C N31C C32C C33C -5.5(11) . . . . ?
C36C N31C C32C C45C 174.2(7) . . . . ?
N41C N42C C43C C44C -0.9(9) . . . . ?
N41C N42C C46C C59C 87.1(8) . . . . ?
N42C N41C C45C C32C -175.9(6) . . . . ?
N42C N41C C45C C44C -1.9(8) . . . . ?
N42C C43C C44C C45C -0.3(9) . . . . ?
N42C C46C C59C C54C -178.9(6) . . . . ?
N42C C46C C59C C58C -1.3(9) . . . . ?
C43C N42C C46C C59C -85.0(9) . . . . ?
C43C C44C C45C C32C 174.3(8) . . . . ?
C43C C44C C45C N41C 1.4(9) . . . . ?
C45C C32C C33C C34C -177.1(7) . . . . ?
C45C N41C N42C C43C 1.7(8) . . . . ?
C45C N41C N42C C46C -171.3(7) . . . . ?
C46C N42C C43C C44C 172.0(7) . . . . ?
C50C C51C C52C C53C -1.3(11) . . . . ?
C50C C55C C56C C57C -178.3(6) . . . . ?
C51C C50C C55C C54C -1.1(9) . . . . ?
C51C C50C C55C C56C 179.1(6) . . . . ?
C51C C52C C53C C54C 1.5(10) . . . . ?
C52C C53C C54C C55C -1.5(9) . . . . ?
C52C C53C C54C C59C 179.8(6) . . . . ?
C53C C54C C55C C50C 1.3(9) . . . . ?
C53C C54C C55C C56C -178.8(6) . . . . ?
C53C C54C C59C C46C -6.0(9) . . . . ?
C53C C54C C59C C58C 176.5(6) . . . . ?
C54C C55C C56C C57C 1.9(10) . . . . ?
C55C C50C C51C C52C 1.0(10) . . . . ?
C55C C54C C59C C46C 175.3(6) . . . . ?
C55C C54C C59C C58C -2.2(9) . . . . ?
C55C C56C C57C C58C -1.3(10) . . . . ?
C56C C57C C58C C59C -1.2(10) . . . . ?
C57C C58C C59C C46C -174.7(6) . . . . ?
C57C C58C C59C C54C 2.9(10) . . . . ?
C59C C54C C55C C50C -180.0(5) . . . . ?
C59C C54C C55C C56C -0.1(9) . . . . ?
N11D C12D C13D C14D -0.4(15) . . . . ?
N11D C12D C25D N21D -2.0(11) . . . . ?
N11D C12D C25D C24D -178.7(9) . . . . ?
C12D N11D C16D C15D 2.0(14) . . . . ?
C12D C13D C14D C15D 0(2) . . . . ?
C13D C12D C25D N21D 178.2(8) . . . . ?
C13D C12D C25D C24D 1.6(14) . . . . ?
C13D C14D C15D C16D 1(2) . . . . ?
C14D C15D C16D N11D -2.1(18) . . . . ?
C16D N11D C12D C13D -0.8(12) . . . . ?
C16D N11D C12D C25D 179.5(7) . . . . ?
N21D N22D C23D C24D -2.1(9) . . . . ?
N21D N22D C26D C50D 85.1(7) . . . . ?
N22D N21D C25D C12D -178.3(7) . . . . ?
N22D N21D C25D C24D -1.0(8) . . . . ?
N22D C23D C24D C25D 1.4(10) . . . . ?
N22D C26D C50D C51D 5.9(10) . . . . ?
N22D C26D C50D C55D -173.9(6) . . . . ?
C23D N22D C26D C50D -93.0(9) . . . . ?
C23D C24D C25D C12D 176.5(8) . . . . ?
C23D C24D C25D N21D -0.3(10) . . . . ?
C25D C12D C13D C14D 179.3(10) . . . . ?
C25D N21D N22D C23D 2.0(8) . . . . ?
C25D N21D N22D C26D -176.4(6) . . . . ?
C26D N22D C23D C24D 176.1(7) . . . . ?
C26D C50D C51D C52D -178.5(6) . . . . ?
C26D C50D C55D C54D 178.5(6) . . . . ?
C26D C50D C55D C56D -0.3(10) . . . . ?
N31D C32D C33D C34D -4.5(9) . . . . ?
N31D C32D C45D N41D 0.7(8) . . . . ?
N31D C32D C45D C44D 175.9(6) . . . . ?
C32D N31D C36D C35D -5.2(10) . . . . ?
C32D C33D C34D C35D 0.5(10) . . . . ?
C33D C32D C45D N41D 178.6(6) . . . . ?
C33D C32D C45D C44D -6.2(10) . . . . ?
C33D C34D C35D C36D 1.1(12) . . . . ?
C34D C35D C36D N31D 1.3(12) . . . . ?
C36D N31D C32D C33D 6.7(9) . . . . ?
C36D N31D C32D C45D -175.3(6) . . . . ?
N41D N42D C43D C44D 0.5(7) . . . . ?
N41D N42D C46D C59D -83.0(7) . . . . ?
N42D N41D C45D C32D 175.5(5) . . . . ?
N42D N41D C45D C44D -0.7(6) . . . . ?
N42D C43D C44D C45D -0.9(7) . . . . ?
N42D C46D C59D C54D 178.4(6) . . . . ?
N42D C46D C59D C58D -3.9(9) . . . . ?
C43D N42D C46D C59D 88.1(8) . . . . ?
C43D C44D C45D C32D -174.7(6) . . . . ?
C43D C44D C45D N41D 1.0(7) . . . . ?
C45D C32D C33D C34D 177.8(6) . . . . ?
C45D N41D N42D C43D 0.1(6) . . . . ?
C45D N41D N42D C46D 172.4(5) . . . . ?
C46D N42D C43D C44D -171.5(5) . . . . ?
C50D C51D C52D C53D -2.5(11) . . . . ?
C50D C55D C56D C57D 177.9(7) . . . . ?
C51D C50D C55D C54D -1.3(10) . . . . ?
C51D C50D C55D C56D 179.9(7) . . . . ?
C51D C52D C53D C54D 3.6(10) . . . . ?
C52D C53D C54D C55D -3.5(9) . . . . ?
C52D C53D C54D C59D -179.8(6) . . . . ?
C53D C54D C55D C50D 2.3(9) . . . . ?
C53D C54D C55D C56D -178.8(6) . . . . ?
C53D C54D C59D C46D -1.1(10) . . . . ?
C53D C54D C59D C58D -178.7(6) . . . . ?
C54D C55D C56D C57D -0.9(11) . . . . ?
C55D C50D C51D C52D 1.3(11) . . . . ?
C55D C54D C59D C46D -177.3(6) . . . . ?
C55D C54D C59D C58D 5.0(9) . . . . ?
C55D C56D C57D C58D 1.4(12) . . . . ?
C56D C57D C58D C59D 1.4(11) . . . . ?
C57D C58D C59D C46D 177.7(6) . . . . ?
C57D C58D C59D C54D -4.6(10) . . . . ?
C59D C54D C55D C50D 178.8(6) . . . . ?
C59D C54D C55D C56D -2.3(9) . . . . ?
N11E C12E C13E C14E 1.2(10) . . . . ?
N11E C12E C25E N21E 0.1(8) . . . . ?
N11E C12E C25E C24E 178.2(6) . . . . ?
C12E N11E C16E C15E 0.2(11) . . . . ?
C12E C13E C14E C15E -5.3(11) . . . . ?
C13E C12E C25E N21E 178.2(6) . . . . ?
C13E C12E C25E C24E -3.7(10) . . . . ?
C13E C14E C15E C16E 6.7(12) . . . . ?
C14E C15E C16E N11E -4.2(13) . . . . ?
C16E N11E C12E C13E 1.4(9) . . . . ?
C16E N11E C12E C25E 179.5(6) . . . . ?
N21E N22E C23E C24E -0.6(7) . . . . ?
N21E N22E C26E C50E -88.3(7) . . . . ?
N22E N21E C25E C12E 178.8(5) . . . . ?
N22E N21E C25E C24E 0.3(7) . . . . ?
N22E C23E C24E C25E 0.7(7) . . . . ?
N22E C26E C50E C51E -3.2(8) . . . . ?
N22E C26E C50E C55E 176.2(5) . . . . ?
C23E N22E C26E C50E 88.3(7) . . . . ?
C23E C24E C25E C12E -178.9(6) . . . . ?
C23E C24E C25E N21E -0.7(7) . . . . ?
C25E C12E C13E C14E -176.7(6) . . . . ?
C25E N21E N22E C23E 0.1(6) . . . . ?
C25E N21E N22E C26E 177.2(5) . . . . ?
C26E N22E C23E C24E -177.4(6) . . . . ?
C26E C50E C51E C52E 177.7(5) . . . . ?
C26E C50E C55E C54E -178.2(5) . . . . ?
C26E C50E C55E C56E 0.5(8) . . . . ?
N31E C32E C33E C34E 0.2(10) . . . . ?
N31E C32E C45E N41E 7.4(8) . . . . ?
N31E C32E C45E C44E -167.1(8) . . . . ?
C32E N31E C36E C35E 0.9(10) . . . . ?
C32E C33E C34E C35E 4.7(10) . . . . ?
C33E C32E C45E N41E -174.6(6) . . . . ?
C33E C32E C45E C44E 10.9(12) . . . . ?
C33E C34E C35E C36E -6.7(11) . . . . ?
C34E C35E C36E N31E 3.9(11) . . . . ?
C36E N31E C32E C33E -2.9(9) . . . . ?
C36E N31E C32E C45E 175.1(6) . . . . ?
N41E N42E C43E C44E 2.7(9) . . . . ?
N41E N42E C46E C59E 83.3(9) . . . . ?
N42E N41E C45E C32E -175.0(5) . . . . ?
N42E N41E C45E C44E 0.5(8) . . . . ?
N42E C43E C44E C45E -2.3(10) . . . . ?
N42E C46E C59E C54E 179.8(6) . . . . ?
N42E C46E C59E C58E 4.2(11) . . . . ?
C43E N42E C46E C59E -91.7(10) . . . . ?
C43E C44E C45E C32E 175.7(7) . . . . ?
C43E C44E C45E N41E 1.1(9) . . . . ?
C45E C32E C33E C34E -177.7(6) . . . . ?
C45E N41E N42E C43E -2.0(8) . . . . ?
C45E N41E N42E C46E -177.6(6) . . . . ?
C46E N42E C43E C44E 178.2(7) . . . . ?
C50E C51E C52E C53E 1.2(9) . . . . ?
C50E C55E C56E C57E -174.9(6) . . . . ?
C51E C50E C55E C54E 1.1(8) . . . . ?
C51E C50E C55E C56E 179.8(6) . . . . ?
C51E C52E C53E C54E -0.2(9) . . . . ?
C52E C53E C54E C55E -0.2(9) . . . . ?
C52E C53E C54E C59E -176.2(6) . . . . ?
C53E C54E C55E C50E -0.2(8) . . . . ?
C53E C54E C55E C56E -179.0(5) . . . . ?
C53E C54E C59E C46E 0.2(10) . . . . ?
C53E C54E C59E C58E 175.8(6) . . . . ?
C54E C55E C56E C57E 3.8(9) . . . . ?
C55E C50E C51E C52E -1.6(9) . . . . ?
C55E C54E C59E C46E -175.8(6) . . . . ?
C55E C54E C59E C58E -0.1(9) . . . . ?
C55E C56E C57E C58E -1.7(11) . . . . ?
C56E C57E C58E C59E -1.5(11) . . . . ?
C57E C58E C59E C46E 177.9(7) . . . . ?
C57E C58E C59E C54E 2.4(11) . . . . ?
C59E C54E C55E C50E 176.0(6) . . . . ?
C59E C54E C55E C56E -2.8(8) . . . . ?
N11F C12F C13F C14F -5.0(11) . . . . ?
N11F C12F C25F N21F 4.3(9) . . . . ?
N11F C12F C25F C24F 177.6(8) . . . . ?
C12F N11F C16F C15F -2.5(10) . . . . ?
C12F C13F C14F C15F 3.6(13) . . . . ?
C13F C12F C25F N21F -177.1(7) . . . . ?
C13F C12F C25F C24F -3.8(13) . . . . ?
C13F C14F C15F C16F -1.7(12) . . . . ?
C14F C15F C16F N11F 1.1(10) . . . . ?
C16F N11F C12F C13F 4.4(9) . . . . ?
C16F N11F C12F C25F -176.9(6) . . . . ?
N21F N22F C23F C24F -4.1(10) . . . . ?
N21F N22F C26F C50F -82.0(8) . . . . ?
N22F N21F C25F C12F 177.5(6) . . . . ?
N22F N21F C25F C24F 2.8(8) . . . . ?
N22F C23F C24F C25F 5.7(11) . . . . ?
N22F C26F C50F C51F -5.5(10) . . . . ?
N22F C26F C50F C55F 176.5(6) . . . . ?
C23F N22F C26F C50F 98.9(9) . . . . ?
C23F C24F C25F C12F -179.1(8) . . . . ?
C23F C24F C25F N21F -5.3(10) . . . . ?
C25F C12F C13F C14F 176.4(7) . . . . ?
C25F N21F N22F C23F 0.7(7) . . . . ?
C25F N21F N22F C26F -178.6(6) . . . . ?
C26F N22F C23F C24F 175.1(8) . . . . ?
C26F C50F C51F C52F 179.2(6) . . . . ?
C26F C50F C55F C54F 179.8(6) . . . . ?
C26F C50F C55F C56F -2.2(9) . . . . ?
N31F C32F C33F C34F 0.1(10) . . . . ?
N31F C32F C45F N41F -1.2(9) . . . . ?
N31F C32F C45F C44F -177.6(7) . . . . ?
C32F N31F C36F C35F -0.7(11) . . . . ?
C32F C33F C34F C35F 3.6(10) . . . . ?
C33F C32F C45F N41F 177.8(6) . . . . ?
C33F C32F C45F C44F 1.4(11) . . . . ?
C33F C34F C35F C36F -6.2(12) . . . . ?
C34F C35F C36F N31F 4.9(13) . . . . ?
C36F N31F C32F C33F -1.6(11) . . . . ?
C36F N31F C32F C45F 177.4(6) . . . . ?
N41F N42F C43F C44F 2.1(7) . . . . ?
N41F N42F C46F C59F 82.2(7) . . . . ?
N42F N41F C45F C32F -175.8(5) . . . . ?
N42F N41F C45F C44F 1.3(7) . . . . ?
N42F C43F C44F C45F -1.2(7) . . . . ?
N42F C46F C59F C54F -173.4(6) . . . . ?
N42F C46F C59F C58F 8.2(9) . . . . ?
C43F N42F C46F C59F -91.7(8) . . . . ?
C43F C44F C45F C32F 176.5(7) . . . . ?
C43F C44F C45F N41F -0.1(7) . . . . ?
C45F C32F C33F C34F -178.8(6) . . . . ?
C45F N41F N42F C43F -2.1(7) . . . . ?
C45F N41F N42F C46F -176.8(5) . . . . ?
C46F N42F C43F C44F 176.6(6) . . . . ?
C50F C51F C52F C53F 2.0(11) . . . . ?
C50F C55F C56F C57F -177.4(6) . . . . ?
C51F C50F C55F C54F 1.7(9) . . . . ?
C51F C50F C55F C56F 179.8(6) . . . . ?
C51F C52F C53F C54F 0.3(10) . . . . ?
C52F C53F C54F C55F -1.3(9) . . . . ?
C52F C53F C54F C59F 178.8(6) . . . . ?
C53F C54F C55F C50F 0.3(9) . . . . ?
C53F C54F C55F C56F -177.7(6) . . . . ?
C53F C54F C59F C46F -3.4(9) . . . . ?
C53F C54F C59F C58F 175.0(6) . . . . ?
C54F C55F C56F C57F 0.6(9) . . . . ?
C55F C50F C51F C52F -2.9(10) . . . . ?
C55F C54F C59F C46F 176.7(5) . . . . ?
C55F C54F C59F C58F -4.9(9) . . . . ?
C55F C56F C57F C58F -0.7(9) . . . . ?
C56F C57F C58F C59F -2.1(10) . . . . ?
C57F C58F C59F C46F -176.6(6) . . . . ?
C57F C58F C59F C54F 5.0(9) . . . . ?
C59F C54F C55F C50F -179.8(6) . . . . ?
C59F C54F C55F C56F 2.1(9) . . . . ?
N11G C12G C13G C14G -1.9(11) . . . . ?
N11G C12G C25G N21G -4.0(10) . . . . ?
N11G C12G C25G C24G 170.6(9) . . . . ?
C12G N11G C16G C15G 0.7(10) . . . . ?
C12G C13G C14G C15G 1.8(11) . . . . ?
C13G C12G C25G N21G 176.7(7) . . . . ?
C13G C12G C25G C24G -8.7(14) . . . . ?
C13G C14G C15G C16G -0.6(12) . . . . ?
C14G C15G C16G N11G -0.8(12) . . . . ?
C16G N11G C12G C13G 0.7(10) . . . . ?
C16G N11G C12G C25G -178.7(6) . . . . ?
N21G N22G C23G C24G -2.2(12) . . . . ?
N21G N22G C26G C50G -77.3(9) . . . . ?
N22G N21G C25G C12G 174.2(7) . . . . ?
N22G N21G C25G C24G -1.4(9) . . . . ?
N22G C23G C24G C25G 1.2(12) . . . . ?
N22G C26G C50G C51G -3.4(10) . . . . ?
N22G C26G C50G C55G 179.5(6) . . . . ?
C23G N22G C26G C50G 91.1(10) . . . . ?
C23G C24G C25G C12G -174.8(9) . . . . ?
C23G C24G C25G N21G 0.1(11) . . . . ?
C25G C12G C13G C14G 177.4(7) . . . . ?
C25G N21G N22G C23G 2.2(10) . . . . ?
C25G N21G N22G C26G 172.1(7) . . . . ?
C26G N22G C23G C24G -171.9(8) . . . . ?
C26G C50G C51G C52G 179.1(7) . . . . ?
C26G C50G C55G C54G 177.4(6) . . . . ?
C26G C50G C55G C56G 1.1(9) . . . . ?
N31G C32G C33G C34G 0.5(10) . . . . ?
N31G C32G C45G N41G -4.2(8) . . . . ?
N31G C32G C45G C44G 177.6(6) . . . . ?
C32G N31G C36G C35G -1.4(10) . . . . ?
C32G C33G C34G C35G 0.6(11) . . . . ?
C33G C32G C45G N41G 172.8(6) . . . . ?
C33G C32G C45G C44G -5.4(10) . . . . ?
C33G C34G C35G C36G -2.0(12) . . . . ?
C34G C35G C36G N31G 2.5(12) . . . . ?
C36G N31G C32G C33G -0.1(9) . . . . ?
C36G N31G C32G C45G 176.9(6) . . . . ?
N41G N42G C43G C44G -1.3(8) . . . . ?
N41G N42G C46G C59G 86.0(7) . . . . ?
N42G N41G C45G C32G -177.4(5) . . . . ?
N42G N41G C45G C44G 1.2(7) . . . . ?
N42G C43G C44G C45G 1.9(8) . . . . ?
N42G C46G C59G C54G -169.0(6) . . . . ?
N42G C46G C59G C58G 10.5(9) . . . . ?
C43G N42G C46G C59G -92.9(8) . . . . ?
C43G C44G C45G C32G 176.4(6) . . . . ?
C43G C44G C45G N41G -1.9(7) . . . . ?
C45G C32G C33G C34G -176.3(6) . . . . ?
C45G N41G N42G C43G 0.1(7) . . . . ?
C45G N41G N42G C46G -178.9(5) . . . . ?
C46G N42G C43G C44G 177.6(6) . . . . ?
C50G C51G C52G C53G 3.4(11) . . . . ?
C50G C55G C56G C57G 178.1(6) . . . . ?
C51G C50G C55G C54G 0.1(9) . . . . ?
C51G C50G C55G C56G -176.2(6) . . . . ?
C51G C52G C53G C54G 0.5(10) . . . . ?
C52G C53G C54G C55G -4.0(10) . . . . ?
C52G C53G C54G C59G 174.4(6) . . . . ?
C53G C54G C55G C50G 3.6(9) . . . . ?
C53G C54G C55G C56G 179.9(6) . . . . ?
C53G C54G C59G C46G -1.1(9) . . . . ?
C53G C54G C59G C58G 179.3(6) . . . . ?
C54G C55G C56G C57G 1.9(9) . . . . ?
C55G C50G C51G C52G -3.7(10) . . . . ?
C55G C54G C59G C46G 177.4(6) . . . . ?
C55G C54G C59G C58G -2.2(9) . . . . ?
C55G C56G C57G C58G -4.3(9) . . . . ?
C56G C57G C58G C59G 3.5(9) . . . . ?
C57G C58G C59G C46G -179.7(6) . . . . ?
C57G C58G C59G C54G -0.2(9) . . . . ?
C59G C54G C55G C50G -174.9(5) . . . . ?
C59G C54G C55G C56G 1.3(9) . . . . ?
N11H C12H C13H C14H -5(2) . . . . ?
N11H C12H C25H N21H -3.4(15) . . . . ?
N11H C12H C25H C24H 175.7(12) . . . . ?
C12H N11H C16H C15H -4.7(15) . . . . ?
C12H C13H C14H C15H 1(2) . . . . ?
C13H C12H C25H N21H 172.2(10) . . . . ?
C13H C12H C25H C24H -9(2) . . . . ?
C13H C14H C15H C16H 1(2) . . . . ?
C14H C15H C16H N11H 0.8(18) . . . . ?
C16H N11H C12H C13H 6.9(17) . . . . ?
C16H N11H C12H C25H -177.9(9) . . . . ?
N21H N22H C23H C24H 7.6(12) . . . . ?
N21H N22H C26H C50H 83.6(9) . . . . ?
N22H N21H C25H C12H -178.1(9) . . . . ?
N22H N21H C25H C24H 2.6(12) . . . . ?
N22H C23H C24H C25H -5.8(14) . . . . ?
N22H C26H C50H C51H 0.7(10) . . . . ?
N22H C26H C50H C55H -177.3(6) . . . . ?
C23H N22H C26H C50H -87.4(11) . . . . ?
C23H C24H C25H C12H -177.1(12) . . . . ?
C23H C24H C25H N21H 2.0(15) . . . . ?
C25H C12H C13H C14H 179.8(13) . . . . ?
C25H N21H N22H C23H -6.3(10) . . . . ?
C25H N21H N22H C26H -178.8(8) . . . . ?
C26H N22H C23H C24H 179.4(10) . . . . ?
C26H C50H C51H C52H 179.6(6) . . . . ?
C26H C50H C55H C54H -180.0(6) . . . . ?
C26H C50H C55H C56H 2.7(10) . . . . ?
N31H C32H C33H C34H -1.6(10) . . . . ?
N31H C32H C45H N41H 0.3(8) . . . . ?
N31H C32H C45H C44H 178.9(6) . . . . ?
C32H N31H C36H C35H -0.6(11) . . . . ?
C32H C33H C34H C35H -1.3(11) . . . . ?
C33H C32H C45H N41H -176.1(6) . . . . ?
C33H C32H C45H C44H 2.5(11) . . . . ?
C33H C34H C35H C36H 3.1(11) . . . . ?
C34H C35H C36H N31H -2.2(12) . . . . ?
C36H N31H C32H C33H 2.5(9) . . . . ?
C36H N31H C32H C45H -174.0(6) . . . . ?
N41H N42H C43H C44H 0.5(8) . . . . ?
N41H N42H C46H C59H -83.0(7) . . . . ?
N42H N41H C45H C32H 175.8(5) . . . . ?
N42H N41H C45H C44H -3.1(7) . . . . ?
N42H C43H C44H C45H -2.3(8) . . . . ?
N42H C46H C59H C54H 178.3(6) . . . . ?
N42H C46H C59H C58H -3.7(9) . . . . ?
C43H N42H C46H C59H 88.8(8) . . . . ?
C43H C44H C45H C32H -175.2(6) . . . . ?
C43H C44H C45H N41H 3.4(8) . . . . ?
C45H C32H C33H C34H 174.6(6) . . . . ?
C45H N41H N42H C43H 1.6(7) . . . . ?
C45H N41H N42H C46H 174.5(5) . . . . ?
C46H N42H C43H C44H -172.0(6) . . . . ?
C50H C51H C52H C53H 1.5(11) . . . . ?
C50H C55H C56H C57H 176.5(7) . . . . ?
C51H C50H C55H C54H 2.0(9) . . . . ?
C51H C50H C55H C56H -175.4(6) . . . . ?
C51H C52H C53H C54H -0.3(11) . . . . ?
C52H C53H C54H C55H 0.0(10) . . . . ?
C52H C53H C54H C59H 177.2(6) . . . . ?
C53H C54H C55H C50H -0.8(9) . . . . ?
C53H C54H C55H C56H 176.7(6) . . . . ?
C53H C54H C59H C46H 5.0(9) . . . . ?
C53H C54H C59H C58H -173.0(7) . . . . ?
C54H C55H C56H C57H -0.9(10) . . . . ?
C55H C50H C51H C52H -2.4(10) . . . . ?
C55H C54H C59H C46H -177.7(6) . . . . ?
C55H C54H C59H C58H 4.2(9) . . . . ?
C55H C56H C57H C58H -1.3(12) . . . . ?
C56H C57H C58H C59H 5.1(12) . . . . ?
C57H C58H C59H C46H 175.6(7) . . . . ?
C57H C58H C59H C54H -6.4(11) . . . . ?
C59H C54H C55H C50H -178.2(6) . . . . ?
C59H C54H C55H C56H -0.6(9) . . . . ?
O12X S11X C15X F16X 57.4(10) . . . . ?
O12X S11X C15X F17X -162.7(8) . . . . ?
O12X S11X C15X F18X -56.3(8) . . . . ?
O13X S11X C15X F16X -68.2(9) . . . . ?
O13X S11X C15X F17X 71.7(8) . . . . ?
O13X S11X C15X F18X 178.1(7) . . . . ?
O14X S11X C15X F16X 176.4(9) . . . . ?
O14X S11X C15X F17X -43.8(9) . . . . ?
O14X S11X C15X F18X 62.6(9) . . . . ?
O22X S21X C25X F26X 68.4(13) . . . . ?
O22X S21X C25X F27X -174.9(11) . . . . ?
O22X S21X C25X F28X -51.5(13) . . . . ?
O23X S21X C25X F26X -60.1(15) . . . . ?
O23X S21X C25X F27X 56.6(15) . . . . ?
O23X S21X C25X F28X -180.0(13) . . . . ?
O24X S21X C25X F26X 178.0(12) . . . . ?
O24X S21X C25X F27X -65.3(12) . . . . ?
O24X S21X C25X F28X 58.1(12) . . . . ?
O32X S31X C35X F36X -68.9(11) . . . . ?
O32X S31X C35X F37X -177.0(10) . . . . ?
O32X S31X C35X F38X 55.8(11) . . . . ?
O33X S31X C35X F36X 43.4(12) . . . . ?
O33X S31X C35X F37X -64.8(11) . . . . ?
O33X S31X C35X F38X 168.0(9) . . . . ?
O34X S31X C35X F36X 175.0(11) . . . . ?
O34X S31X C35X F37X 66.9(11) . . . . ?
O34X S31X C35X F38X -60.4(12) . . . . ?
O42X S41X C45X F46X -43.3(15) . . . . ?
O42X S41X C45X F47X -167.2(12) . . . . ?
O42X S41X C45X F48X 72.0(13) . . . . ?
O43X S41X C45X F46X 63.9(13) . . . . ?
O43X S41X C45X F47X -60.0(13) . . . . ?
O43X S41X C45X F48X 179.2(11) . . . . ?
O44X S41X C45X F46X 178.4(11) . . . . ?
O44X S41X C45X F47X 54.6(14) . . . . ?
O44X S41X C45X F48X -66.3(11) . . . . ?
O52X S51X C55X F56X 177.5(11) . . . . ?
O52X S51X C55X F57X 58.5(12) . . . . ?
O52X S51X C55X F58X -57.2(12) . . . . ?
O53X S51X C55X F56X -63.5(11) . . . . ?
O53X S51X C55X F57X 177.4(10) . . . . ?
O53X S51X C55X F58X 61.7(10) . . . . ?
O54X S51X C55X F56X 56.5(12) . . . . ?
O54X S51X C55X F57X -62.6(12) . . . . ?
O54X S51X C55X F58X -178.3(9) . . . . ?
O63X S61X C65X F66X 86.0(15) . . . . ?
O63X S61X C65X F67X -72.5(18) . . . . ?
O63X S61X C65X F68X -171.3(11) . . . . ?
O62X S61X C65X F66X -27.8(16) . . . . ?
O62X S61X C65X F67X 173.7(16) . . . . ?
O62X S61X C65X F68X 74.9(12) . . . . ?
O64X S61X C65X F66X -161.9(15) . . . . ?
O64X S61X C65X F67X 40(2) . . . . ?
O64X S61X C65X F68X -59.2(15) . . . . ?
O74X S71X C75X F76X -12(3) . . . . ?
O74X S71X C75X F77X 102(3) . . . . ?
O74X S71X C75X F78X -136(3) . . . . ?
O73X S71X C75X F76X 104(3) . . . . ?
O73X S71X C75X F77X -142(3) . . . . ?
O73X S71X C75X F78X -20(3) . . . . ?
O72X S71X C75X F76X -132(3) . . . . ?
O72X S71X C75X F77X -18(3) . . . . ?
O72X S71X C75X F78X 104(3) . . . . ?
O82X S81X C85X F86X -43.6(16) . . . . ?
O82X S81X C85X F87X 172.6(13) . . . . ?
O82X S81X C85X F88X 55.8(15) . . . . ?
O83X S81X C85X F86X 61.3(17) . . . . ?
O83X S81X C85X F87X -82.5(15) . . . . ?
O83X S81X C85X F88X 160.7(15) . . . . ?
O84X S81X C85X F86X -154.6(16) . . . . ?
O84X S81X C85X F87X 61.6(15) . . . . ?
O84X S81X C85X F88X -55.2(17) . . . . ?
O92X S91X C95X F96X -55.9(12) . . . . ?
O92X S91X C95X F97X -173.4(9) . . . . ?
O92X S91X C95X F98X 64.0(11) . . . . ?
O93X S91X C95X F96X 62.3(13) . . . . ?
O93X S91X C95X F97X -55.2(12) . . . . ?
O93X S91X C95X F98X -177.8(11) . . . . ?
O94X S91X C95X F96X -174.1(10) . . . . ?
O94X S91X C95X F97X 68.4(10) . . . . ?
O94X S91X C95X F98X -54.2(11) . . . . ?

_shelx_res_file                  
;
TITL shelxt in R -3 :H
    dmwms-2v2-330_so3cf3.res
    created by SHELXL-2018/3 at 16:30:33 on 08-Jul-2021
CELL 0.6889 61.6062 61.6062 38.3057 90 90 120
ZERR 12 0.000476 0.000476 0.000382 0 0 0
LATT 3
SYMM -Y,+X-Y,+Z
SYMM +Y-X,-X,+Z
SFAC C Co F H N O S
DISP C 0.0019 0.0015 10.8482
DISP Co 0.2978 0.9222 3700.8059
DISP F 0.0124 0.0097 47.6614
DISP H 0 0 0.6228
DISP N 0.0037 0.0031 18.3366
DISP O 0.0071 0.0057 30.1916
DISP S 0.1048 0.1164 489.4073
UNIT 4469.88 96 576 4115.88 864 821.88 192
SIMU N11A > F98X
RIGU N11A > F98X
DFIX 1.322 C15X F16X C15X F17X C15X F18X
DFIX 1.814 C15X S11X
DFIX 1.433 S11X O12X S11X O13X S11X O14X
DANG 2.658 S11X F16X S11X F17X S11X F18X
DANG 2.15 F16X F17X F16X F18X F17X F18X
DANG 2.44 O12X O13X O12X O14X O13X O14X
DANG 2.58 C15X O12X C15X O13X C15X O14X
DFIX 1.322 C25X F26X C25X F27X C25X F28X
DFIX 1.814 C25X S21X
DFIX 1.433 S21X O22X S21X O23X S21X O24X
DANG 2.658 S21X F26X S21X F27X S21X F28X
DANG 2.15 F26X F27X F26X F28X F27X F28X
DANG 2.44 O22X O23X O22X O24X O23X O24X
DANG 2.58 C25X O22X C25X O23X C25X O24X
DFIX 1.322 C35X F36X C35X F37X C35X F38X
DFIX 1.814 C35X S31X
DFIX 1.433 S31X O32X S31X O33X S31X O34X
DANG 2.658 S31X F36X S31X F37X S31X F38X
DANG 2.15 F36X F37X F36X F38X F37X F38X
DANG 2.44 O32X O33X O32X O34X O33X O34X
DANG 2.58 C35X O32X C35X O33X C35X O34X
DFIX 1.322 C45X F46X C45X F47X C45X F48X
DFIX 1.814 C45X S41X
DFIX 1.433 S41X O42X S41X O43X S41X O44X
DANG 2.658 S41X F46X S41X F47X S41X F48X
DANG 2.15 F46X F47X F46X F48X F47X F48X
DANG 2.44 O42X O43X O42X O44X O43X O44X
DANG 2.58 C45X O42X C45X O43X C45X O44X
DFIX 1.322 C55X F56X C55X F57X C55X F58X
DFIX 1.814 C55X S51X
DFIX 1.433 S51X O52X S51X O53X S51X O54X
DANG 2.658 S51X F56X S51X F57X S51X F58X
DANG 2.15 F56X F57X F56X F58X F57X F58X
DANG 2.44 O52X O53X O52X O54X O53X O54X
DANG 2.58 C55X O52X C55X O53X C55X O54X
DFIX 1.322 C65X F66X C65X F67X C65X F68X
DFIX 1.814 C65X S61X
DFIX 1.433 S61X O62X S61X O63X S61X O64X
DANG 2.658 S61X F66X S61X F67X S61X F68X
DANG 2.15 F66X F67X F66X F68X F67X F68X
DANG 2.44 O62X O63X O62X O64X O63X O64X
DANG 2.58 C65X O62X C65X O63X C65X O64X
DFIX 1.322 C75X F76X C75X F77X C75X F78X
DFIX 1.814 C75X S71X
DFIX 1.433 S71X O72X S71X O73X S71X O74X
DANG 2.658 S71X F76X S71X F77X S71X F78X
DANG 2.15 F76X F77X F76X F78X F77X F78X
DANG 2.44 O72X O73X O72X O74X O73X O74X
DANG 2.58 C75X O72X C75X O73X C75X O74X
DFIX 1.322 C85X F86X C85X F87X C85X F88X
DFIX 1.814 C85X S81X
DFIX 1.433 S81X O82X S81X O83X S81X O84X
DANG 2.658 S81X F86X S81X F87X S81X F88X
DANG 2.15 F86X F87X F86X F88X F87X F88X
DANG 2.44 O82X O83X O82X O84X O83X O84X
DANG 2.58 C85X O82X C85X O83X C85X O84X
DFIX 1.322 C95X F96X C95X F97X C95X F98X
DFIX 1.814 C95X S91X
DFIX 1.433 S91X O92X S91X O93X S91X O94X
DANG 2.658 S91X F96X S91X F97X S91X F98X
DANG 2.15 F96X F97X F96X F98X F97X F98X
DANG 2.44 O92X O93X O92X O94X O93X O94X
DANG 2.58 C95X O92X C95X O93X C95X O94X

L.S. 8
PLAN  116
SIZE 0.07 0.08 0.1
TEMP -173.15
CONF
list 4
MORE -1
BOND $H
ABIN
fmap 2 53
acta
SHEL 999 0.8
OMIT -2 7 0
OMIT -4 8 0
OMIT -9 8 1
OMIT -11 6 1
OMIT -12 10 2
OMIT -2 5 2
OMIT -9 11 1
OMIT -5 4 6
OMIT 6 12 3
OMIT 1 5 2
OMIT 0 10 20
OMIT -4 20 0
OMIT -8 9 7
OMIT 1 2 2
OMIT -1 2 0
OMIT -8 13 0
OMIT 0 18 0
OMIT -6 14 1
OMIT -25 25 1
OMIT 3 4 2
OMIT 0 7 2
OMIT -11 8 2
OMIT 3 3 3
OMIT -3 9 3
OMIT -11 10 3
OMIT 7 10 3
OMIT 0 21 3
OMIT -1 1 4
OMIT -9 14 4
OMIT 8 24 5
OMIT -2 7 6
OMIT -13 8 6
OMIT -17 10 6
OMIT -4 17 9
OMIT -10 16 10
OMIT -1 23 12
OMIT -18 29 13
OMIT 4 13 15
REM <olex2.extras>
REM <HklSrc "%.\\DMWMS-2v2-330_SO3CF3.hkl">
REM </olex2.extras>

WGHT    0.200000
FVAR       0.02366
CO1   2    0.668570    0.651393    0.612437    11.00000    0.08076    0.09404 =
         0.05241    0.00401   -0.00012    0.04962
CO2   2    0.706098    0.513977    0.765493    11.00000    0.07851    0.08069 =
         0.06239   -0.00213    0.01087    0.03699
CO3   2    0.846863    0.524321    0.576242    11.00000    0.11061    0.09626 =
         0.08680   -0.01914   -0.00311    0.06012
CO4   2    0.805806    0.655059    0.416840    11.00000    0.11666    0.07917 =
         0.06549   -0.00577    0.00139    0.04948
CO5   2    0.652314    0.474379    0.417141    11.00000    0.08167    0.08272 =
         0.07899    0.00137    0.00510    0.04179
CO6   2    0.666667    0.333333    0.579975    10.33333    0.08123    0.08123 =
         0.05657    0.00000    0.00000    0.04062
N11A  5    0.674652    0.657695    0.557292    11.00000    0.09138    0.09775 =
         0.06135    0.00599   -0.00102    0.05321
C12A  1    0.671860    0.637653    0.539151    11.00000    0.09071    0.10362 =
         0.05838   -0.00375   -0.00704    0.05578
C13A  1    0.674494    0.638511    0.502259    11.00000    0.11809    0.14129 =
         0.06315    0.00170   -0.00128    0.07772
C14A  1    0.680585    0.660406    0.485165    11.00000    0.13001    0.13954 =
         0.07270    0.01067   -0.00021    0.06879
C15A  1    0.683581    0.681064    0.504872    11.00000    0.16096    0.14600 =
         0.06871    0.02631    0.01426    0.09382
AFIX  43
H15A  4    0.687914    0.696469    0.493676    11.00000   -1.20000
AFIX   0
C16A  1    0.680173    0.678708    0.540467    11.00000    0.12984    0.11497 =
         0.06637    0.01720   -0.00171    0.07601
AFIX  43
H16A  4    0.681823    0.692587    0.553469    11.00000   -1.20000
AFIX   0
N21A  5    0.663388    0.615879    0.593916    11.00000    0.09884    0.08238 =
         0.07039    0.00140   -0.00873    0.04742
N22A  5    0.654047    0.590992    0.604863    11.00000    0.11336    0.10024 =
         0.08721    0.01103   -0.01059    0.05391
C23A  1    0.650891    0.576445    0.576598    11.00000    0.15250    0.09076 =
         0.11278   -0.01971   -0.03025    0.06156
AFIX  43
H23A  4    0.645753    0.559117    0.577283    11.00000   -1.20000
AFIX   0
C24A  1    0.656197    0.590448    0.547256    11.00000    0.15354    0.09684 =
         0.08551   -0.02074   -0.02669    0.06115
AFIX  43
H24A  4    0.654667    0.584876    0.523788    11.00000   -1.20000
AFIX   0
C25A  1    0.664514    0.615173    0.559004    11.00000    0.10017    0.10236 =
         0.06680   -0.00631   -0.00954    0.06062
C26A  1    0.651572    0.584625    0.641596    11.00000    0.08307    0.09661 =
         0.08235    0.02071   -0.00473    0.03777
AFIX  23
H26A  4    0.638110    0.567002    0.644680    11.00000   -1.20000
H26B  4    0.646675    0.595432    0.654520    11.00000   -1.20000
AFIX   0
N31A  5    0.706992    0.502629    0.818876    11.00000    0.08485    0.07931 =
         0.06555    0.00486    0.01357    0.03813
C32A  1    0.711674    0.520195    0.843240    11.00000    0.07314    0.08901 =
         0.07675    0.00544    0.01100    0.04355
C33A  1    0.711153    0.515666    0.879077    11.00000    0.09476    0.11169 =
         0.06605    0.00246    0.00729    0.05900
AFIX  43
H33A  4    0.714557    0.528531    0.895517    11.00000   -1.20000
AFIX   0
C34A  1    0.705512    0.491792    0.890187    11.00000    0.12566    0.11629 =
         0.06641    0.02203    0.01594    0.06151
AFIX  43
H34A  4    0.705508    0.488325    0.914353    11.00000   -1.20000
AFIX   0
C35A  1    0.699869    0.473053    0.865342    11.00000    0.16287    0.09628 =
         0.07821    0.02100    0.02498    0.06654
AFIX  43
H35A  4    0.694900    0.456399    0.872258    11.00000   -1.20000
AFIX   0
C36A  1    0.701747    0.479517    0.830184    11.00000    0.12029    0.09813 =
         0.08021    0.01415    0.02050    0.06585
AFIX  43
H36A  4    0.699249    0.467216    0.813243    11.00000   -1.20000
AFIX   0
N41A  5    0.717650    0.547655    0.794946    11.00000    0.07147    0.07528 =
         0.06095   -0.00224    0.00305    0.03518
N42A  5    0.723931    0.572154    0.790291    11.00000    0.07725    0.08032 =
         0.06877    0.00027    0.00202    0.04037
C43A  1    0.727453    0.583818    0.821785    11.00000    0.08668    0.08986 =
         0.07381   -0.00875   -0.00096    0.04942
AFIX  43
H43A  4    0.732194    0.600907    0.825127    11.00000   -1.20000
AFIX   0
C44A  1    0.723138    0.567259    0.847116    11.00000    0.08510    0.09306 =
         0.06408   -0.00758   -0.00411    0.04716
AFIX  43
H44A  4    0.723935    0.570042    0.871593    11.00000   -1.20000
AFIX   0
C45A  1    0.717122    0.544674    0.829710    11.00000    0.06580    0.09088 =
         0.05959   -0.00022    0.00204    0.04275
C46A  1    0.725124    0.582310    0.755815    11.00000    0.07124    0.08000 =
         0.07607    0.00560    0.00269    0.03151
AFIX  23
H46A  4    0.731757    0.574639    0.739372    11.00000   -1.20000
H46B  4    0.737175    0.600550    0.756375    11.00000   -1.20000
AFIX   0
C50A  1    0.676232    0.587976    0.656950    11.00000    0.08573    0.07422 =
         0.08657    0.00766   -0.00491    0.04652
C51A  1    0.697263    0.597226    0.636700    11.00000    0.09256    0.07958 =
         0.08239    0.01786    0.00326    0.04435
AFIX  43
H51A  4    0.696464    0.601004    0.612853    11.00000   -1.20000
AFIX   0
C52A  1    0.719687    0.601157    0.650464    11.00000    0.08534    0.09462 =
         0.08750    0.03209    0.02085    0.04937
AFIX  43
H52A  4    0.734139    0.607742    0.636013    11.00000   -1.20000
AFIX   0
C53A  1    0.721342    0.595640    0.684898    11.00000    0.07245    0.08468 =
         0.09044    0.01634    0.00571    0.03894
AFIX  43
H53A  4    0.736932    0.598534    0.693922    11.00000   -1.20000
AFIX   0
C54A  1    0.699933    0.585646    0.707109    11.00000    0.07945    0.08288 =
         0.07588    0.01529    0.01013    0.04657
C55A  1    0.676359    0.581265    0.692503    11.00000    0.07984    0.06486 =
         0.08299    0.00855    0.00604    0.04102
C56A  1    0.655001    0.570517    0.714101    11.00000    0.07646    0.07495 =
         0.10387    0.01952    0.00737    0.04343
AFIX  43
H56A  4    0.639511    0.568091    0.705362    11.00000   -1.20000
AFIX   0
C57A  1    0.656397    0.563435    0.748061    11.00000    0.07837    0.08551 =
         0.09267    0.01434    0.01681    0.04381
AFIX  43
H57A  4    0.641772    0.555899    0.762203    11.00000   -1.20000
AFIX   0
C58A  1    0.679097    0.567287    0.761628    11.00000    0.08782    0.07505 =
         0.06886    0.00605    0.01081    0.04315
AFIX  43
H58A  4    0.679673    0.562223    0.784872    11.00000   -1.20000
AFIX   0
C59A  1    0.700550    0.578249    0.741972    11.00000    0.08233    0.06893 =
         0.07624    0.00025    0.00351    0.04118
N11B  5    0.666907    0.502789    0.769495    11.00000    0.07300    0.08512 =
         0.07336   -0.01250    0.01139    0.02981
C12B  1    0.655622    0.504701    0.740551    11.00000    0.07252    0.07436 =
         0.08814   -0.00547    0.00972    0.02602
C13B  1    0.630868    0.496017    0.737424    11.00000    0.07371    0.09526 =
         0.13293    0.01303    0.01989    0.04799
AFIX  43
H13B  4    0.623902    0.497420    0.715996    11.00000   -1.20000
AFIX   0
C14B  1    0.615447    0.484686    0.767105    11.00000    0.07586    0.08871 =
         0.14165    0.01797    0.02327    0.03457
AFIX  43
H14B  4    0.597923    0.478591    0.766126    11.00000   -1.20000
AFIX   0
C15B  1    0.626055    0.482808    0.796192    11.00000    0.09123    0.09372 =
         0.11050    0.00444    0.03771    0.03998
AFIX  43
H15B  4    0.616017    0.474995    0.816177    11.00000   -1.20000
AFIX   0
C16B  1    0.651774    0.492200    0.797617    11.00000    0.07976    0.09686 =
         0.08825   -0.00718    0.01743    0.03368
AFIX  43
H16B  4    0.659030    0.491184    0.818997    11.00000   -1.20000
AFIX   0
N21B  5    0.697211    0.524285    0.715812    11.00000    0.07494    0.08315 =
         0.07072   -0.00529    0.00868    0.03695
N22B  5    0.708505    0.535214    0.684691    11.00000    0.07646    0.09393 =
         0.07202   -0.00385    0.00534    0.04029
C23B  1    0.691699    0.534244    0.660946    11.00000    0.09528    0.10599 =
         0.07179    0.00474   -0.00359    0.05030
AFIX  43
H23B  4    0.695163    0.540559    0.637763    11.00000   -1.20000
AFIX   0
C24B  1    0.668263    0.522111    0.677323    11.00000    0.07672    0.10563 =
         0.09004    0.00184    0.00130    0.04736
AFIX  43
H24B  4    0.652527    0.518299    0.667722    11.00000   -1.20000
AFIX   0
C25B  1    0.673088    0.516926    0.710466    11.00000    0.07457    0.07785 =
         0.08120   -0.00668    0.00426    0.03437
C26B  1    0.734550    0.543580    0.678145    11.00000    0.06980    0.09870 =
         0.06124    0.00088    0.00572    0.04129
AFIX  23
H26C  4    0.744332    0.552442    0.699158    11.00000   -1.20000
H26D  4    0.740376    0.555835    0.658745    11.00000   -1.20000
AFIX   0
N31B  5    0.885457    0.540807    0.589561    11.00000    0.10598    0.10273 =
         0.10605   -0.02358    0.00420    0.06136
C32B  1    0.890910    0.538281    0.622655    11.00000    0.10625    0.09964 =
         0.10931   -0.01663    0.00506    0.06211
C33B  1    0.915824    0.547562    0.634766    11.00000    0.09708    0.11066 =
         0.13232   -0.02007   -0.00098    0.06402
AFIX  43
H33B  4    0.918937    0.545408    0.658444    11.00000   -1.20000
AFIX   0
C34B  1    0.934334    0.559081    0.612841    11.00000    0.09192    0.12558 =
         0.18101   -0.02810    0.01035    0.06322
AFIX  43
H34B  4    0.951044    0.565297    0.620690    11.00000   -1.20000
AFIX   0
C35B  1    0.929940    0.562461    0.577642    11.00000    0.10513    0.12974 =
         0.15987   -0.02555    0.01379    0.06581
AFIX  43
H35B  4    0.943389    0.570854    0.561613    11.00000   -1.20000
AFIX   0
C36B  1    0.906042    0.553375    0.567635    11.00000    0.11756    0.12135 =
         0.12728   -0.01113    0.02313    0.07535
AFIX  43
H36B  4    0.903007    0.555694    0.543989    11.00000   -1.20000
AFIX   0
N41B  5    0.845747    0.517479    0.632136    11.00000    0.09972    0.08737 =
         0.08470   -0.00947   -0.00306    0.05500
N42B  5    0.829710    0.503724    0.657408    11.00000    0.09500    0.09958 =
         0.09180    0.00188    0.00918    0.05614
C43B  1    0.841763    0.502471    0.685778    11.00000    0.10852    0.12710 =
         0.10602    0.02555    0.00647    0.06561
AFIX  43
H43B  4    0.834230    0.494525    0.707221    11.00000   -1.20000
AFIX   0
C44B  1    0.867450    0.514962    0.678196    11.00000    0.10945    0.11328 =
         0.10906    0.00941   -0.00215    0.06233
AFIX  43
H44B  4    0.880753    0.516571    0.692549    11.00000   -1.20000
AFIX   0
C45B  1    0.868941    0.524318    0.645296    11.00000    0.09239    0.09055 =
         0.10250   -0.01376   -0.00354    0.05349
C46B  1    0.802752    0.494632    0.655300    11.00000    0.09220    0.09501 =
         0.07845   -0.00944   -0.00356    0.04855
AFIX  23
H46C  4    0.793787    0.480817    0.672235    11.00000   -1.20000
H46D  4    0.796650    0.487903    0.631621    11.00000   -1.20000
AFIX   0
C50B  1    0.740159    0.523206    0.669113    11.00000    0.08735    0.09389 =
         0.05733   -0.00034    0.00198    0.04207
C51B  1    0.721545    0.499302    0.660668    11.00000    0.07892    0.09727 =
         0.06743   -0.01696   -0.00667    0.03680
AFIX  43
H51B  4    0.704650    0.495703    0.659919    11.00000   -1.20000
AFIX   0
C52B  1    0.726798    0.480247    0.653191    11.00000    0.09336    0.08713 =
         0.07017   -0.00821   -0.00187    0.03446
AFIX  43
H52B  4    0.713602    0.463829    0.647911    11.00000   -1.20000
AFIX   0
C53B  1    0.751384    0.485471    0.653533    11.00000    0.09120    0.08458 =
         0.06463   -0.00236    0.00339    0.04121
AFIX  43
H53B  4    0.754893    0.472496    0.648065    11.00000   -1.20000
AFIX   0
C54B  1    0.771172    0.509242    0.661676    11.00000    0.09482    0.07999 =
         0.06349   -0.00546    0.00739    0.04384
C55B  1    0.765496    0.528925    0.669363    11.00000    0.08545    0.08684 =
         0.05715   -0.00648    0.00437    0.03928
C56B  1    0.785556    0.553542    0.677043    11.00000    0.08498    0.08012 =
         0.07052   -0.00391    0.01123    0.03780
AFIX  43
H56B  4    0.782234    0.566865    0.680647    11.00000   -1.20000
AFIX   0
C57B  1    0.810183    0.557989    0.679250    11.00000    0.07712    0.07370 =
         0.07917   -0.00896    0.01270    0.02363
AFIX  43
H57B  4    0.823375    0.574188    0.685488    11.00000   -1.20000
AFIX   0
C58B  1    0.815471    0.539131    0.672475    11.00000    0.07873    0.09377 =
         0.07958   -0.00528    0.00747    0.04118
AFIX  43
H58B  4    0.832275    0.542571    0.674358    11.00000   -1.20000
AFIX   0
C59B  1    0.796944    0.515387    0.663025    11.00000    0.08332    0.08613 =
         0.06647   -0.00589    0.00494    0.04090
N11C  5    0.846218    0.488372    0.570006    11.00000    0.15217    0.11096 =
         0.11562   -0.02989   -0.01547    0.07972
C12C  1    0.854206    0.485434    0.537573    11.00000    0.14930    0.13357 =
         0.12675   -0.04241   -0.02011    0.09394
C13C  1    0.858487    0.466273    0.529411    11.00000    0.17720    0.16733 =
         0.14906   -0.06920   -0.03379    0.11738
AFIX  43
H13C  4    0.864805    0.465617    0.507051    11.00000   -1.20000
AFIX   0
C14C  1    0.853376    0.447141    0.554835    11.00000    0.27395    0.18856 =
         0.16538   -0.07331   -0.07279    0.17493
AFIX  43
H14C  4    0.855396    0.433154    0.549793    11.00000   -1.20000
AFIX   0
C15C  1    0.845298    0.450401    0.587243    11.00000    0.20295    0.13718 =
         0.16284   -0.03574   -0.05416    0.10976
AFIX  43
H15C  4    0.842014    0.438570    0.605288    11.00000   -1.20000
AFIX   0
C16C  1    0.841861    0.471324    0.593790    11.00000    0.16167    0.10522 =
         0.14351   -0.03194   -0.04162    0.07967
AFIX  43
H16C  4    0.836213    0.472957    0.616190    11.00000   -1.20000
AFIX   0
N21C  5    0.855091    0.523887    0.522008    11.00000    0.15309    0.12616 =
         0.08602   -0.02297   -0.00558    0.08548
N22C  5    0.859894    0.538020    0.493630    11.00000    0.15917    0.12742 =
         0.08068   -0.01520    0.01306    0.08894
C23C  1    0.863713    0.526355    0.464708    11.00000    0.24528    0.17039 =
         0.10851   -0.01705    0.03498    0.13675
AFIX  43
H23C  4    0.865946    0.531897    0.441155    11.00000   -1.20000
AFIX   0
C24C  1    0.863600    0.505592    0.476922    11.00000    0.24799    0.15016 =
         0.13758   -0.02092    0.04509    0.12367
AFIX  43
H24C  4    0.866649    0.494155    0.464175    11.00000   -1.20000
AFIX   0
C25C  1    0.858026    0.504812    0.512242    11.00000    0.16045    0.13432 =
         0.10234   -0.03897   -0.00606    0.09211
C26C  1    0.861130    0.562464    0.494084    11.00000    0.13138    0.10938 =
         0.08285   -0.01652    0.00052    0.06638
AFIX  23
H26E  4    0.871752    0.572633    0.474386    11.00000   -1.20000
H26F  4    0.869432    0.571257    0.515959    11.00000   -1.20000
AFIX   0
N31C  5    0.810599    0.690077    0.433165    11.00000    0.11032    0.08061 =
         0.07524   -0.00358    0.00316    0.04999
C32C  1    0.808384    0.692290    0.467784    11.00000    0.12071    0.09392 =
         0.06382   -0.00990   -0.00716    0.05465
C33C  1    0.811798    0.714757    0.482619    11.00000    0.10619    0.10486 =
         0.08027   -0.02841   -0.01539    0.06065
AFIX  43
H33C  4    0.810908    0.716430    0.507153    11.00000   -1.20000
AFIX   0
C34C  1    0.816514    0.734396    0.460115    11.00000    0.11134    0.09084 =
         0.10293   -0.02242   -0.01094    0.05055
AFIX  43
H34C  4    0.819565    0.750073    0.469005    11.00000   -1.20000
AFIX   0
C35C  1    0.816663    0.730548    0.424127    11.00000    0.13955    0.09071 =
         0.10210    0.00190    0.00777    0.07072
AFIX  43
H35C  4    0.818587    0.743245    0.408261    11.00000   -1.20000
AFIX   0
C36C  1    0.814093    0.708960    0.412013    11.00000    0.13888    0.08584 =
         0.08221    0.00086    0.00827    0.05822
AFIX  43
H36C  4    0.814769    0.706939    0.387522    11.00000   -1.20000
AFIX   0
N41C  5    0.797961    0.649293    0.473789    11.00000    0.10876    0.10155 =
         0.06977   -0.00064   -0.00111    0.06002
N42C  5    0.791043    0.632058    0.499772    11.00000    0.13477    0.10844 =
         0.07023    0.01119    0.00728    0.06719
C43C  1    0.790242    0.641767    0.530491    11.00000    0.13428    0.14008 =
         0.07190    0.00996    0.01744    0.08459
AFIX  43
H43C  4    0.785661    0.633085    0.552140    11.00000   -1.20000
AFIX   0
C44C  1    0.797243    0.666734    0.525457    11.00000    0.12803    0.12204 =
         0.06860    0.00348    0.00648    0.07546
AFIX  43
H44C  4    0.798395    0.678518    0.542414    11.00000   -1.20000
AFIX   0
C45C  1    0.802187    0.670535    0.489848    11.00000    0.11167    0.09886 =
         0.07430   -0.00913   -0.00953    0.06042
C46C  1    0.788060    0.607532    0.494632    11.00000    0.11750    0.10419 =
         0.08096    0.01722    0.01187    0.05891
AFIX  23
H46E  4    0.781510    0.601704    0.470802    11.00000   -1.20000
H46F  4    0.775414    0.595748    0.511383    11.00000   -1.20000
AFIX   0
C50C  1    0.835636    0.561168    0.491477    11.00000    0.12014    0.09263 =
         0.05492   -0.01383   -0.00269    0.05226
C51C  1    0.814195    0.538887    0.485556    11.00000    0.12826    0.09748 =
         0.06603   -0.01391   -0.01018    0.04599
AFIX  43
H51C  4    0.814744    0.523845    0.482791    11.00000   -1.20000
AFIX   0
C52C  1    0.790926    0.538683    0.483610    11.00000    0.11430    0.08512 =
         0.08416   -0.00659   -0.00708    0.02838
AFIX  43
H52C  4    0.776060    0.523257    0.479014    11.00000   -1.20000
AFIX   0
C53C  1    0.789107    0.560661    0.488279    11.00000    0.10815    0.09806 =
         0.07177   -0.00513   -0.01771    0.04026
AFIX  43
H53C  4    0.773407    0.560068    0.487437    11.00000   -1.20000
AFIX   0
C54C  1    0.811700    0.583421    0.494227    11.00000    0.10325    0.08369 =
         0.06343   -0.00075   -0.00133    0.03859
C55C  1    0.834837    0.583815    0.496221    11.00000    0.10460    0.08477 =
         0.06176   -0.00321   -0.00288    0.04205
C56C  1    0.857243    0.606773    0.502850    11.00000    0.10455    0.09424 =
         0.07174   -0.00078   -0.00271    0.04522
AFIX  43
H56C  4    0.872807    0.607074    0.503474    11.00000   -1.20000
AFIX   0
C57C  1    0.856737    0.628250    0.508296    11.00000    0.12120    0.09614 =
         0.07575    0.00073   -0.01717    0.04542
AFIX  43
H57C  4    0.871885    0.643346    0.513152    11.00000   -1.20000
AFIX   0
C58C  1    0.833526    0.628413    0.506797    11.00000    0.12042    0.08113 =
         0.07723   -0.00871   -0.00567    0.04923
AFIX  43
H58C  4    0.833320    0.643497    0.511083    11.00000   -1.20000
AFIX   0
C59C  1    0.811499    0.606622    0.499120    11.00000    0.10485    0.08447 =
         0.06168    0.01133    0.00543    0.04058
N11D  5    0.813650    0.664811    0.361808    11.00000    0.13121    0.10036 =
         0.07171   -0.00129    0.00597    0.05433
C12D  1    0.793716    0.660012    0.342375    11.00000    0.13726    0.11340 =
         0.06903   -0.00343    0.00521    0.06248
C13D  1    0.795801    0.665023    0.306562    11.00000    0.16240    0.16712 =
         0.07462    0.00848    0.00718    0.08413
AFIX  43
H13D  4    0.781465    0.661427    0.293019    11.00000   -1.20000
AFIX   0
C14D  1    0.818728    0.675116    0.291668    11.00000    0.15641    0.23589 =
         0.08061    0.03589    0.02394    0.07756
AFIX  43
H14D  4    0.820497    0.678728    0.267384    11.00000   -1.20000
AFIX   0
C15D  1    0.839381    0.680200    0.310978    11.00000    0.15903    0.21165 =
         0.09178    0.03694    0.02658    0.07319
AFIX  43
H15D  4    0.855501    0.687491    0.300515    11.00000   -1.20000
AFIX   0
C16D  1    0.836190    0.674452    0.346126    11.00000    0.12941    0.14262 =
         0.08033    0.01634    0.01676    0.06653
AFIX  43
H16D  4    0.850320    0.677385    0.359675    11.00000   -1.20000
AFIX   0
N21D  5    0.769397    0.644535    0.395164    11.00000    0.12473    0.10033 =
         0.06534   -0.00512    0.00291    0.06650
N22D  5    0.744842    0.634184    0.405159    11.00000    0.11642    0.11819 =
         0.07272    0.00087    0.00431    0.07346
C23D  1    0.729425    0.631570    0.377649    11.00000    0.12899    0.16634 =
         0.07315   -0.01125   -0.00462    0.08996
AFIX  43
H23D  4    0.711730    0.624411    0.378138    11.00000   -1.20000
AFIX   0
C24D  1    0.745475    0.641805    0.348353    11.00000    0.15951    0.19238 =
         0.06942    0.00121    0.00094    0.11905
AFIX  43
H24D  4    0.740772    0.643232    0.325218    11.00000   -1.20000
AFIX   0
C25D  1    0.769912    0.649454    0.360619    11.00000    0.12932    0.13290 =
         0.05958   -0.00898   -0.00070    0.08231
C26D  1    0.737810    0.628004    0.440946    11.00000    0.11728    0.10940 =
         0.07039   -0.00121    0.00694    0.07128
AFIX  23
H26G  4    0.748383    0.621880    0.451638    11.00000   -1.20000
H26H  4    0.720155    0.614287    0.442134    11.00000   -1.20000
AFIX   0
N31D  5    0.666016    0.644041    0.667091    11.00000    0.07210    0.09850 =
         0.05897    0.00205    0.00016    0.04420
C32D  1    0.687646    0.648558    0.682979    11.00000    0.08402    0.09085 =
         0.05381   -0.00087   -0.00071    0.04938
C33D  1    0.688124    0.641510    0.717237    11.00000    0.09738    0.10080 =
         0.05644   -0.00284   -0.00187    0.05404
AFIX  43
H33D  4    0.703109    0.643691    0.727556    11.00000   -1.20000
AFIX   0
C34D  1    0.665074    0.630799    0.736429    11.00000    0.10377    0.10838 =
         0.05820    0.00051    0.00236    0.04267
AFIX  43
H34D  4    0.664512    0.625801    0.760027    11.00000   -1.20000
AFIX   0
C35D  1    0.644558    0.627931    0.720966    11.00000    0.09704    0.12065 =
         0.05890    0.00289    0.00919    0.04594
AFIX  43
H35D  4    0.629324    0.621102    0.733743    11.00000   -1.20000
AFIX   0
C36D  1    0.645051    0.634712    0.686689    11.00000    0.08585    0.12357 =
         0.06179    0.00270    0.00545    0.05148
AFIX  43
H36D  4    0.630136    0.632766    0.676446    11.00000   -1.20000
AFIX   0
N41D  5    0.707683    0.666197    0.627794    11.00000    0.07189    0.07936 =
         0.06069    0.00015    0.00387    0.04213
N42D  5    0.731181    0.678405    0.615215    11.00000    0.07414    0.08244 =
         0.06388   -0.00030    0.00653    0.03992
C43D  1    0.747786    0.680238    0.640125    11.00000    0.06842    0.09387 =
         0.08369   -0.00103   -0.00066    0.04390
AFIX  43
H43D  4    0.765452    0.688196    0.637358    11.00000   -1.20000
AFIX   0
C44D  1    0.735126    0.669023    0.668965    11.00000    0.07369    0.09927 =
         0.07395   -0.00066   -0.00657    0.04978
AFIX  43
H44D  4    0.741826    0.667222    0.690397    11.00000   -1.20000
AFIX   0
C45D  1    0.709566    0.660300    0.661175    11.00000    0.07940    0.08197 =
         0.05390    0.00252   -0.00545    0.04269
C46D  1    0.737072    0.685391    0.578551    11.00000    0.09768    0.08461 =
         0.06369    0.01411    0.02123    0.04964
AFIX  23
H46G  4    0.754318    0.699850    0.576851    11.00000   -1.20000
H46H  4    0.725472    0.690762    0.569380    11.00000   -1.20000
AFIX   0
C50D  1    0.740725    0.650919    0.462235    11.00000    0.10205    0.09623 =
         0.07628    0.00309    0.00236    0.06166
C51D  1    0.746803    0.672849    0.447542    11.00000    0.11822    0.11644 =
         0.06166    0.00547    0.00293    0.07892
AFIX  43
H51D  4    0.749150    0.674818    0.422991    11.00000   -1.20000
AFIX   0
C52D  1    0.749745    0.692890    0.467815    11.00000    0.10061    0.09486 =
         0.07703    0.01446    0.01225    0.06110
AFIX  43
H52D  4    0.754723    0.708561    0.456973    11.00000   -1.20000
AFIX   0
C53D  1    0.745654    0.690488    0.502666    11.00000    0.08807    0.08016 =
         0.07672    0.01033    0.01363    0.04929
AFIX  43
H53D  4    0.746876    0.704229    0.515562    11.00000   -1.20000
AFIX   0
C54D  1    0.739566    0.667879    0.520453    11.00000    0.08671    0.08005 =
         0.07344    0.00903    0.01288    0.04920
C55D  1    0.736489    0.646958    0.499201    11.00000    0.08738    0.08740 =
         0.07351    0.00868    0.01431    0.05214
C56D  1    0.729939    0.624143    0.516470    11.00000    0.12401    0.08797 =
         0.07929    0.00762    0.01560    0.06658
AFIX  43
H56D  4    0.727598    0.610168    0.503039    11.00000   -1.20000
AFIX   0
C57D  1    0.726991    0.621723    0.550686    11.00000    0.13462    0.09147 =
         0.07575    0.00825    0.01810    0.06538
AFIX  43
H57D  4    0.722954    0.606219    0.561319    11.00000   -1.20000
AFIX   0
C58D  1    0.729739    0.641817    0.571794    11.00000    0.11317    0.08007 =
         0.07942    0.01184    0.02268    0.05887
AFIX  43
H58D  4    0.727920    0.639831    0.596404    11.00000   -1.20000
AFIX   0
C59D  1    0.735129    0.664586    0.556469    11.00000    0.08667    0.08205 =
         0.07910    0.00681    0.01596    0.05163
N11E  5    0.970213    0.856250    0.586653    11.00000    0.10327    0.08619 =
         0.06948   -0.00704    0.01447    0.04449
C12E  1    0.950533    0.860556    0.588623    11.00000    0.11482    0.09012 =
         0.05642   -0.00201    0.01250    0.05103
C13E  1    0.953551    0.883920    0.594277    11.00000    0.14354    0.09778 =
         0.06871   -0.01480   -0.00143    0.06259
AFIX  43
H13E  4    0.939467    0.886255    0.595963    11.00000   -1.20000
AFIX   0
C14E  1    0.977834    0.904088    0.597469    11.00000    0.16989    0.09229 =
         0.09658   -0.02090   -0.00256    0.06189
AFIX  43
H14E  4    0.980658    0.920678    0.599418    11.00000   -1.20000
AFIX   0
C15E  1    0.998220    0.899688    0.597784    11.00000    0.13418    0.09397 =
         0.10557   -0.01839    0.00252    0.04376
AFIX  43
H15E  4    1.014823    0.912779    0.602359    11.00000   -1.20000
AFIX   0
C16E  1    0.993005    0.875748    0.591213    11.00000    0.11244    0.08349 =
         0.09542   -0.01871    0.00286    0.03518
AFIX  43
H16E  4    1.006751    0.872857    0.589805    11.00000   -1.20000
AFIX   0
N21E  5    0.924400    0.816230    0.576719    11.00000    0.08990    0.08503 =
         0.06415    0.00001    0.00898    0.04871
N22E  5    0.899235    0.799669    0.573522    11.00000    0.08684    0.09345 =
         0.08023    0.00532    0.01470    0.04742
C23E  1    0.885400    0.811107    0.577641    11.00000    0.11145    0.11725 =
         0.07532    0.00854    0.01346    0.07288
AFIX  43
H23E  4    0.867670    0.803398    0.576319    11.00000   -1.20000
AFIX   0
C24E  1    0.902129    0.836127    0.584128    11.00000    0.12181    0.10864 =
         0.08061    0.01728    0.02420    0.07918
AFIX  43
H24E  4    0.898239    0.848995    0.588398    11.00000   -1.20000
AFIX   0
C25E  1    0.925732    0.838574    0.583119    11.00000    0.10626    0.09050 =
         0.06522    0.00447    0.01434    0.05650
C26E  1    0.890006    0.773496    0.564913    11.00000    0.06934    0.08370 =
         0.07988    0.00602    0.00407    0.03158
AFIX  23
H26I  4    0.873268    0.763254    0.575655    11.00000   -1.20000
H26J  4    0.901340    0.768293    0.575552    11.00000   -1.20000
AFIX   0
N31E  5    0.801345    0.619290    0.407697    11.00000    0.10438    0.08619 =
         0.07603   -0.00421    0.01002    0.04612
C32E  1    0.822097    0.617054    0.411530    11.00000    0.10629    0.08442 =
         0.07010   -0.00260    0.00674    0.04840
C33E  1    0.821485    0.594136    0.408674    11.00000    0.10680    0.09100 =
         0.07248   -0.00760    0.00901    0.04924
AFIX  43
H33E  4    0.836219    0.593026    0.411515    11.00000   -1.20000
AFIX   0
C34E  1    0.798402    0.572967    0.401493    11.00000    0.12183    0.08330 =
         0.08897   -0.00225    0.01388    0.04780
AFIX  43
H34E  4    0.796946    0.556872    0.401057    11.00000   -1.20000
AFIX   0
C35E  1    0.778010    0.575334    0.395123    11.00000    0.11672    0.08062 =
         0.09537   -0.00765    0.00868    0.04386
AFIX  43
H35E  4    0.762773    0.561160    0.387808    11.00000   -1.20000
AFIX   0
C36E  1    0.779248    0.598011    0.399168    11.00000    0.10108    0.08518 =
         0.08599   -0.00726    0.00507    0.04205
AFIX  43
H36E  4    0.764515    0.599079    0.396013    11.00000   -1.20000
AFIX   0
N41E  5    0.843086    0.661452    0.422943    11.00000    0.10414    0.08377 =
         0.07200    0.00009    0.00458    0.03639
N42E  5    0.867299    0.680988    0.425015    11.00000    0.11366    0.08750 =
         0.09182   -0.00305    0.00268    0.04144
C43E  1    0.883729    0.672493    0.422390    11.00000    0.10474    0.11710 =
         0.12782   -0.01277   -0.00764    0.04924
AFIX  43
H43E  4    0.901467    0.682259    0.424011    11.00000   -1.20000
AFIX   0
C44E  1    0.869507    0.646447    0.416806    11.00000    0.10924    0.09837 =
         0.10832   -0.01083    0.01171    0.05232
AFIX  43
H44E  4    0.875625    0.635206    0.413130    11.00000   -1.20000
AFIX   0
C45E  1    0.845583    0.640880    0.417770    11.00000    0.10552    0.08542 =
         0.07399   -0.00503    0.00426    0.04061
C46E  1    0.873452    0.706568    0.431781    11.00000    0.11962    0.07795 =
         0.08656   -0.00259    0.00234    0.02117
AFIX  23
H46I  4    0.861306    0.709834    0.419285    11.00000   -1.20000
H46J  4    0.890300    0.718055    0.422137    11.00000   -1.20000
AFIX   0
C50E  1    0.887911    0.767717    0.526295    11.00000    0.06000    0.08404 =
         0.07679    0.00312    0.00359    0.03668
C51E  1    0.893169    0.785741    0.502102    11.00000    0.07446    0.10044 =
         0.07938    0.00375   -0.00515    0.05230
AFIX  43
H51E  4    0.897677    0.802228    0.509291    11.00000   -1.20000
AFIX   0
C52E  1    0.891926    0.779915    0.465602    11.00000    0.07900    0.09133 =
         0.08296    0.01285   -0.00414    0.04832
AFIX  43
H52E  4    0.895922    0.792662    0.448714    11.00000   -1.20000
AFIX   0
C53E  1    0.885128    0.756482    0.455162    11.00000    0.08175    0.08840 =
         0.07819    0.00662   -0.01058    0.04288
AFIX  43
H53E  4    0.884378    0.753043    0.430879    11.00000   -1.20000
AFIX   0
C54E  1    0.879021    0.736666    0.479410    11.00000    0.07452    0.08097 =
         0.07527    0.00812   -0.00954    0.03893
C55E  1    0.880526    0.742837    0.516663    11.00000    0.05972    0.08587 =
         0.07074    0.00843   -0.00218    0.03133
C56E  1    0.874937    0.723511    0.540423    11.00000    0.07979    0.09080 =
         0.07657    0.00945   -0.00435    0.03819
AFIX  43
H56E  4    0.874810    0.726893    0.564596    11.00000   -1.20000
AFIX   0
C57E  1    0.869657    0.700068    0.530750    11.00000    0.10206    0.08975 =
         0.08431    0.00890   -0.00496    0.04361
AFIX  43
H57E  4    0.866402    0.687661    0.547895    11.00000   -1.20000
AFIX   0
C58E  1    0.869098    0.694535    0.495196    11.00000    0.10490    0.08416 =
         0.10218    0.00043   -0.00466    0.04139
AFIX  43
H58E  4    0.865836    0.678349    0.488378    11.00000   -1.20000
AFIX   0
C59E  1    0.873253    0.712391    0.469425    11.00000    0.07795    0.08540 =
         0.08803   -0.00131   -0.01209    0.02680
N11F  5    0.627915    0.636181    0.604736    11.00000    0.09406    0.12157 =
         0.05344    0.00598   -0.00608    0.06127
C12F  1    0.620901    0.653128    0.605544    11.00000    0.09294    0.12851 =
         0.07153    0.00664   -0.00028    0.07115
C13F  1    0.595362    0.646214    0.599593    11.00000    0.08826    0.17036 =
         0.11229    0.01325   -0.00970    0.07579
AFIX  43
H13F  4    0.589939    0.658118    0.601947    11.00000   -1.20000
AFIX   0
C14F  1    0.578934    0.621936    0.590401    11.00000    0.07614    0.18523 =
         0.10699    0.03064    0.00434    0.05921
AFIX  43
H14F  4    0.562140    0.617445    0.585067    11.00000   -1.20000
AFIX   0
C15F  1    0.585592    0.603702    0.588514    11.00000    0.09174    0.16603 =
         0.07355    0.02037   -0.00484    0.05941
AFIX  43
H15F  4    0.574087    0.586742    0.582735    11.00000   -1.20000
AFIX   0
C16F  1    0.611494    0.612699    0.596080    11.00000    0.07273    0.12478 =
         0.07013    0.00704    0.00057    0.04016
AFIX  43
H16F  4    0.617318    0.601061    0.594816    11.00000   -1.20000
AFIX   0
N21F  5    0.664405    0.684005    0.617307    11.00000    0.09480    0.10943 =
         0.06970   -0.00454   -0.00177    0.06636
N22F  5    0.678041    0.708193    0.622891    11.00000    0.11531    0.10385 =
         0.08714   -0.00526   -0.01113    0.07377
C23F  1    0.662694    0.718344    0.623071    11.00000    0.15228    0.12890 =
         0.12103   -0.01806   -0.01536    0.10285
AFIX  43
H23F  4    0.667830    0.735354    0.628011    11.00000   -1.20000
AFIX   0
C24F  1    0.639753    0.700828    0.615330    11.00000    0.12700    0.15233 =
         0.14163   -0.01673   -0.01510    0.10239
AFIX  43
H24F  4    0.625634    0.702891    0.611707    11.00000   -1.20000
AFIX   0
C25F  1    0.640428    0.678892    0.613561    11.00000    0.10270    0.14024 =
         0.07523   -0.00988   -0.00389    0.08087
C26F  1    0.705227    0.720451    0.627388    11.00000    0.10940    0.09608 =
         0.06847   -0.00212   -0.00303    0.05029
AFIX  23
H26K  4    0.712772    0.738448    0.621545    11.00000   -1.20000
H26L  4    0.712035    0.712971    0.610906    11.00000   -1.20000
AFIX   0
N31F  5    0.859130    0.823276    0.764818    11.00000    0.10857    0.10700 =
         0.08346   -0.01123   -0.00850    0.05114
C32F  1    0.867247    0.807396    0.759902    11.00000    0.09419    0.12364 =
         0.06888   -0.00427   -0.00855    0.05700
C33F  1    0.892385    0.814673    0.760935    11.00000    0.10198    0.14894 =
         0.05910   -0.00098   -0.01321    0.06246
AFIX  43
H33F  4    0.897830    0.802892    0.757266    11.00000   -1.20000
AFIX   0
C34F  1    0.910298    0.840937    0.767815    11.00000    0.09541    0.15576 =
         0.05964   -0.00120   -0.01199    0.04642
AFIX  43
H34F  4    0.927877    0.847275    0.767565    11.00000   -1.20000
AFIX   0
C35F  1    0.900491    0.855674    0.774537    11.00000    0.11103    0.13205 =
         0.08245   -0.01161   -0.01236    0.04170
AFIX  43
H35F  4    0.911626    0.872491    0.781408    11.00000   -1.20000
AFIX   0
C36F  1    0.875379    0.848032    0.772133    11.00000    0.11037    0.10922 =
         0.09645   -0.02502   -0.01767    0.03673
AFIX  43
H36F  4    0.869512    0.859513    0.775428    11.00000   -1.20000
AFIX   0
N41F  5    0.823866    0.775814    0.754450    11.00000    0.09225    0.09713 =
         0.06080   -0.02081   -0.00538    0.05081
N42F  5    0.810508    0.750391    0.750607    11.00000    0.09563    0.09345 =
         0.06923   -0.00572    0.00209    0.05372
C43F  1    0.825360    0.740802    0.746615    11.00000    0.10709    0.09911 =
         0.08091   -0.00158    0.00082    0.06402
AFIX  43
H43F  4    0.820054    0.723622    0.742796    11.00000   -1.20000
AFIX   0
C44F  1    0.849709    0.759903    0.748935    11.00000    0.10751    0.11588 =
         0.07565    0.00008    0.00138    0.06834
AFIX  43
H44F  4    0.864486    0.758733    0.747501    11.00000   -1.20000
AFIX   0
C45F  1    0.848027    0.781307    0.753835    11.00000    0.08681    0.10548 =
         0.06533   -0.00323   -0.00173    0.05205
C46F  1    0.783369    0.736746    0.748118    11.00000    0.09795    0.08627 =
         0.07147   -0.00297    0.00516    0.04354
AFIX  23
H46K  4    0.776541    0.744224    0.764570    11.00000   -1.20000
H46L  4    0.777069    0.719174    0.755397    11.00000   -1.20000
AFIX   0
C50F  1    0.712768    0.717962    0.664581    11.00000    0.09767    0.08925 =
[truncated: 61,282,776 more chars]
